# Supplementary material for: Nuclear pore complex dysfunction drives TDP-43 pathology in ALS
Source: Redox Biol. 2025 Aug 14;86:103824. doi: 10.1016/j.redox.2025.103824 (PMC12390953; doi:10.1016/j.redox.2025.103824)
Supplement: Multimedia component 1 [file mmc1.xlsx]

## Sheet: NUP205
NUP205
K	arbonylation Site:
	Non-carbonylation Site:
	>sp|Q92621|NU205_HUMAN Nuclear pore complex protein Nup205 OS=Homo sapiens OX=9606 GN=NUP205 PE=1 SV=3 Postion:18 is K LAVNSAASLWGPYKDIWHKVGNALWRR
	>sp|Q92621|NU205_HUMAN Nuclear pore complex protein Nup205 OS=Homo sapiens OX=9606 GN=NUP205 PE=1 SV=3 Postion:23 is K AASLWGPYKDIWHKVGNALWRRQPEAV
	>sp|Q92621|NU205_HUMAN Nuclear pore complex protein Nup205 OS=Homo sapiens OX=9606 GN=NUP205 PE=1 SV=3 Postion:41 is K LWRRQPEAVHLLDKILKKHKPDFISLF
	>sp|Q92621|NU205_HUMAN Nuclear pore complex protein Nup205 OS=Homo sapiens OX=9606 GN=NUP205 PE=1 SV=3 Postion:44 is K RQPEAVHLLDKILKKHKPDFISLFKNP
	>sp|Q92621|NU205_HUMAN Nuclear pore complex protein Nup205 OS=Homo sapiens OX=9606 GN=NUP205 PE=1 SV=3 Postion:45 is K QPEAVHLLDKILKKHKPDFISLFKNPP
	>sp|Q92621|NU205_HUMAN Nuclear pore complex protein Nup205 OS=Homo sapiens OX=9606 GN=NUP205 PE=1 SV=3 Postion:47 is K EAVHLLDKILKKHKPDFISLFKNPPKN
	>sp|Q92621|NU205_HUMAN Nuclear pore complex protein Nup205 OS=Homo sapiens OX=9606 GN=NUP205 PE=1 SV=3 Postion:55 is K ILKKHKPDFISLFKNPPKNXXXXXXXX
	>sp|Q92621|NU205_HUMAN Nuclear pore complex protein Nup205 OS=Homo sapiens OX=9606 GN=NUP205 PE=1 SV=3 Postion:59 is K HKPDFISLFKNPPKNXXXXXXXXXXXX
	>sp|Q92621|NU205_HUMAN Nuclear pore complex protein Nup205 OS=Homo sapiens OX=9606 GN=NUP205 PE=1 SV=3 Postion:6 is K XXXXXXXXVQQHEKVQKASTEGVAIQG
	>sp|Q92621|NU205_HUMAN Nuclear pore complex protein Nup205 OS=Homo sapiens OX=9606 GN=NUP205 PE=1 SV=3 Postion:9 is K XXXXXVQQHEKVQKASTEGVAIQGQQG
	>sp|Q92621|NU205_HUMAN Nuclear pore complex protein Nup205 OS=Homo sapiens OX=9606 GN=NUP205 PE=1 SV=3 Postion:32 is K GQQGTRLLPEQLIKEAFILSDLFDIGE
	>sp|Q92621|NU205_HUMAN Nuclear pore complex protein Nup205 OS=Homo sapiens OX=9606 GN=NUP205 PE=1 SV=3 Postion:19 is K TRGLVAVLLYWDGKRCIANSLKALIQS
	>sp|Q92621|NU205_HUMAN Nuclear pore complex protein Nup205 OS=Homo sapiens OX=9606 GN=NUP205 PE=1 SV=3 Postion:27 is K LYWDGKRCIANSLKALIQSRRGKTWTL
	>sp|Q92621|NU205_HUMAN Nuclear pore complex protein Nup205 OS=Homo sapiens OX=9606 GN=NUP205 PE=1 SV=3 Postion:36 is K ANSLKALIQSRRGKTWTLELSPELASM
	>sp|Q92621|NU205_HUMAN Nuclear pore complex protein Nup205 OS=Homo sapiens OX=9606 GN=NUP205 PE=1 SV=3 Postion:5 is K XXXXXXXXXGLTYKVLTLVSQIDVNNE
	>sp|Q92621|NU205_HUMAN Nuclear pore complex protein Nup205 OS=Homo sapiens OX=9606 GN=NUP205 PE=1 SV=3 Postion:21 is K TLVSQIDVNNEFEKLQRERGLGSEKHR
	>sp|Q92621|NU205_HUMAN Nuclear pore complex protein Nup205 OS=Homo sapiens OX=9606 GN=NUP205 PE=1 SV=3 Postion:32 is K FEKLQRERGLGSEKHRKEVSDLIKECR
	>sp|Q92621|NU205_HUMAN Nuclear pore complex protein Nup205 OS=Homo sapiens OX=9606 GN=NUP205 PE=1 SV=3 Postion:35 is K LQRERGLGSEKHRKEVSDLIKECRQSL
	>sp|Q92621|NU205_HUMAN Nuclear pore complex protein Nup205 OS=Homo sapiens OX=9606 GN=NUP205 PE=1 SV=3 Postion:42 is K GSEKHRKEVSDLIKECRQSLAESLFAW
	>sp|Q92621|NU205_HUMAN Nuclear pore complex protein Nup205 OS=Homo sapiens OX=9606 GN=NUP205 PE=1 SV=3 Postion:3 is K XXXXXXXXXXXLGKEDTLLLIGHLERV
	>sp|Q92621|NU205_HUMAN Nuclear pore complex protein Nup205 OS=Homo sapiens OX=9606 GN=NUP205 PE=1 SV=3 Postion:4 is K XXXXXXXXXXLTEKQYIATIHSRLQDS
	>sp|Q92621|NU205_HUMAN Nuclear pore complex protein Nup205 OS=Homo sapiens OX=9606 GN=NUP205 PE=1 SV=3 Postion:21 is K ATIHSRLQDSQLWKLPGLQATVRLAWA
	>sp|Q92621|NU205_HUMAN Nuclear pore complex protein Nup205 OS=Homo sapiens OX=9606 GN=NUP205 PE=1 SV=3 Postion:46 is K HNLITDFLALMPMKVKQLRNRADEDAR
	>sp|Q92621|NU205_HUMAN Nuclear pore complex protein Nup205 OS=Homo sapiens OX=9606 GN=NUP205 PE=1 SV=3 Postion:31 is K DLEHLMLLIGELYKKNPFHLELALEYW
	>sp|Q92621|NU205_HUMAN Nuclear pore complex protein Nup205 OS=Homo sapiens OX=9606 GN=NUP205 PE=1 SV=3 Postion:32 is K LEHLMLLIGELYKKNPFHLELALEYWC
	>sp|Q92621|NU205_HUMAN Nuclear pore complex protein Nup205 OS=Homo sapiens OX=9606 GN=NUP205 PE=1 SV=3 Postion:16 is K AHQRPPQRQVVLSKFVRQMGDLLPPTI
	>sp|Q92621|NU205_HUMAN Nuclear pore complex protein Nup205 OS=Homo sapiens OX=9606 GN=NUP205 PE=1 SV=3 Postion:35 is K GDLLPPTIYIPYLKMLQGLANGPQCAH
	>sp|Q92621|NU205_HUMAN Nuclear pore complex protein Nup205 OS=Homo sapiens OX=9606 GN=NUP205 PE=1 SV=3 Postion:55 is K NGPQCAHYCFSLLKVNGSSXXXXXXXX
	>sp|Q92621|NU205_HUMAN Nuclear pore complex protein Nup205 OS=Homo sapiens OX=9606 GN=NUP205 PE=1 SV=3 Postion:31 is K FFHSLMLYHEHLRKDLPSADSVQYRHL
	>sp|Q92621|NU205_HUMAN Nuclear pore complex protein Nup205 OS=Homo sapiens OX=9606 GN=NUP205 PE=1 SV=3 Postion:52 is K VQYRHLPSRGITQKEQDGLIAFXXXXX
	>sp|Q92621|NU205_HUMAN Nuclear pore complex protein Nup205 OS=Homo sapiens OX=9606 GN=NUP205 PE=1 SV=3 Postion:43 is K ILGLLQCSIPPVLKAELLKTLAAFGKS
	>sp|Q92621|NU205_HUMAN Nuclear pore complex protein Nup205 OS=Homo sapiens OX=9606 GN=NUP205 PE=1 SV=3 Postion:55 is K LKAELLKTLAAFGKSPEIAXXXXXXXX
	>sp|Q92621|NU205_HUMAN Nuclear pore complex protein Nup205 OS=Homo sapiens OX=9606 GN=NUP205 PE=1 SV=3 Postion:38 is K LRFRTRAYRRAAEKWEVAEVVLEVFYK
	>sp|Q92621|NU205_HUMAN Nuclear pore complex protein Nup205 OS=Homo sapiens OX=9606 GN=NUP205 PE=1 SV=3 Postion:51 is K KWEVAEVVLEVFYKLLRDYEPQLXXXX
	>sp|Q92621|NU205_HUMAN Nuclear pore complex protein Nup205 OS=Homo sapiens OX=9606 GN=NUP205 PE=1 SV=3 Postion:19 is K QFVELQGEEIIAYKPPGFSLMYHLLNE
	>sp|Q92621|NU205_HUMAN Nuclear pore complex protein Nup205 OS=Homo sapiens OX=9606 GN=NUP205 PE=1 SV=3 Postion:59 is K GVKQLDTYAPFPGKKXXXXXXXXXXXX
	>sp|Q92621|NU205_HUMAN Nuclear pore complex protein Nup205 OS=Homo sapiens OX=9606 GN=NUP205 PE=1 SV=3 Postion:60 is K VKQLDTYAPFPGKKXXXXXXXXXXXXX
	>sp|Q92621|NU205_HUMAN Nuclear pore complex protein Nup205 OS=Homo sapiens OX=9606 GN=NUP205 PE=1 SV=3 Postion:4 is K XXXXXXXXXXHLEKAVQHCLALLNLTL
	>sp|Q92621|NU205_HUMAN Nuclear pore complex protein Nup205 OS=Homo sapiens OX=9606 GN=NUP205 PE=1 SV=3 Postion:19 is K VQHCLALLNLTLQKENLFMDLLRESQL
	>sp|Q92621|NU205_HUMAN Nuclear pore complex protein Nup205 OS=Homo sapiens OX=9606 GN=NUP205 PE=1 SV=3 Postion:51 is K PLEQLLQGINPRTKKADNVVNIAXXXX
	>sp|Q92621|NU205_HUMAN Nuclear pore complex protein Nup205 OS=Homo sapiens OX=9606 GN=NUP205 PE=1 SV=3 Postion:52 is K LEQLLQGINPRTKKADNVVNIAXXXXX
	>sp|Q92621|NU205_HUMAN Nuclear pore complex protein Nup205 OS=Homo sapiens OX=9606 GN=NUP205 PE=1 SV=3 Postion:18 is K HGNTNPELAFESAKILCCISCNSNIQI
	>sp|Q92621|NU205_HUMAN Nuclear pore complex protein Nup205 OS=Homo sapiens OX=9606 GN=NUP205 PE=1 SV=3 Postion:32 is K ILCCISCNSNIQIKLVGDFTHDQSISQ
	>sp|Q92621|NU205_HUMAN Nuclear pore complex protein Nup205 OS=Homo sapiens OX=9606 GN=NUP205 PE=1 SV=3 Postion:46 is K LVGDFTHDQSISQKLMAGFVECLDCED
	>sp|Q92621|NU205_HUMAN Nuclear pore complex protein Nup205 OS=Homo sapiens OX=9606 GN=NUP205 PE=1 SV=3 Postion:14 is K EEFVRLEEGSELEKKLVAIRHETRIHI
	>sp|Q92621|NU205_HUMAN Nuclear pore complex protein Nup205 OS=Homo sapiens OX=9606 GN=NUP205 PE=1 SV=3 Postion:15 is K EFVRLEEGSELEKKLVAIRHETRIHIL
	>sp|Q92621|NU205_HUMAN Nuclear pore complex protein Nup205 OS=Homo sapiens OX=9606 GN=NUP205 PE=1 SV=3 Postion:52 is K PPNLALYLLGFELKKPVSTTNLXXXXX
	>sp|Q92621|NU205_HUMAN Nuclear pore complex protein Nup205 OS=Homo sapiens OX=9606 GN=NUP205 PE=1 SV=3 Postion:53 is K PNLALYLLGFELKKPVSTTNLXXXXXX
	>sp|Q92621|NU205_HUMAN Nuclear pore complex protein Nup205 OS=Homo sapiens OX=9606 GN=NUP205 PE=1 SV=3 Postion:22 is K PRTCLHAILNILEKGTEGRTGPVAVRE
	>sp|Q92621|NU205_HUMAN Nuclear pore complex protein Nup205 OS=Homo sapiens OX=9606 GN=NUP205 PE=1 SV=3 Postion:23 is K FLFSQLQYLPFSNKEYEISMLNQMSWL
	>sp|Q92621|NU205_HUMAN Nuclear pore complex protein Nup205 OS=Homo sapiens OX=9606 GN=NUP205 PE=1 SV=3 Postion:38 is K YEISMLNQMSWLMKTASIELRVTSLNR
	>sp|Q92621|NU205_HUMAN Nuclear pore complex protein Nup205 OS=Homo sapiens OX=9606 GN=NUP205 PE=1 SV=3 Postion:10 is K XXXXHLLLDDMPVKPYSDGEGGIEDEN
	>sp|Q92621|NU205_HUMAN Nuclear pore complex protein Nup205 OS=Homo sapiens OX=9606 GN=NUP205 PE=1 SV=3 Postion:37 is K RSVSGFLHFDTATKVRRKILNILDSID
	>sp|Q92621|NU205_HUMAN Nuclear pore complex protein Nup205 OS=Homo sapiens OX=9606 GN=NUP205 PE=1 SV=3 Postion:41 is K GFLHFDTATKVRRKILNILDSIDFSQE
	>sp|Q92621|NU205_HUMAN Nuclear pore complex protein Nup205 OS=Homo sapiens OX=9606 GN=NUP205 PE=1 SV=3 Postion:19 is K RAQIEQVIANCEHKNLRGQTVCNVKLL
	>sp|Q92621|NU205_HUMAN Nuclear pore complex protein Nup205 OS=Homo sapiens OX=9606 GN=NUP205 PE=1 SV=3 Postion:30 is K EHKNLRGQTVCNVKLLHRVLVAEVNAL
	>sp|Q92621|NU205_HUMAN Nuclear pore complex protein Nup205 OS=Homo sapiens OX=9606 GN=NUP205 PE=1 SV=3 Postion:11 is K XXXTVLQYVVGRNKLLQCLHAKRHALE
	>sp|Q92621|NU205_HUMAN Nuclear pore complex protein Nup205 OS=Homo sapiens OX=9606 GN=NUP205 PE=1 SV=3 Postion:19 is K VVGRNKLLQCLHAKRHALESWRQLVEI
	>sp|Q92621|NU205_HUMAN Nuclear pore complex protein Nup205 OS=Homo sapiens OX=9606 GN=NUP205 PE=1 SV=3 Postion:1 is K XXXXXXXXXXXXXKILDDEAAQELMPV
	>sp|Q92621|NU205_HUMAN Nuclear pore complex protein Nup205 OS=Homo sapiens OX=9606 GN=NUP205 PE=1 SV=3 Postion:35 is K LTAHLSQAVLTEQKETSVLGPAEAHYA
	>sp|Q92621|NU205_HUMAN Nuclear pore complex protein Nup205 OS=Homo sapiens OX=9606 GN=NUP205 PE=1 SV=3 Postion:21 is K FASIGDSSLYIILKKLLDFILKTGGGF
	>sp|Q92621|NU205_HUMAN Nuclear pore complex protein Nup205 OS=Homo sapiens OX=9606 GN=NUP205 PE=1 SV=3 Postion:22 is K ASIGDSSLYIILKKLLDFILKTGGGFQ
	>sp|Q92621|NU205_HUMAN Nuclear pore complex protein Nup205 OS=Homo sapiens OX=9606 GN=NUP205 PE=1 SV=3 Postion:29 is K LYIILKKLLDFILKTGGGFQRVRTHLY
	>sp|Q92621|NU205_HUMAN Nuclear pore complex protein Nup205 OS=Homo sapiens OX=9606 GN=NUP205 PE=1 SV=3 Postion:5 is K XXXXXXXXXLEAAKKTMWERLTAPEDV
	>sp|Q92621|NU205_HUMAN Nuclear pore complex protein Nup205 OS=Homo sapiens OX=9606 GN=NUP205 PE=1 SV=3 Postion:6 is K XXXXXXXXLEAAKKTMWERLTAPEDVF
	>sp|Q92621|NU205_HUMAN Nuclear pore complex protein Nup205 OS=Homo sapiens OX=9606 GN=NUP205 PE=1 SV=3 Postion:21 is K MWERLTAPEDVFSKLQRENIAIIESYG
	>sp|Q92621|NU205_HUMAN Nuclear pore complex protein Nup205 OS=Homo sapiens OX=9606 GN=NUP205 PE=1 SV=3 Postion:8 is K XXXXXXDRIVSVDKQQQWLLYLSNSGY
	>sp|Q92621|NU205_HUMAN Nuclear pore complex protein Nup205 OS=Homo sapiens OX=9606 GN=NUP205 PE=1 SV=3 Postion:23 is K QQWLLYLSNSGYLKVLVDSLVEDDRTL
	>sp|Q92621|NU205_HUMAN Nuclear pore complex protein Nup205 OS=Homo sapiens OX=9606 GN=NUP205 PE=1 SV=3 Postion:56 is K QPPLLKALYTYESKMAFLXXXXXXXXX
	>sp|Q92621|NU205_HUMAN Nuclear pore complex protein Nup205 OS=Homo sapiens OX=9606 GN=NUP205 PE=1 SV=3 Postion:5 is K XXXXXXXXXTRVAKIQQGALELLRSGV
	>sp|Q92621|NU205_HUMAN Nuclear pore complex protein Nup205 OS=Homo sapiens OX=9606 GN=NUP205 PE=1 SV=3 Postion:2 is K XXXXXXXXXXXXSKAALPGILSELDVD
	>sp|Q92621|NU205_HUMAN Nuclear pore complex protein Nup205 OS=Homo sapiens OX=9606 GN=NUP205 PE=1 SV=3 Postion:52 is K LSRFGGSDRLRQFKFQDDNVEGXXXXX
	>sp|Q92621|NU205_HUMAN Nuclear pore complex protein Nup205 OS=Homo sapiens OX=9606 GN=NUP205 PE=1 SV=3 Postion:2 is K XXXXXXXXXXXXDKVSKKDEIELAMQQ
	>sp|Q92621|NU205_HUMAN Nuclear pore complex protein Nup205 OS=Homo sapiens OX=9606 GN=NUP205 PE=1 SV=3 Postion:5 is K XXXXXXXXXDKVSKKDEIELAMQQICA
	>sp|Q92621|NU205_HUMAN Nuclear pore complex protein Nup205 OS=Homo sapiens OX=9606 GN=NUP205 PE=1 SV=3 Postion:6 is K XXXXXXXXDKVSKKDEIELAMQQICAN
	>sp|Q92621|NU205_HUMAN Nuclear pore complex protein Nup205 OS=Homo sapiens OX=9606 GN=NUP205 PE=1 SV=3 Postion:20 is K WRLPGLGIIIYLLKQSANDFFSYYDSH
	>sp|Q92621|NU205_HUMAN Nuclear pore complex protein Nup205 OS=Homo sapiens OX=9606 GN=NUP205 PE=1 SV=3 Postion:39 is K FFSYYDSHRQSVSKLQNVEQLPPDEIK
	>sp|Q92621|NU205_HUMAN Nuclear pore complex protein Nup205 OS=Homo sapiens OX=9606 GN=NUP205 PE=1 SV=3 Postion:52 is K KLQNVEQLPPDEIKELCQSVMPXXXXX
	>sp|Q92621|NU205_HUMAN Nuclear pore complex protein Nup205 OS=Homo sapiens OX=9606 GN=NUP205 PE=1 SV=3 Postion:5 is K XXXXXXXXXAGVDKISTAQKYVLARRR
	>sp|Q92621|NU205_HUMAN Nuclear pore complex protein Nup205 OS=Homo sapiens OX=9606 GN=NUP205 PE=1 SV=3 Postion:11 is K XXXAGVDKISTAQKYVLARRRLVKVIN
	>sp|Q92621|NU205_HUMAN Nuclear pore complex protein Nup205 OS=Homo sapiens OX=9606 GN=NUP205 PE=1 SV=3 Postion:21 is K TAQKYVLARRRLVKVINNRAKLLSLCS
	>sp|Q92621|NU205_HUMAN Nuclear pore complex protein Nup205 OS=Homo sapiens OX=9606 GN=NUP205 PE=1 SV=3 Postion:28 is K ARRRLVKVINNRAKLLSLCSFIIETCL
	>sp|Q92621|NU205_HUMAN Nuclear pore complex protein Nup205 OS=Homo sapiens OX=9606 GN=NUP205 PE=1 SV=3 Postion:12 is K XXQDSLFASRTLFKSRRLQDSFASETN
	>sp|Q92621|NU205_HUMAN Nuclear pore complex protein Nup205 OS=Homo sapiens OX=9606 GN=NUP205 PE=1 SV=3 Postion:57 is K QADAINAFGESLQKKLLXXXXXXXXXX
	>sp|Q92621|NU205_HUMAN Nuclear pore complex protein Nup205 OS=Homo sapiens OX=9606 GN=NUP205 PE=1 SV=3 Postion:58 is K ADAINAFGESLQKKLLXXXXXXXXXXX
	>sp|Q92621|NU205_HUMAN Nuclear pore complex protein Nup205 OS=Homo sapiens OX=9606 GN=NUP205 PE=1 SV=3 Postion:8 is K XXXXXXDIEGLYSKVRSRYSFIQALVR
Carbonylation Site:
Non-carbonylation Site:
>sp|Q92621|NU205_HUMAN Nuclear pore complex protein Nup205 OS=Homo sapiens OX=9606 GN=NUP205 PE=1 SV=3 Postion:4 is P XXXXXXXXXXMATPLAVNSAASLWGPY
>sp|Q92621|NU205_HUMAN Nuclear pore complex protein Nup205 OS=Homo sapiens OX=9606 GN=NUP205 PE=1 SV=3 Postion:16 is P TPLAVNSAASLWGPYKDIWHKVGNALW
>sp|Q92621|NU205_HUMAN Nuclear pore complex protein Nup205 OS=Homo sapiens OX=9606 GN=NUP205 PE=1 SV=3 Postion:33 is P IWHKVGNALWRRQPEAVHLLDKILKKH
>sp|Q92621|NU205_HUMAN Nuclear pore complex protein Nup205 OS=Homo sapiens OX=9606 GN=NUP205 PE=1 SV=3 Postion:57 is P KKHKPDFISLFKNPPKNXXXXXXXXXX
>sp|Q92621|NU205_HUMAN Nuclear pore complex protein Nup205 OS=Homo sapiens OX=9606 GN=NUP205 PE=1 SV=3 Postion:58 is P KHKPDFISLFKNPPKNXXXXXXXXXXX
>sp|Q92621|NU205_HUMAN Nuclear pore complex protein Nup205 OS=Homo sapiens OX=9606 GN=NUP205 PE=1 SV=3 Postion:27 is P GVAIQGQQGTRLLPEQLIKEAFILSDL
>sp|Q92621|NU205_HUMAN Nuclear pore complex protein Nup205 OS=Homo sapiens OX=9606 GN=NUP205 PE=1 SV=3 Postion:60 is P AAVELLLAGEHQQPXXXXXXXXXXXXX
>sp|Q92621|NU205_HUMAN Nuclear pore complex protein Nup205 OS=Homo sapiens OX=9606 GN=NUP205 PE=1 SV=3 Postion:3 is P XXXXXXXXXXXHFPGLTRGLVAVLLYW
>sp|Q92621|NU205_HUMAN Nuclear pore complex protein Nup205 OS=Homo sapiens OX=9606 GN=NUP205 PE=1 SV=3 Postion:44 is P QSRRGKTWTLELSPELASMTTRFTDEL
>sp|Q92621|NU205_HUMAN Nuclear pore complex protein Nup205 OS=Homo sapiens OX=9606 GN=NUP205 PE=1 SV=3 Postion:60 is P SLAESLFAWACQSPXXXXXXXXXXXXX
>sp|Q92621|NU205_HUMAN Nuclear pore complex protein Nup205 OS=Homo sapiens OX=9606 GN=NUP205 PE=1 SV=3 Postion:59 is P QSTEERDDMIHQLPLXXXXXXXXXXXX
>sp|Q92621|NU205_HUMAN Nuclear pore complex protein Nup205 OS=Homo sapiens OX=9606 GN=NUP205 PE=1 SV=3 Postion:23 is P IHSRLQDSQLWKLPGLQATVRLAWALA
>sp|Q92621|NU205_HUMAN Nuclear pore complex protein Nup205 OS=Homo sapiens OX=9606 GN=NUP205 PE=1 SV=3 Postion:44 is P LAWALALRGISQLPDVTALAEFTEADE
>sp|Q92621|NU205_HUMAN Nuclear pore complex protein Nup205 OS=Homo sapiens OX=9606 GN=NUP205 PE=1 SV=3 Postion:44 is P RVHNLITDFLALMPMKVKQLRNRADED
>sp|Q92621|NU205_HUMAN Nuclear pore complex protein Nup205 OS=Homo sapiens OX=9606 GN=NUP205 PE=1 SV=3 Postion:11 is P XXXIHMSMQMGNEPPISLRRDLEHLML
>sp|Q92621|NU205_HUMAN Nuclear pore complex protein Nup205 OS=Homo sapiens OX=9606 GN=NUP205 PE=1 SV=3 Postion:12 is P XXIHMSMQMGNEPPISLRRDLEHLMLL
>sp|Q92621|NU205_HUMAN Nuclear pore complex protein Nup205 OS=Homo sapiens OX=9606 GN=NUP205 PE=1 SV=3 Postion:34 is P HLMLLIGELYKKNPFHLELALEYWCPT
>sp|Q92621|NU205_HUMAN Nuclear pore complex protein Nup205 OS=Homo sapiens OX=9606 GN=NUP205 PE=1 SV=3 Postion:46 is P NPFHLELALEYWCPTEPLQTPTIMGSY
>sp|Q92621|NU205_HUMAN Nuclear pore complex protein Nup205 OS=Homo sapiens OX=9606 GN=NUP205 PE=1 SV=3 Postion:49 is P HLELALEYWCPTEPLQTPTIMGSYLXX
>sp|Q92621|NU205_HUMAN Nuclear pore complex protein Nup205 OS=Homo sapiens OX=9606 GN=NUP205 PE=1 SV=3 Postion:53 is P ALEYWCPTEPLQTPTIMGSYLXXXXXX
>sp|Q92621|NU205_HUMAN Nuclear pore complex protein Nup205 OS=Homo sapiens OX=9606 GN=NUP205 PE=1 SV=3 Postion:7 is P XXXXXXXGVAHQRPPQRQVVLSKFVRQ
>sp|Q92621|NU205_HUMAN Nuclear pore complex protein Nup205 OS=Homo sapiens OX=9606 GN=NUP205 PE=1 SV=3 Postion:8 is P XXXXXXGVAHQRPPQRQVVLSKFVRQM
>sp|Q92621|NU205_HUMAN Nuclear pore complex protein Nup205 OS=Homo sapiens OX=9606 GN=NUP205 PE=1 SV=3 Postion:26 is P VLSKFVRQMGDLLPPTIYIPYLKMLQG
>sp|Q92621|NU205_HUMAN Nuclear pore complex protein Nup205 OS=Homo sapiens OX=9606 GN=NUP205 PE=1 SV=3 Postion:27 is P LSKFVRQMGDLLPPTIYIPYLKMLQGL
>sp|Q92621|NU205_HUMAN Nuclear pore complex protein Nup205 OS=Homo sapiens OX=9606 GN=NUP205 PE=1 SV=3 Postion:32 is P RQMGDLLPPTIYIPYLKMLQGLANGPQ
>sp|Q92621|NU205_HUMAN Nuclear pore complex protein Nup205 OS=Homo sapiens OX=9606 GN=NUP205 PE=1 SV=3 Postion:44 is P IPYLKMLQGLANGPQCAHYCFSLLKVN
>sp|Q92621|NU205_HUMAN Nuclear pore complex protein Nup205 OS=Homo sapiens OX=9606 GN=NUP205 PE=1 SV=3 Postion:12 is P XXHVENIQGAGGSPVSWEHFFHSLMLY
>sp|Q92621|NU205_HUMAN Nuclear pore complex protein Nup205 OS=Homo sapiens OX=9606 GN=NUP205 PE=1 SV=3 Postion:34 is P SLMLYHEHLRKDLPSADSVQYRHLPSR
>sp|Q92621|NU205_HUMAN Nuclear pore complex protein Nup205 OS=Homo sapiens OX=9606 GN=NUP205 PE=1 SV=3 Postion:45 is P DLPSADSVQYRHLPSRGITQKEQDGLI
>sp|Q92621|NU205_HUMAN Nuclear pore complex protein Nup205 OS=Homo sapiens OX=9606 GN=NUP205 PE=1 SV=3 Postion:22 is P TWSENARLALCEHPQWTPVVVILGLLQ
>sp|Q92621|NU205_HUMAN Nuclear pore complex protein Nup205 OS=Homo sapiens OX=9606 GN=NUP205 PE=1 SV=3 Postion:26 is P NARLALCEHPQWTPVVVILGLLQCSIP
>sp|Q92621|NU205_HUMAN Nuclear pore complex protein Nup205 OS=Homo sapiens OX=9606 GN=NUP205 PE=1 SV=3 Postion:39 is P PVVVILGLLQCSIPPVLKAELLKTLAA
>sp|Q92621|NU205_HUMAN Nuclear pore complex protein Nup205 OS=Homo sapiens OX=9606 GN=NUP205 PE=1 SV=3 Postion:40 is P VVVILGLLQCSIPPVLKAELLKTLAAF
>sp|Q92621|NU205_HUMAN Nuclear pore complex protein Nup205 OS=Homo sapiens OX=9606 GN=NUP205 PE=1 SV=3 Postion:57 is P AELLKTLAAFGKSPEIAXXXXXXXXXX
>sp|Q92621|NU205_HUMAN Nuclear pore complex protein Nup205 OS=Homo sapiens OX=9606 GN=NUP205 PE=1 SV=3 Postion:19 is P SLEYTQILQTVRIPSQRQAIGIEVELN
>sp|Q92621|NU205_HUMAN Nuclear pore complex protein Nup205 OS=Homo sapiens OX=9606 GN=NUP205 PE=1 SV=3 Postion:42 is P VELNEIESRCEEYPLTRAFCQLISTLV
>sp|Q92621|NU205_HUMAN Nuclear pore complex protein Nup205 OS=Homo sapiens OX=9606 GN=NUP205 PE=1 SV=3 Postion:60 is P FCQLISTLVESSFPXXXXXXXXXXXXX
>sp|Q92621|NU205_HUMAN Nuclear pore complex protein Nup205 OS=Homo sapiens OX=9606 GN=NUP205 PE=1 SV=3 Postion:9 is P XXXXXSNLGAGLRPPGFDPYLQFLRDS
>sp|Q92621|NU205_HUMAN Nuclear pore complex protein Nup205 OS=Homo sapiens OX=9606 GN=NUP205 PE=1 SV=3 Postion:10 is P XXXXSNLGAGLRPPGFDPYLQFLRDSV
>sp|Q92621|NU205_HUMAN Nuclear pore complex protein Nup205 OS=Homo sapiens OX=9606 GN=NUP205 PE=1 SV=3 Postion:14 is P SNLGAGLRPPGFDPYLQFLRDSVFLRF
>sp|Q92621|NU205_HUMAN Nuclear pore complex protein Nup205 OS=Homo sapiens OX=9606 GN=NUP205 PE=1 SV=3 Postion:58 is P VLEVFYKLLRDYEPQLXXXXXXXXXXX
>sp|Q92621|NU205_HUMAN Nuclear pore complex protein Nup205 OS=Homo sapiens OX=9606 GN=NUP205 PE=1 SV=3 Postion:20 is P FVELQGEEIIAYKPPGFSLMYHLLNES
>sp|Q92621|NU205_HUMAN Nuclear pore complex protein Nup205 OS=Homo sapiens OX=9606 GN=NUP205 PE=1 SV=3 Postion:21 is P VELQGEEIIAYKPPGFSLMYHLLNESP
>sp|Q92621|NU205_HUMAN Nuclear pore complex protein Nup205 OS=Homo sapiens OX=9606 GN=NUP205 PE=1 SV=3 Postion:34 is P PGFSLMYHLLNESPMLELALSLLEEGV
>sp|Q92621|NU205_HUMAN Nuclear pore complex protein Nup205 OS=Homo sapiens OX=9606 GN=NUP205 PE=1 SV=3 Postion:55 is P LLEEGVKQLDTYAPFPGKKXXXXXXXX
>sp|Q92621|NU205_HUMAN Nuclear pore complex protein Nup205 OS=Homo sapiens OX=9606 GN=NUP205 PE=1 SV=3 Postion:57 is P EEGVKQLDTYAPFPGKKXXXXXXXXXX
>sp|Q92621|NU205_HUMAN Nuclear pore complex protein Nup205 OS=Homo sapiens OX=9606 GN=NUP205 PE=1 SV=3 Postion:38 is P DLLRESQLALIVCPLEQLLQGINPRTK
>sp|Q92621|NU205_HUMAN Nuclear pore complex protein Nup205 OS=Homo sapiens OX=9606 GN=NUP205 PE=1 SV=3 Postion:10 is P XXXXRYLYHGNTNPELAFESAKILCCI
>sp|Q92621|NU205_HUMAN Nuclear pore complex protein Nup205 OS=Homo sapiens OX=9606 GN=NUP205 PE=1 SV=3 Postion:39 is P HILNLLITSLECNPPNLALYLLGFELK
>sp|Q92621|NU205_HUMAN Nuclear pore complex protein Nup205 OS=Homo sapiens OX=9606 GN=NUP205 PE=1 SV=3 Postion:40 is P ILNLLITSLECNPPNLALYLLGFELKK
>sp|Q92621|NU205_HUMAN Nuclear pore complex protein Nup205 OS=Homo sapiens OX=9606 GN=NUP205 PE=1 SV=3 Postion:54 is P NLALYLLGFELKKPVSTTNLXXXXXXX
>sp|Q92621|NU205_HUMAN Nuclear pore complex protein Nup205 OS=Homo sapiens OX=9606 GN=NUP205 PE=1 SV=3 Postion:3 is P XXXXXXXXXXXQDPGVLGCPRTCLHAI
>sp|Q92621|NU205_HUMAN Nuclear pore complex protein Nup205 OS=Homo sapiens OX=9606 GN=NUP205 PE=1 SV=3 Postion:9 is P XXXXXQDPGVLGCPRTCLHAILNILEK
>sp|Q92621|NU205_HUMAN Nuclear pore complex protein Nup205 OS=Homo sapiens OX=9606 GN=NUP205 PE=1 SV=3 Postion:30 is P LNILEKGTEGRTGPVAVRESPQLAELC
>sp|Q92621|NU205_HUMAN Nuclear pore complex protein Nup205 OS=Homo sapiens OX=9606 GN=NUP205 PE=1 SV=3 Postion:37 is P TEGRTGPVAVRESPQLAELCYQVIYQL
>sp|Q92621|NU205_HUMAN Nuclear pore complex protein Nup205 OS=Homo sapiens OX=9606 GN=NUP205 PE=1 SV=3 Postion:59 is P VIYQLCACSDTSGPTXXXXXXXXXXXX
>sp|Q92621|NU205_HUMAN Nuclear pore complex protein Nup205 OS=Homo sapiens OX=9606 GN=NUP205 PE=1 SV=3 Postion:19 is P TSQDFLFSQLQYLPFSNKEYEISMLNQ
>sp|Q92621|NU205_HUMAN Nuclear pore complex protein Nup205 OS=Homo sapiens OX=9606 GN=NUP205 PE=1 SV=3 Postion:8 is P XXXXXXHLLLDDMPVKPYSDGEGGIED
>sp|Q92621|NU205_HUMAN Nuclear pore complex protein Nup205 OS=Homo sapiens OX=9606 GN=NUP205 PE=1 SV=3 Postion:11 is P XXXHLLLDDMPVKPYSDGEGGIEDENR
>sp|Q92621|NU205_HUMAN Nuclear pore complex protein Nup205 OS=Homo sapiens OX=9606 GN=NUP205 PE=1 SV=3 Postion:56 is P LNILDSIDFSQEIPEPLQXXXXXXXXX
>sp|Q92621|NU205_HUMAN Nuclear pore complex protein Nup205 OS=Homo sapiens OX=9606 GN=NUP205 PE=1 SV=3 Postion:58 is P ILDSIDFSQEIPEPLQXXXXXXXXXXX
>sp|Q92621|NU205_HUMAN Nuclear pore complex protein Nup205 OS=Homo sapiens OX=9606 GN=NUP205 PE=1 SV=3 Postion:53 is P VNALQGMAAIGQRPLLMEEISXXXXXX
>sp|Q92621|NU205_HUMAN Nuclear pore complex protein Nup205 OS=Homo sapiens OX=9606 GN=NUP205 PE=1 SV=3 Postion:38 is P SWRQLVEIILTACPQDLIQAEDRQLII
>sp|Q92621|NU205_HUMAN Nuclear pore complex protein Nup205 OS=Homo sapiens OX=9606 GN=NUP205 PE=1 SV=3 Postion:13 is P XKILDDEAAQELMPVVAGAVFTLTAHL
>sp|Q92621|NU205_HUMAN Nuclear pore complex protein Nup205 OS=Homo sapiens OX=9606 GN=NUP205 PE=1 SV=3 Postion:42 is P AVLTEQKETSVLGPAEAHYAFMLDSCF
>sp|Q92621|NU205_HUMAN Nuclear pore complex protein Nup205 OS=Homo sapiens OX=9606 GN=NUP205 PE=1 SV=3 Postion:58 is P AHYAFMLDSCFTSPPPXXXXXXXXXXX
>sp|Q92621|NU205_HUMAN Nuclear pore complex protein Nup205 OS=Homo sapiens OX=9606 GN=NUP205 PE=1 SV=3 Postion:59 is P HYAFMLDSCFTSPPPXXXXXXXXXXXX
>sp|Q92621|NU205_HUMAN Nuclear pore complex protein Nup205 OS=Homo sapiens OX=9606 GN=NUP205 PE=1 SV=3 Postion:60 is P YAFMLDSCFTSPPPXXXXXXXXXXXXX
>sp|Q92621|NU205_HUMAN Nuclear pore complex protein Nup205 OS=Homo sapiens OX=9606 GN=NUP205 PE=1 SV=3 Postion:4 is P XXXXXXXXXXEENPLVGFASIGDSSLY
>sp|Q92621|NU205_HUMAN Nuclear pore complex protein Nup205 OS=Homo sapiens OX=9606 GN=NUP205 PE=1 SV=3 Postion:55 is P YGSLLYYLQIAQRPDEPDTXXXXXXXX
>sp|Q92621|NU205_HUMAN Nuclear pore complex protein Nup205 OS=Homo sapiens OX=9606 GN=NUP205 PE=1 SV=3 Postion:58 is P LLYYLQIAQRPDEPDTXXXXXXXXXXX
>sp|Q92621|NU205_HUMAN Nuclear pore complex protein Nup205 OS=Homo sapiens OX=9606 GN=NUP205 PE=1 SV=3 Postion:15 is P EAAKKTMWERLTAPEDVFSKLQRENIA
>sp|Q92621|NU205_HUMAN Nuclear pore complex protein Nup205 OS=Homo sapiens OX=9606 GN=NUP205 PE=1 SV=3 Postion:42 is P LVEDDRTLQSLLTPQPPLLKALYTYES
>sp|Q92621|NU205_HUMAN Nuclear pore complex protein Nup205 OS=Homo sapiens OX=9606 GN=NUP205 PE=1 SV=3 Postion:44 is P EDDRTLQSLLTPQPPLLKALYTYESKM
>sp|Q92621|NU205_HUMAN Nuclear pore complex protein Nup205 OS=Homo sapiens OX=9606 GN=NUP205 PE=1 SV=3 Postion:45 is P DDRTLQSLLTPQPPLLKALYTYESKMA
>sp|Q92621|NU205_HUMAN Nuclear pore complex protein Nup205 OS=Homo sapiens OX=9606 GN=NUP205 PE=1 SV=3 Postion:32 is P IVRLAQCQVYDMRPETDPQSMFGMRDP
>sp|Q92621|NU205_HUMAN Nuclear pore complex protein Nup205 OS=Homo sapiens OX=9606 GN=NUP205 PE=1 SV=3 Postion:36 is P AQCQVYDMRPETDPQSMFGMRDPPMFI
>sp|Q92621|NU205_HUMAN Nuclear pore complex protein Nup205 OS=Homo sapiens OX=9606 GN=NUP205 PE=1 SV=3 Postion:45 is P PETDPQSMFGMRDPPMFIPTPVDRYRQ
>sp|Q92621|NU205_HUMAN Nuclear pore complex protein Nup205 OS=Homo sapiens OX=9606 GN=NUP205 PE=1 SV=3 Postion:46 is P ETDPQSMFGMRDPPMFIPTPVDRYRQI
>sp|Q92621|NU205_HUMAN Nuclear pore complex protein Nup205 OS=Homo sapiens OX=9606 GN=NUP205 PE=1 SV=3 Postion:50 is P QSMFGMRDPPMFIPTPVDRYRQILXXX
>sp|Q92621|NU205_HUMAN Nuclear pore complex protein Nup205 OS=Homo sapiens OX=9606 GN=NUP205 PE=1 SV=3 Postion:52 is P MFGMRDPPMFIPTPVDRYRQILXXXXX
>sp|Q92621|NU205_HUMAN Nuclear pore complex protein Nup205 OS=Homo sapiens OX=9606 GN=NUP205 PE=1 SV=3 Postion:2 is P XXXXXXXXXXXXLPALQLCQVILTSSM
>sp|Q92621|NU205_HUMAN Nuclear pore complex protein Nup205 OS=Homo sapiens OX=9606 GN=NUP205 PE=1 SV=3 Postion:6 is P XXXXXXXXSKAALPGILSELDVDVNEG
>sp|Q92621|NU205_HUMAN Nuclear pore complex protein Nup205 OS=Homo sapiens OX=9606 GN=NUP205 PE=1 SV=3 Postion:33 is P VMEYCQSLMLQSSPTFQHAVCLFTPSL
>sp|Q92621|NU205_HUMAN Nuclear pore complex protein Nup205 OS=Homo sapiens OX=9606 GN=NUP205 PE=1 SV=3 Postion:44 is P SSPTFQHAVCLFTPSLSETVNRDGPRQ
>sp|Q92621|NU205_HUMAN Nuclear pore complex protein Nup205 OS=Homo sapiens OX=9606 GN=NUP205 PE=1 SV=3 Postion:55 is P FTPSLSETVNRDGPRQDTQXXXXXXXX
>sp|Q92621|NU205_HUMAN Nuclear pore complex protein Nup205 OS=Homo sapiens OX=9606 GN=NUP205 PE=1 SV=3 Postion:2 is P XXXXXXXXXXXXAPVVPYWRLPGLGII
>sp|Q92621|NU205_HUMAN Nuclear pore complex protein Nup205 OS=Homo sapiens OX=9606 GN=NUP205 PE=1 SV=3 Postion:5 is P XXXXXXXXXAPVVPYWRLPGLGIIIYL
>sp|Q92621|NU205_HUMAN Nuclear pore complex protein Nup205 OS=Homo sapiens OX=9606 GN=NUP205 PE=1 SV=3 Postion:10 is P XXXXAPVVPYWRLPGLGIIIYLLKQSA
>sp|Q92621|NU205_HUMAN Nuclear pore complex protein Nup205 OS=Homo sapiens OX=9606 GN=NUP205 PE=1 SV=3 Postion:47 is P RQSVSKLQNVEQLPPDEIKELCQSVMP
>sp|Q92621|NU205_HUMAN Nuclear pore complex protein Nup205 OS=Homo sapiens OX=9606 GN=NUP205 PE=1 SV=3 Postion:60 is P PPDEIKELCQSVMPXXXXXXXXXXXXX
>sp|Q92621|NU205_HUMAN Nuclear pore complex protein Nup205 OS=Homo sapiens OX=9606 GN=NUP205 PE=1 SV=3 Postion:57 is P LWRHLEYYLLHCMPTDSXXXXXXXXXX
Carbonylation Site:
Non-carbonylation Site:
>sp|Q92621|NU205_HUMAN Nuclear pore complex protein Nup205 OS=Homo sapiens OX=9606 GN=NUP205 PE=1 SV=3 Postion:30 is R YKDIWHKVGNALWRRQPEAVHLLDKIL
>sp|Q92621|NU205_HUMAN Nuclear pore complex protein Nup205 OS=Homo sapiens OX=9606 GN=NUP205 PE=1 SV=3 Postion:31 is R KDIWHKVGNALWRRQPEAVHLLDKILK
>sp|Q92621|NU205_HUMAN Nuclear pore complex protein Nup205 OS=Homo sapiens OX=9606 GN=NUP205 PE=1 SV=3 Postion:24 is R STEGVAIQGQQGTRLLPEQLIKEAFIL
>sp|Q92621|NU205_HUMAN Nuclear pore complex protein Nup205 OS=Homo sapiens OX=9606 GN=NUP205 PE=1 SV=3 Postion:7 is R XXXXXXXHFPGLTRGLVAVLLYWDGKR
>sp|Q92621|NU205_HUMAN Nuclear pore complex protein Nup205 OS=Homo sapiens OX=9606 GN=NUP205 PE=1 SV=3 Postion:20 is R RGLVAVLLYWDGKRCIANSLKALIQSR
>sp|Q92621|NU205_HUMAN Nuclear pore complex protein Nup205 OS=Homo sapiens OX=9606 GN=NUP205 PE=1 SV=3 Postion:33 is R RCIANSLKALIQSRRGKTWTLELSPEL
>sp|Q92621|NU205_HUMAN Nuclear pore complex protein Nup205 OS=Homo sapiens OX=9606 GN=NUP205 PE=1 SV=3 Postion:34 is R CIANSLKALIQSRRGKTWTLELSPELA
>sp|Q92621|NU205_HUMAN Nuclear pore complex protein Nup205 OS=Homo sapiens OX=9606 GN=NUP205 PE=1 SV=3 Postion:52 is R TLELSPELASMTTRFTDELMEQXXXXX
>sp|Q92621|NU205_HUMAN Nuclear pore complex protein Nup205 OS=Homo sapiens OX=9606 GN=NUP205 PE=1 SV=3 Postion:24 is R SQIDVNNEFEKLQRERGLGSEKHRKEV
>sp|Q92621|NU205_HUMAN Nuclear pore complex protein Nup205 OS=Homo sapiens OX=9606 GN=NUP205 PE=1 SV=3 Postion:26 is R IDVNNEFEKLQRERGLGSEKHRKEVSD
>sp|Q92621|NU205_HUMAN Nuclear pore complex protein Nup205 OS=Homo sapiens OX=9606 GN=NUP205 PE=1 SV=3 Postion:34 is R KLQRERGLGSEKHRKEVSDLIKECRQS
>sp|Q92621|NU205_HUMAN Nuclear pore complex protein Nup205 OS=Homo sapiens OX=9606 GN=NUP205 PE=1 SV=3 Postion:45 is R KHRKEVSDLIKECRQSLAESLFAWACQ
>sp|Q92621|NU205_HUMAN Nuclear pore complex protein Nup205 OS=Homo sapiens OX=9606 GN=NUP205 PE=1 SV=3 Postion:15 is R GKEDTLLLIGHLERVTVEANGSLDAVN
>sp|Q92621|NU205_HUMAN Nuclear pore complex protein Nup205 OS=Homo sapiens OX=9606 GN=NUP205 PE=1 SV=3 Postion:51 is R CFDISFIEQSTEERDDMIHQLPLXXXX
>sp|Q92621|NU205_HUMAN Nuclear pore complex protein Nup205 OS=Homo sapiens OX=9606 GN=NUP205 PE=1 SV=3 Postion:13 is R XLTEKQYIATIHSRLQDSQLWKLPGLQ
>sp|Q92621|NU205_HUMAN Nuclear pore complex protein Nup205 OS=Homo sapiens OX=9606 GN=NUP205 PE=1 SV=3 Postion:30 is R SQLWKLPGLQATVRLAWALALRGISQL
>sp|Q92621|NU205_HUMAN Nuclear pore complex protein Nup205 OS=Homo sapiens OX=9606 GN=NUP205 PE=1 SV=3 Postion:38 is R LQATVRLAWALALRGISQLPDVTALAE
>sp|Q92621|NU205_HUMAN Nuclear pore complex protein Nup205 OS=Homo sapiens OX=9606 GN=NUP205 PE=1 SV=3 Postion:30 is R VVSEYFYQEEFYIRRVHNLITDFLALM
>sp|Q92621|NU205_HUMAN Nuclear pore complex protein Nup205 OS=Homo sapiens OX=9606 GN=NUP205 PE=1 SV=3 Postion:31 is R VSEYFYQEEFYIRRVHNLITDFLALMP
>sp|Q92621|NU205_HUMAN Nuclear pore complex protein Nup205 OS=Homo sapiens OX=9606 GN=NUP205 PE=1 SV=3 Postion:51 is R DFLALMPMKVKQLRNRADEDARMXXXX
>sp|Q92621|NU205_HUMAN Nuclear pore complex protein Nup205 OS=Homo sapiens OX=9606 GN=NUP205 PE=1 SV=3 Postion:53 is R LALMPMKVKQLRNRADEDARMXXXXXX
>sp|Q92621|NU205_HUMAN Nuclear pore complex protein Nup205 OS=Homo sapiens OX=9606 GN=NUP205 PE=1 SV=3 Postion:59 is R KVKQLRNRADEDARMXXXXXXXXXXXX
>sp|Q92621|NU205_HUMAN Nuclear pore complex protein Nup205 OS=Homo sapiens OX=9606 GN=NUP205 PE=1 SV=3 Postion:16 is R MSMQMGNEPPISLRRDLEHLMLLIGEL
>sp|Q92621|NU205_HUMAN Nuclear pore complex protein Nup205 OS=Homo sapiens OX=9606 GN=NUP205 PE=1 SV=3 Postion:17 is R SMQMGNEPPISLRRDLEHLMLLIGELY
>sp|Q92621|NU205_HUMAN Nuclear pore complex protein Nup205 OS=Homo sapiens OX=9606 GN=NUP205 PE=1 SV=3 Postion:6 is R XXXXXXXXGVAHQRPPQRQVVLSKFVR
>sp|Q92621|NU205_HUMAN Nuclear pore complex protein Nup205 OS=Homo sapiens OX=9606 GN=NUP205 PE=1 SV=3 Postion:10 is R XXXXGVAHQRPPQRQVVLSKFVRQMGD
>sp|Q92621|NU205_HUMAN Nuclear pore complex protein Nup205 OS=Homo sapiens OX=9606 GN=NUP205 PE=1 SV=3 Postion:19 is R RPPQRQVVLSKFVRQMGDLLPPTIYIP
>sp|Q92621|NU205_HUMAN Nuclear pore complex protein Nup205 OS=Homo sapiens OX=9606 GN=NUP205 PE=1 SV=3 Postion:30 is R HFFHSLMLYHEHLRKDLPSADSVQYRH
>sp|Q92621|NU205_HUMAN Nuclear pore complex protein Nup205 OS=Homo sapiens OX=9606 GN=NUP205 PE=1 SV=3 Postion:42 is R LRKDLPSADSVQYRHLPSRGITQKEQD
>sp|Q92621|NU205_HUMAN Nuclear pore complex protein Nup205 OS=Homo sapiens OX=9606 GN=NUP205 PE=1 SV=3 Postion:47 is R PSADSVQYRHLPSRGITQKEQDGLIAF
>sp|Q92621|NU205_HUMAN Nuclear pore complex protein Nup205 OS=Homo sapiens OX=9606 GN=NUP205 PE=1 SV=3 Postion:15 is R QLTSTIITWSENARLALCEHPQWTPVV
>sp|Q92621|NU205_HUMAN Nuclear pore complex protein Nup205 OS=Homo sapiens OX=9606 GN=NUP205 PE=1 SV=3 Postion:17 is R WQSLEYTQILQTVRIPSQRQAIGIEVE
>sp|Q92621|NU205_HUMAN Nuclear pore complex protein Nup205 OS=Homo sapiens OX=9606 GN=NUP205 PE=1 SV=3 Postion:22 is R YTQILQTVRIPSQRQAIGIEVELNEIE
>sp|Q92621|NU205_HUMAN Nuclear pore complex protein Nup205 OS=Homo sapiens OX=9606 GN=NUP205 PE=1 SV=3 Postion:37 is R AIGIEVELNEIESRCEEYPLTRAFCQL
>sp|Q92621|NU205_HUMAN Nuclear pore complex protein Nup205 OS=Homo sapiens OX=9606 GN=NUP205 PE=1 SV=3 Postion:45 is R NEIESRCEEYPLTRAFCQLISTLVESS
>sp|Q92621|NU205_HUMAN Nuclear pore complex protein Nup205 OS=Homo sapiens OX=9606 GN=NUP205 PE=1 SV=3 Postion:8 is R XXXXXXSNLGAGLRPPGFDPYLQFLRD
>sp|Q92621|NU205_HUMAN Nuclear pore complex protein Nup205 OS=Homo sapiens OX=9606 GN=NUP205 PE=1 SV=3 Postion:20 is R LRPPGFDPYLQFLRDSVFLRFRTRAYR
>sp|Q92621|NU205_HUMAN Nuclear pore complex protein Nup205 OS=Homo sapiens OX=9606 GN=NUP205 PE=1 SV=3 Postion:26 is R DPYLQFLRDSVFLRFRTRAYRRAAEKW
>sp|Q92621|NU205_HUMAN Nuclear pore complex protein Nup205 OS=Homo sapiens OX=9606 GN=NUP205 PE=1 SV=3 Postion:28 is R YLQFLRDSVFLRFRTRAYRRAAEKWEV
>sp|Q92621|NU205_HUMAN Nuclear pore complex protein Nup205 OS=Homo sapiens OX=9606 GN=NUP205 PE=1 SV=3 Postion:30 is R QFLRDSVFLRFRTRAYRRAAEKWEVAE
>sp|Q92621|NU205_HUMAN Nuclear pore complex protein Nup205 OS=Homo sapiens OX=9606 GN=NUP205 PE=1 SV=3 Postion:33 is R RDSVFLRFRTRAYRRAAEKWEVAEVVL
>sp|Q92621|NU205_HUMAN Nuclear pore complex protein Nup205 OS=Homo sapiens OX=9606 GN=NUP205 PE=1 SV=3 Postion:34 is R DSVFLRFRTRAYRRAAEKWEVAEVVLE
>sp|Q92621|NU205_HUMAN Nuclear pore complex protein Nup205 OS=Homo sapiens OX=9606 GN=NUP205 PE=1 SV=3 Postion:54 is R VAEVVLEVFYKLLRDYEPQLXXXXXXX
>sp|Q92621|NU205_HUMAN Nuclear pore complex protein Nup205 OS=Homo sapiens OX=9606 GN=NUP205 PE=1 SV=3 Postion:28 is R LTLQKENLFMDLLRESQLALIVCPLEQ
>sp|Q92621|NU205_HUMAN Nuclear pore complex protein Nup205 OS=Homo sapiens OX=9606 GN=NUP205 PE=1 SV=3 Postion:49 is R VCPLEQLLQGINPRTKKADNVVNIAXX
>sp|Q92621|NU205_HUMAN Nuclear pore complex protein Nup205 OS=Homo sapiens OX=9606 GN=NUP205 PE=1 SV=3 Postion:1 is R XXXXXXXXXXXXXRYLYHGNTNPELAF
>sp|Q92621|NU205_HUMAN Nuclear pore complex protein Nup205 OS=Homo sapiens OX=9606 GN=NUP205 PE=1 SV=3 Postion:5 is R XXXXXXXXXEEFVRLEEGSELEKKLVA
>sp|Q92621|NU205_HUMAN Nuclear pore complex protein Nup205 OS=Homo sapiens OX=9606 GN=NUP205 PE=1 SV=3 Postion:20 is R EEGSELEKKLVAIRHETRIHILNLLIT
>sp|Q92621|NU205_HUMAN Nuclear pore complex protein Nup205 OS=Homo sapiens OX=9606 GN=NUP205 PE=1 SV=3 Postion:24 is R ELEKKLVAIRHETRIHILNLLITSLEC
>sp|Q92621|NU205_HUMAN Nuclear pore complex protein Nup205 OS=Homo sapiens OX=9606 GN=NUP205 PE=1 SV=3 Postion:10 is R XXXXQDPGVLGCPRTCLHAILNILEKG
>sp|Q92621|NU205_HUMAN Nuclear pore complex protein Nup205 OS=Homo sapiens OX=9606 GN=NUP205 PE=1 SV=3 Postion:27 is R HAILNILEKGTEGRTGPVAVRESPQLA
>sp|Q92621|NU205_HUMAN Nuclear pore complex protein Nup205 OS=Homo sapiens OX=9606 GN=NUP205 PE=1 SV=3 Postion:34 is R EKGTEGRTGPVAVRESPQLAELCYQVI
>sp|Q92621|NU205_HUMAN Nuclear pore complex protein Nup205 OS=Homo sapiens OX=9606 GN=NUP205 PE=1 SV=3 Postion:2 is R XXXXXXXXXXXXMRYLRTSQDFLFSQL
>sp|Q92621|NU205_HUMAN Nuclear pore complex protein Nup205 OS=Homo sapiens OX=9606 GN=NUP205 PE=1 SV=3 Postion:5 is R XXXXXXXXXMRYLRTSQDFLFSQLQYL
>sp|Q92621|NU205_HUMAN Nuclear pore complex protein Nup205 OS=Homo sapiens OX=9606 GN=NUP205 PE=1 SV=3 Postion:45 is R QMSWLMKTASIELRVTSLNRQRSHTQR
>sp|Q92621|NU205_HUMAN Nuclear pore complex protein Nup205 OS=Homo sapiens OX=9606 GN=NUP205 PE=1 SV=3 Postion:51 is R KTASIELRVTSLNRQRSHTQRLLXXXX
>sp|Q92621|NU205_HUMAN Nuclear pore complex protein Nup205 OS=Homo sapiens OX=9606 GN=NUP205 PE=1 SV=3 Postion:53 is R ASIELRVTSLNRQRSHTQRLLXXXXXX
>sp|Q92621|NU205_HUMAN Nuclear pore complex protein Nup205 OS=Homo sapiens OX=9606 GN=NUP205 PE=1 SV=3 Postion:58 is R RVTSLNRQRSHTQRLLXXXXXXXXXXX
>sp|Q92621|NU205_HUMAN Nuclear pore complex protein Nup205 OS=Homo sapiens OX=9606 GN=NUP205 PE=1 SV=3 Postion:24 is R PYSDGEGGIEDENRSVSGFLHFDTATK
>sp|Q92621|NU205_HUMAN Nuclear pore complex protein Nup205 OS=Homo sapiens OX=9606 GN=NUP205 PE=1 SV=3 Postion:39 is R VSGFLHFDTATKVRRKILNILDSIDFS
>sp|Q92621|NU205_HUMAN Nuclear pore complex protein Nup205 OS=Homo sapiens OX=9606 GN=NUP205 PE=1 SV=3 Postion:40 is R SGFLHFDTATKVRRKILNILDSIDFSQ
>sp|Q92621|NU205_HUMAN Nuclear pore complex protein Nup205 OS=Homo sapiens OX=9606 GN=NUP205 PE=1 SV=3 Postion:6 is R XXXXXXXXLDFFDRAQIEQVIANCEHK
>sp|Q92621|NU205_HUMAN Nuclear pore complex protein Nup205 OS=Homo sapiens OX=9606 GN=NUP205 PE=1 SV=3 Postion:22 is R IEQVIANCEHKNLRGQTVCNVKLLHRV
>sp|Q92621|NU205_HUMAN Nuclear pore complex protein Nup205 OS=Homo sapiens OX=9606 GN=NUP205 PE=1 SV=3 Postion:34 is R LRGQTVCNVKLLHRVLVAEVNALQGMA
>sp|Q92621|NU205_HUMAN Nuclear pore complex protein Nup205 OS=Homo sapiens OX=9606 GN=NUP205 PE=1 SV=3 Postion:52 is R EVNALQGMAAIGQRPLLMEEISXXXXX
>sp|Q92621|NU205_HUMAN Nuclear pore complex protein Nup205 OS=Homo sapiens OX=9606 GN=NUP205 PE=1 SV=3 Postion:9 is R XXXXXTVLQYVVGRNKLLQCLHAKRHA
>sp|Q92621|NU205_HUMAN Nuclear pore complex protein Nup205 OS=Homo sapiens OX=9606 GN=NUP205 PE=1 SV=3 Postion:20 is R VGRNKLLQCLHAKRHALESWRQLVEII
>sp|Q92621|NU205_HUMAN Nuclear pore complex protein Nup205 OS=Homo sapiens OX=9606 GN=NUP205 PE=1 SV=3 Postion:27 is R QCLHAKRHALESWRQLVEIILTACPQD
>sp|Q92621|NU205_HUMAN Nuclear pore complex protein Nup205 OS=Homo sapiens OX=9606 GN=NUP205 PE=1 SV=3 Postion:47 is R LTACPQDLIQAEDRQLIIRDILQDVHD
>sp|Q92621|NU205_HUMAN Nuclear pore complex protein Nup205 OS=Homo sapiens OX=9606 GN=NUP205 PE=1 SV=3 Postion:52 is R QDLIQAEDRQLIIRDILQDVHDXXXXX
>sp|Q92621|NU205_HUMAN Nuclear pore complex protein Nup205 OS=Homo sapiens OX=9606 GN=NUP205 PE=1 SV=3 Postion:36 is R LLDFILKTGGGFQRVRTHLYGSLLYYL
>sp|Q92621|NU205_HUMAN Nuclear pore complex protein Nup205 OS=Homo sapiens OX=9606 GN=NUP205 PE=1 SV=3 Postion:38 is R DFILKTGGGFQRVRTHLYGSLLYYLQI
>sp|Q92621|NU205_HUMAN Nuclear pore complex protein Nup205 OS=Homo sapiens OX=9606 GN=NUP205 PE=1 SV=3 Postion:54 is R LYGSLLYYLQIAQRPDEPDTXXXXXXX
>sp|Q92621|NU205_HUMAN Nuclear pore complex protein Nup205 OS=Homo sapiens OX=9606 GN=NUP205 PE=1 SV=3 Postion:11 is R XXXLEAAKKTMWERLTAPEDVFSKLQR
>sp|Q92621|NU205_HUMAN Nuclear pore complex protein Nup205 OS=Homo sapiens OX=9606 GN=NUP205 PE=1 SV=3 Postion:24 is R RLTAPEDVFSKLQRENIAIIESYGAAL
>sp|Q92621|NU205_HUMAN Nuclear pore complex protein Nup205 OS=Homo sapiens OX=9606 GN=NUP205 PE=1 SV=3 Postion:43 is R IESYGAALMEVVCRDACDGHEIGRMLA
>sp|Q92621|NU205_HUMAN Nuclear pore complex protein Nup205 OS=Homo sapiens OX=9606 GN=NUP205 PE=1 SV=3 Postion:53 is R VVCRDACDGHEIGRMLALALLXXXXXX
>sp|Q92621|NU205_HUMAN Nuclear pore complex protein Nup205 OS=Homo sapiens OX=9606 GN=NUP205 PE=1 SV=3 Postion:2 is R XXXXXXXXXXXXDRIVSVDKQQQWLLY
>sp|Q92621|NU205_HUMAN Nuclear pore complex protein Nup205 OS=Homo sapiens OX=9606 GN=NUP205 PE=1 SV=3 Postion:34 is R YLKVLVDSLVEDDRTLQSLLTPQPPLL
>sp|Q92621|NU205_HUMAN Nuclear pore complex protein Nup205 OS=Homo sapiens OX=9606 GN=NUP205 PE=1 SV=3 Postion:2 is R XXXXXXXXXXXXTRVAKIQQGALELLR
>sp|Q92621|NU205_HUMAN Nuclear pore complex protein Nup205 OS=Homo sapiens OX=9606 GN=NUP205 PE=1 SV=3 Postion:15 is R RVAKIQQGALELLRSGVIVRLAQCQVY
>sp|Q92621|NU205_HUMAN Nuclear pore complex protein Nup205 OS=Homo sapiens OX=9606 GN=NUP205 PE=1 SV=3 Postion:21 is R QGALELLRSGVIVRLAQCQVYDMRPET
>sp|Q92621|NU205_HUMAN Nuclear pore complex protein Nup205 OS=Homo sapiens OX=9606 GN=NUP205 PE=1 SV=3 Postion:31 is R VIVRLAQCQVYDMRPETDPQSMFGMRD
>sp|Q92621|NU205_HUMAN Nuclear pore complex protein Nup205 OS=Homo sapiens OX=9606 GN=NUP205 PE=1 SV=3 Postion:43 is R MRPETDPQSMFGMRDPPMFIPTPVDRY
>sp|Q92621|NU205_HUMAN Nuclear pore complex protein Nup205 OS=Homo sapiens OX=9606 GN=NUP205 PE=1 SV=3 Postion:55 is R MRDPPMFIPTPVDRYRQILXXXXXXXX
>sp|Q92621|NU205_HUMAN Nuclear pore complex protein Nup205 OS=Homo sapiens OX=9606 GN=NUP205 PE=1 SV=3 Postion:57 is R DPPMFIPTPVDRYRQILXXXXXXXXXX
>sp|Q92621|NU205_HUMAN Nuclear pore complex protein Nup205 OS=Homo sapiens OX=9606 GN=NUP205 PE=1 SV=3 Postion:41 is R FLISHSDTIQAILRCQDVSAGSLQELA
>sp|Q92621|NU205_HUMAN Nuclear pore complex protein Nup205 OS=Homo sapiens OX=9606 GN=NUP205 PE=1 SV=3 Postion:30 is R NEGSLMELQGHIGRFQRQCLGLLSRFG
>sp|Q92621|NU205_HUMAN Nuclear pore complex protein Nup205 OS=Homo sapiens OX=9606 GN=NUP205 PE=1 SV=3 Postion:33 is R SLMELQGHIGRFQRQCLGLLSRFGGSD
>sp|Q92621|NU205_HUMAN Nuclear pore complex protein Nup205 OS=Homo sapiens OX=9606 GN=NUP205 PE=1 SV=3 Postion:41 is R IGRFQRQCLGLLSRFGGSDRLRQFKFQ
>sp|Q92621|NU205_HUMAN Nuclear pore complex protein Nup205 OS=Homo sapiens OX=9606 GN=NUP205 PE=1 SV=3 Postion:47 is R QCLGLLSRFGGSDRLRQFKFQDDNVEG
>sp|Q92621|NU205_HUMAN Nuclear pore complex protein Nup205 OS=Homo sapiens OX=9606 GN=NUP205 PE=1 SV=3 Postion:49 is R LGLLSRFGGSDRLRQFKFQDDNVEGXX
>sp|Q92621|NU205_HUMAN Nuclear pore complex protein Nup205 OS=Homo sapiens OX=9606 GN=NUP205 PE=1 SV=3 Postion:52 is R VCLFTPSLSETVNRDGPRQDTQXXXXX
>sp|Q92621|NU205_HUMAN Nuclear pore complex protein Nup205 OS=Homo sapiens OX=9606 GN=NUP205 PE=1 SV=3 Postion:56 is R TPSLSETVNRDGPRQDTQXXXXXXXXX
>sp|Q92621|NU205_HUMAN Nuclear pore complex protein Nup205 OS=Homo sapiens OX=9606 GN=NUP205 PE=1 SV=3 Postion:8 is R XXXXXXAPVVPYWRLPGLGIIIYLLKQ
>sp|Q92621|NU205_HUMAN Nuclear pore complex protein Nup205 OS=Homo sapiens OX=9606 GN=NUP205 PE=1 SV=3 Postion:34 is R QSANDFFSYYDSHRQSVSKLQNVEQLP
>sp|Q92621|NU205_HUMAN Nuclear pore complex protein Nup205 OS=Homo sapiens OX=9606 GN=NUP205 PE=1 SV=3 Postion:16 is R VDKISTAQKYVLARRRLVKVINNRAKL
>sp|Q92621|NU205_HUMAN Nuclear pore complex protein Nup205 OS=Homo sapiens OX=9606 GN=NUP205 PE=1 SV=3 Postion:17 is R DKISTAQKYVLARRRLVKVINNRAKLL
>sp|Q92621|NU205_HUMAN Nuclear pore complex protein Nup205 OS=Homo sapiens OX=9606 GN=NUP205 PE=1 SV=3 Postion:18 is R KISTAQKYVLARRRLVKVINNRAKLLS
>sp|Q92621|NU205_HUMAN Nuclear pore complex protein Nup205 OS=Homo sapiens OX=9606 GN=NUP205 PE=1 SV=3 Postion:26 is R VLARRRLVKVINNRAKLLSLCSFIIET
>sp|Q92621|NU205_HUMAN Nuclear pore complex protein Nup205 OS=Homo sapiens OX=9606 GN=NUP205 PE=1 SV=3 Postion:46 is R CSFIIETCLFILWRHLEYYLLHCMPTD
>sp|Q92621|NU205_HUMAN Nuclear pore complex protein Nup205 OS=Homo sapiens OX=9606 GN=NUP205 PE=1 SV=3 Postion:8 is R XXXXXXQDSLFASRTLFKSRRLQDSFA
>sp|Q92621|NU205_HUMAN Nuclear pore complex protein Nup205 OS=Homo sapiens OX=9606 GN=NUP205 PE=1 SV=3 Postion:14 is R QDSLFASRTLFKSRRLQDSFASETNLD
>sp|Q92621|NU205_HUMAN Nuclear pore complex protein Nup205 OS=Homo sapiens OX=9606 GN=NUP205 PE=1 SV=3 Postion:15 is R DSLFASRTLFKSRRLQDSFASETNLDF
>sp|Q92621|NU205_HUMAN Nuclear pore complex protein Nup205 OS=Homo sapiens OX=9606 GN=NUP205 PE=1 SV=3 Postion:29 is R LQDSFASETNLDFRSGLAIVSQHDLDQ
>sp|Q92621|NU205_HUMAN Nuclear pore complex protein Nup205 OS=Homo sapiens OX=9606 GN=NUP205 PE=1 SV=3 Postion:10 is R XXXXDIEGLYSKVRSRYSFIQALVRRI
>sp|Q92621|NU205_HUMAN Nuclear pore complex protein Nup205 OS=Homo sapiens OX=9606 GN=NUP205 PE=1 SV=3 Postion:12 is R XXDIEGLYSKVRSRYSFIQALVRRIRG
>sp|Q92621|NU205_HUMAN Nuclear pore complex protein Nup205 OS=Homo sapiens OX=9606 GN=NUP205 PE=1 SV=3 Postion:21 is R KVRSRYSFIQALVRRIRGLLRISRNXX
>sp|Q92621|NU205_HUMAN Nuclear pore complex protein Nup205 OS=Homo sapiens OX=9606 GN=NUP205 PE=1 SV=3 Postion:22 is R VRSRYSFIQALVRRIRGLLRISRNXXX
>sp|Q92621|NU205_HUMAN Nuclear pore complex protein Nup205 OS=Homo sapiens OX=9606 GN=NUP205 PE=1 SV=3 Postion:24 is R SRYSFIQALVRRIRGLLRISRNXXXXX
>sp|Q92621|NU205_HUMAN Nuclear pore complex protein Nup205 OS=Homo sapiens OX=9606 GN=NUP205 PE=1 SV=3 Postion:28 is R FIQALVRRIRGLLRISRNXXXXXXXXX
>sp|Q92621|NU205_HUMAN Nuclear pore complex protein Nup205 OS=Homo sapiens OX=9606 GN=NUP205 PE=1 SV=3 Postion:31 is R ALVRRIRGLLRISRNXXXXXXXXXXXX
Carbonylation Site:
Non-carbonylation Site:
>sp|Q92621|NU205_HUMAN Nuclear pore complex protein Nup205 OS=Homo sapiens OX=9606 GN=NUP205 PE=1 SV=3 Postion:3 is T XXXXXXXXXXXMATPLAVNSAASLWGP
>sp|Q92621|NU205_HUMAN Nuclear pore complex protein Nup205 OS=Homo sapiens OX=9606 GN=NUP205 PE=1 SV=3 Postion:12 is T XXVQQHEKVQKASTEGVAIQGQQGTRL
>sp|Q92621|NU205_HUMAN Nuclear pore complex protein Nup205 OS=Homo sapiens OX=9606 GN=NUP205 PE=1 SV=3 Postion:23 is T ASTEGVAIQGQQGTRLLPEQLIKEAFI
>sp|Q92621|NU205_HUMAN Nuclear pore complex protein Nup205 OS=Homo sapiens OX=9606 GN=NUP205 PE=1 SV=3 Postion:6 is T XXXXXXXXHFPGLTRGLVAVLLYWDGK
>sp|Q92621|NU205_HUMAN Nuclear pore complex protein Nup205 OS=Homo sapiens OX=9606 GN=NUP205 PE=1 SV=3 Postion:37 is T NSLKALIQSRRGKTWTLELSPELASMT
>sp|Q92621|NU205_HUMAN Nuclear pore complex protein Nup205 OS=Homo sapiens OX=9606 GN=NUP205 PE=1 SV=3 Postion:39 is T LKALIQSRRGKTWTLELSPELASMTTR
>sp|Q92621|NU205_HUMAN Nuclear pore complex protein Nup205 OS=Homo sapiens OX=9606 GN=NUP205 PE=1 SV=3 Postion:50 is T TWTLELSPELASMTTRFTDELMEQXXX
>sp|Q92621|NU205_HUMAN Nuclear pore complex protein Nup205 OS=Homo sapiens OX=9606 GN=NUP205 PE=1 SV=3 Postion:51 is T WTLELSPELASMTTRFTDELMEQXXXX
>sp|Q92621|NU205_HUMAN Nuclear pore complex protein Nup205 OS=Homo sapiens OX=9606 GN=NUP205 PE=1 SV=3 Postion:54 is T ELSPELASMTTRFTDELMEQXXXXXXX
>sp|Q92621|NU205_HUMAN Nuclear pore complex protein Nup205 OS=Homo sapiens OX=9606 GN=NUP205 PE=1 SV=3 Postion:3 is T XXXXXXXXXXXGLTYKVLTLVSQIDVN
>sp|Q92621|NU205_HUMAN Nuclear pore complex protein Nup205 OS=Homo sapiens OX=9606 GN=NUP205 PE=1 SV=3 Postion:8 is T XXXXXXGLTYKVLTLVSQIDVNNEFEK
>sp|Q92621|NU205_HUMAN Nuclear pore complex protein Nup205 OS=Homo sapiens OX=9606 GN=NUP205 PE=1 SV=3 Postion:6 is T XXXXXXXXLGKEDTLLLIGHLERVTVE
>sp|Q92621|NU205_HUMAN Nuclear pore complex protein Nup205 OS=Homo sapiens OX=9606 GN=NUP205 PE=1 SV=3 Postion:17 is T EDTLLLIGHLERVTVEANGSLDAVNLA
>sp|Q92621|NU205_HUMAN Nuclear pore complex protein Nup205 OS=Homo sapiens OX=9606 GN=NUP205 PE=1 SV=3 Postion:2 is T XXXXXXXXXXXXLTEKQYIATIHSRLQ
>sp|Q92621|NU205_HUMAN Nuclear pore complex protein Nup205 OS=Homo sapiens OX=9606 GN=NUP205 PE=1 SV=3 Postion:9 is T XXXXXLTEKQYIATIHSRLQDSQLWKL
>sp|Q92621|NU205_HUMAN Nuclear pore complex protein Nup205 OS=Homo sapiens OX=9606 GN=NUP205 PE=1 SV=3 Postion:28 is T QDSQLWKLPGLQATVRLAWALALRGIS
>sp|Q92621|NU205_HUMAN Nuclear pore complex protein Nup205 OS=Homo sapiens OX=9606 GN=NUP205 PE=1 SV=3 Postion:47 is T ALALRGISQLPDVTALAEFTEADEAMA
>sp|Q92621|NU205_HUMAN Nuclear pore complex protein Nup205 OS=Homo sapiens OX=9606 GN=NUP205 PE=1 SV=3 Postion:53 is T ISQLPDVTALAEFTEADEAMAXXXXXX
>sp|Q92621|NU205_HUMAN Nuclear pore complex protein Nup205 OS=Homo sapiens OX=9606 GN=NUP205 PE=1 SV=3 Postion:37 is T QEEFYIRRVHNLITDFLALMPMKVKQL
>sp|Q92621|NU205_HUMAN Nuclear pore complex protein Nup205 OS=Homo sapiens OX=9606 GN=NUP205 PE=1 SV=3 Postion:47 is T PFHLELALEYWCPTEPLQTPTIMGSYL
>sp|Q92621|NU205_HUMAN Nuclear pore complex protein Nup205 OS=Homo sapiens OX=9606 GN=NUP205 PE=1 SV=3 Postion:52 is T LALEYWCPTEPLQTPTIMGSYLXXXXX
>sp|Q92621|NU205_HUMAN Nuclear pore complex protein Nup205 OS=Homo sapiens OX=9606 GN=NUP205 PE=1 SV=3 Postion:54 is T LEYWCPTEPLQTPTIMGSYLXXXXXXX
>sp|Q92621|NU205_HUMAN Nuclear pore complex protein Nup205 OS=Homo sapiens OX=9606 GN=NUP205 PE=1 SV=3 Postion:28 is T SKFVRQMGDLLPPTIYIPYLKMLQGLA
>sp|Q92621|NU205_HUMAN Nuclear pore complex protein Nup205 OS=Homo sapiens OX=9606 GN=NUP205 PE=1 SV=3 Postion:50 is T DSVQYRHLPSRGITQKEQDGLIAFXXX
>sp|Q92621|NU205_HUMAN Nuclear pore complex protein Nup205 OS=Homo sapiens OX=9606 GN=NUP205 PE=1 SV=3 Postion:4 is T XXXXXXXXXXLQLTSTIITWSENARLA
>sp|Q92621|NU205_HUMAN Nuclear pore complex protein Nup205 OS=Homo sapiens OX=9606 GN=NUP205 PE=1 SV=3 Postion:6 is T XXXXXXXXLQLTSTIITWSENARLALC
>sp|Q92621|NU205_HUMAN Nuclear pore complex protein Nup205 OS=Homo sapiens OX=9606 GN=NUP205 PE=1 SV=3 Postion:9 is T XXXXXLQLTSTIITWSENARLALCEHP
>sp|Q92621|NU205_HUMAN Nuclear pore complex protein Nup205 OS=Homo sapiens OX=9606 GN=NUP205 PE=1 SV=3 Postion:25 is T ENARLALCEHPQWTPVVVILGLLQCSI
>sp|Q92621|NU205_HUMAN Nuclear pore complex protein Nup205 OS=Homo sapiens OX=9606 GN=NUP205 PE=1 SV=3 Postion:49 is T CSIPPVLKAELLKTLAAFGKSPEIAXX
>sp|Q92621|NU205_HUMAN Nuclear pore complex protein Nup205 OS=Homo sapiens OX=9606 GN=NUP205 PE=1 SV=3 Postion:10 is T XXXXASLWQSLEYTQILQTVRIPSQRQ
>sp|Q92621|NU205_HUMAN Nuclear pore complex protein Nup205 OS=Homo sapiens OX=9606 GN=NUP205 PE=1 SV=3 Postion:15 is T SLWQSLEYTQILQTVRIPSQRQAIGIE
>sp|Q92621|NU205_HUMAN Nuclear pore complex protein Nup205 OS=Homo sapiens OX=9606 GN=NUP205 PE=1 SV=3 Postion:44 is T LNEIESRCEEYPLTRAFCQLISTLVES
>sp|Q92621|NU205_HUMAN Nuclear pore complex protein Nup205 OS=Homo sapiens OX=9606 GN=NUP205 PE=1 SV=3 Postion:53 is T EYPLTRAFCQLISTLVESSFPXXXXXX
>sp|Q92621|NU205_HUMAN Nuclear pore complex protein Nup205 OS=Homo sapiens OX=9606 GN=NUP205 PE=1 SV=3 Postion:29 is T LQFLRDSVFLRFRTRAYRRAAEKWEVA
>sp|Q92621|NU205_HUMAN Nuclear pore complex protein Nup205 OS=Homo sapiens OX=9606 GN=NUP205 PE=1 SV=3 Postion:52 is T ALSLLEEGVKQLDTYAPFPGKKXXXXX
>sp|Q92621|NU205_HUMAN Nuclear pore complex protein Nup205 OS=Homo sapiens OX=9606 GN=NUP205 PE=1 SV=3 Postion:16 is T EKAVQHCLALLNLTLQKENLFMDLLRE
>sp|Q92621|NU205_HUMAN Nuclear pore complex protein Nup205 OS=Homo sapiens OX=9606 GN=NUP205 PE=1 SV=3 Postion:50 is T CPLEQLLQGINPRTKKADNVVNIAXXX
>sp|Q92621|NU205_HUMAN Nuclear pore complex protein Nup205 OS=Homo sapiens OX=9606 GN=NUP205 PE=1 SV=3 Postion:8 is T XXXXXXRYLYHGNTNPELAFESAKILC
>sp|Q92621|NU205_HUMAN Nuclear pore complex protein Nup205 OS=Homo sapiens OX=9606 GN=NUP205 PE=1 SV=3 Postion:38 is T CNSNIQIKLVGDFTHDQSISQKLMAGF
>sp|Q92621|NU205_HUMAN Nuclear pore complex protein Nup205 OS=Homo sapiens OX=9606 GN=NUP205 PE=1 SV=3 Postion:23 is T SELEKKLVAIRHETRIHILNLLITSLE
>sp|Q92621|NU205_HUMAN Nuclear pore complex protein Nup205 OS=Homo sapiens OX=9606 GN=NUP205 PE=1 SV=3 Postion:33 is T RHETRIHILNLLITSLECNPPNLALYL
>sp|Q92621|NU205_HUMAN Nuclear pore complex protein Nup205 OS=Homo sapiens OX=9606 GN=NUP205 PE=1 SV=3 Postion:57 is T LYLLGFELKKPVSTTNLXXXXXXXXXX
>sp|Q92621|NU205_HUMAN Nuclear pore complex protein Nup205 OS=Homo sapiens OX=9606 GN=NUP205 PE=1 SV=3 Postion:58 is T YLLGFELKKPVSTTNLXXXXXXXXXXX
>sp|Q92621|NU205_HUMAN Nuclear pore complex protein Nup205 OS=Homo sapiens OX=9606 GN=NUP205 PE=1 SV=3 Postion:11 is T XXXQDPGVLGCPRTCLHAILNILEKGT
>sp|Q92621|NU205_HUMAN Nuclear pore complex protein Nup205 OS=Homo sapiens OX=9606 GN=NUP205 PE=1 SV=3 Postion:24 is T TCLHAILNILEKGTEGRTGPVAVRESP
>sp|Q92621|NU205_HUMAN Nuclear pore complex protein Nup205 OS=Homo sapiens OX=9606 GN=NUP205 PE=1 SV=3 Postion:28 is T AILNILEKGTEGRTGPVAVRESPQLAE
>sp|Q92621|NU205_HUMAN Nuclear pore complex protein Nup205 OS=Homo sapiens OX=9606 GN=NUP205 PE=1 SV=3 Postion:56 is T CYQVIYQLCACSDTSGPTXXXXXXXXX
>sp|Q92621|NU205_HUMAN Nuclear pore complex protein Nup205 OS=Homo sapiens OX=9606 GN=NUP205 PE=1 SV=3 Postion:60 is T IYQLCACSDTSGPTXXXXXXXXXXXXX
>sp|Q92621|NU205_HUMAN Nuclear pore complex protein Nup205 OS=Homo sapiens OX=9606 GN=NUP205 PE=1 SV=3 Postion:6 is T XXXXXXXXMRYLRTSQDFLFSQLQYLP
>sp|Q92621|NU205_HUMAN Nuclear pore complex protein Nup205 OS=Homo sapiens OX=9606 GN=NUP205 PE=1 SV=3 Postion:39 is T EISMLNQMSWLMKTASIELRVTSLNRQ
>sp|Q92621|NU205_HUMAN Nuclear pore complex protein Nup205 OS=Homo sapiens OX=9606 GN=NUP205 PE=1 SV=3 Postion:47 is T SWLMKTASIELRVTSLNRQRSHTQRLL
>sp|Q92621|NU205_HUMAN Nuclear pore complex protein Nup205 OS=Homo sapiens OX=9606 GN=NUP205 PE=1 SV=3 Postion:56 is T ELRVTSLNRQRSHTQRLLXXXXXXXXX
>sp|Q92621|NU205_HUMAN Nuclear pore complex protein Nup205 OS=Homo sapiens OX=9606 GN=NUP205 PE=1 SV=3 Postion:34 is T DENRSVSGFLHFDTATKVRRKILNILD
>sp|Q92621|NU205_HUMAN Nuclear pore complex protein Nup205 OS=Homo sapiens OX=9606 GN=NUP205 PE=1 SV=3 Postion:36 is T NRSVSGFLHFDTATKVRRKILNILDSI
>sp|Q92621|NU205_HUMAN Nuclear pore complex protein Nup205 OS=Homo sapiens OX=9606 GN=NUP205 PE=1 SV=3 Postion:25 is T VIANCEHKNLRGQTVCNVKLLHRVLVA
>sp|Q92621|NU205_HUMAN Nuclear pore complex protein Nup205 OS=Homo sapiens OX=9606 GN=NUP205 PE=1 SV=3 Postion:1 is T XXXXXXXXXXXXXTVLQYVVGRNKLLQ
>sp|Q92621|NU205_HUMAN Nuclear pore complex protein Nup205 OS=Homo sapiens OX=9606 GN=NUP205 PE=1 SV=3 Postion:35 is T ALESWRQLVEIILTACPQDLIQAEDRQ
>sp|Q92621|NU205_HUMAN Nuclear pore complex protein Nup205 OS=Homo sapiens OX=9606 GN=NUP205 PE=1 SV=3 Postion:21 is T AQELMPVVAGAVFTLTAHLSQAVLTEQ
>sp|Q92621|NU205_HUMAN Nuclear pore complex protein Nup205 OS=Homo sapiens OX=9606 GN=NUP205 PE=1 SV=3 Postion:23 is T ELMPVVAGAVFTLTAHLSQAVLTEQKE
>sp|Q92621|NU205_HUMAN Nuclear pore complex protein Nup205 OS=Homo sapiens OX=9606 GN=NUP205 PE=1 SV=3 Postion:32 is T VFTLTAHLSQAVLTEQKETSVLGPAEA
>sp|Q92621|NU205_HUMAN Nuclear pore complex protein Nup205 OS=Homo sapiens OX=9606 GN=NUP205 PE=1 SV=3 Postion:37 is T AHLSQAVLTEQKETSVLGPAEAHYAFM
>sp|Q92621|NU205_HUMAN Nuclear pore complex protein Nup205 OS=Homo sapiens OX=9606 GN=NUP205 PE=1 SV=3 Postion:56 is T AEAHYAFMLDSCFTSPPPXXXXXXXXX
>sp|Q92621|NU205_HUMAN Nuclear pore complex protein Nup205 OS=Homo sapiens OX=9606 GN=NUP205 PE=1 SV=3 Postion:30 is T YIILKKLLDFILKTGGGFQRVRTHLYG
>sp|Q92621|NU205_HUMAN Nuclear pore complex protein Nup205 OS=Homo sapiens OX=9606 GN=NUP205 PE=1 SV=3 Postion:39 is T FILKTGGGFQRVRTHLYGSLLYYLQIA
>sp|Q92621|NU205_HUMAN Nuclear pore complex protein Nup205 OS=Homo sapiens OX=9606 GN=NUP205 PE=1 SV=3 Postion:60 is T YYLQIAQRPDEPDTXXXXXXXXXXXXX
>sp|Q92621|NU205_HUMAN Nuclear pore complex protein Nup205 OS=Homo sapiens OX=9606 GN=NUP205 PE=1 SV=3 Postion:7 is T XXXXXXXLEAAKKTMWERLTAPEDVFS
>sp|Q92621|NU205_HUMAN Nuclear pore complex protein Nup205 OS=Homo sapiens OX=9606 GN=NUP205 PE=1 SV=3 Postion:13 is T XLEAAKKTMWERLTAPEDVFSKLQREN
>sp|Q92621|NU205_HUMAN Nuclear pore complex protein Nup205 OS=Homo sapiens OX=9606 GN=NUP205 PE=1 SV=3 Postion:35 is T LKVLVDSLVEDDRTLQSLLTPQPPLLK
>sp|Q92621|NU205_HUMAN Nuclear pore complex protein Nup205 OS=Homo sapiens OX=9606 GN=NUP205 PE=1 SV=3 Postion:41 is T SLVEDDRTLQSLLTPQPPLLKALYTYE
>sp|Q92621|NU205_HUMAN Nuclear pore complex protein Nup205 OS=Homo sapiens OX=9606 GN=NUP205 PE=1 SV=3 Postion:52 is T LLTPQPPLLKALYTYESKMAFLXXXXX
>sp|Q92621|NU205_HUMAN Nuclear pore complex protein Nup205 OS=Homo sapiens OX=9606 GN=NUP205 PE=1 SV=3 Postion:1 is T XXXXXXXXXXXXXTRVAKIQQGALELL
>sp|Q92621|NU205_HUMAN Nuclear pore complex protein Nup205 OS=Homo sapiens OX=9606 GN=NUP205 PE=1 SV=3 Postion:34 is T RLAQCQVYDMRPETDPQSMFGMRDPPM
>sp|Q92621|NU205_HUMAN Nuclear pore complex protein Nup205 OS=Homo sapiens OX=9606 GN=NUP205 PE=1 SV=3 Postion:51 is T SMFGMRDPPMFIPTPVDRYRQILXXXX
>sp|Q92621|NU205_HUMAN Nuclear pore complex protein Nup205 OS=Homo sapiens OX=9606 GN=NUP205 PE=1 SV=3 Postion:12 is T XXLPALQLCQVILTSSMAQHLQAAGQV
>sp|Q92621|NU205_HUMAN Nuclear pore complex protein Nup205 OS=Homo sapiens OX=9606 GN=NUP205 PE=1 SV=3 Postion:35 is T AGQVLQFLISHSDTIQAILRCQDVSAG
>sp|Q92621|NU205_HUMAN Nuclear pore complex protein Nup205 OS=Homo sapiens OX=9606 GN=NUP205 PE=1 SV=3 Postion:57 is T DVSAGSLQELALLTGIIXXXXXXXXXX
>sp|Q92621|NU205_HUMAN Nuclear pore complex protein Nup205 OS=Homo sapiens OX=9606 GN=NUP205 PE=1 SV=3 Postion:34 is T MEYCQSLMLQSSPTFQHAVCLFTPSLS
>sp|Q92621|NU205_HUMAN Nuclear pore complex protein Nup205 OS=Homo sapiens OX=9606 GN=NUP205 PE=1 SV=3 Postion:43 is T QSSPTFQHAVCLFTPSLSETVNRDGPR
>sp|Q92621|NU205_HUMAN Nuclear pore complex protein Nup205 OS=Homo sapiens OX=9606 GN=NUP205 PE=1 SV=3 Postion:49 is T QHAVCLFTPSLSETVNRDGPRQDTQXX
>sp|Q92621|NU205_HUMAN Nuclear pore complex protein Nup205 OS=Homo sapiens OX=9606 GN=NUP205 PE=1 SV=3 Postion:59 is T LSETVNRDGPRQDTQXXXXXXXXXXXX
>sp|Q92621|NU205_HUMAN Nuclear pore complex protein Nup205 OS=Homo sapiens OX=9606 GN=NUP205 PE=1 SV=3 Postion:8 is T XXXXXXAGVDKISTAQKYVLARRRLVK
>sp|Q92621|NU205_HUMAN Nuclear pore complex protein Nup205 OS=Homo sapiens OX=9606 GN=NUP205 PE=1 SV=3 Postion:39 is T RAKLLSLCSFIIETCLFILWRHLEYYL
>sp|Q92621|NU205_HUMAN Nuclear pore complex protein Nup205 OS=Homo sapiens OX=9606 GN=NUP205 PE=1 SV=3 Postion:58 is T WRHLEYYLLHCMPTDSXXXXXXXXXXX
>sp|Q92621|NU205_HUMAN Nuclear pore complex protein Nup205 OS=Homo sapiens OX=9606 GN=NUP205 PE=1 SV=3 Postion:9 is T XXXXXQDSLFASRTLFKSRRLQDSFAS
>sp|Q92621|NU205_HUMAN Nuclear pore complex protein Nup205 OS=Homo sapiens OX=9606 GN=NUP205 PE=1 SV=3 Postion:24 is T FKSRRLQDSFASETNLDFRSGLAIVSQ

## Sheet: NUP133
Carbonylation Site:
Non-carbonylation Site:
>sp|Q8WUM0|NU133_HUMAN Nuclear pore complex protein Nup133 OS=Homo sapiens OX=9606 GN=NUP133 PE=1 SV=2 Postion:35 is K GLGPGSTPRTASRKGLPLGSAVSSPVL
>sp|Q8WUM0|NU133_HUMAN Nuclear pore complex protein Nup133 OS=Homo sapiens OX=9606 GN=NUP133 PE=1 SV=2 Postion:22 is K PHHSITESVNYDVKTFGSSLPVKVMEA
>sp|Q8WUM0|NU133_HUMAN Nuclear pore complex protein Nup133 OS=Homo sapiens OX=9606 GN=NUP133 PE=1 SV=2 Postion:31 is K NYDVKTFGSSLPVKVMEALTLAEVDDQ
>sp|Q8WUM0|NU133_HUMAN Nuclear pore complex protein Nup133 OS=Homo sapiens OX=9606 GN=NUP133 PE=1 SV=2 Postion:60 is K INIDEGGWACLVCKXXXXXXXXXXXXX
>sp|Q8WUM0|NU133_HUMAN Nuclear pore complex protein Nup133 OS=Homo sapiens OX=9606 GN=NUP133 PE=1 SV=2 Postion:2 is K XXXXXXXXXXXXEKLIIWKIALSPITK
>sp|Q8WUM0|NU133_HUMAN Nuclear pore complex protein Nup133 OS=Homo sapiens OX=9606 GN=NUP133 PE=1 SV=2 Postion:7 is K XXXXXXXEKLIIWKIALSPITKLSVCK
>sp|Q8WUM0|NU133_HUMAN Nuclear pore complex protein Nup133 OS=Homo sapiens OX=9606 GN=NUP133 PE=1 SV=2 Postion:15 is K KLIIWKIALSPITKLSVCKELQLPPSD
>sp|Q8WUM0|NU133_HUMAN Nuclear pore complex protein Nup133 OS=Homo sapiens OX=9606 GN=NUP133 PE=1 SV=2 Postion:20 is K KIALSPITKLSVCKELQLPPSDFHWSA
>sp|Q8WUM0|NU133_HUMAN Nuclear pore complex protein Nup133 OS=Homo sapiens OX=9606 GN=NUP133 PE=1 SV=2 Postion:27 is K DTYTEAFVDSGGDKTYSFLTAVQGGSF
>sp|Q8WUM0|NU133_HUMAN Nuclear pore complex protein Nup133 OS=Homo sapiens OX=9606 GN=NUP133 PE=1 SV=2 Postion:59 is K GSQLIRLIPESSGKIXXXXXXXXXXXX
>sp|Q8WUM0|NU133_HUMAN Nuclear pore complex protein Nup133 OS=Homo sapiens OX=9606 GN=NUP133 PE=1 SV=2 Postion:18 is K LPQGQGMLSGIGRKVSSLFGILSPSSD
>sp|Q8WUM0|NU133_HUMAN Nuclear pore complex protein Nup133 OS=Homo sapiens OX=9606 GN=NUP133 PE=1 SV=2 Postion:56 is K RSSFYSLTSSNISKWELDXXXXXXXXX
>sp|Q8WUM0|NU133_HUMAN Nuclear pore complex protein Nup133 OS=Homo sapiens OX=9606 GN=NUP133 PE=1 SV=2 Postion:5 is K XXXXXXXXXDSSEKHAYSWDINRALKE
>sp|Q8WUM0|NU133_HUMAN Nuclear pore complex protein Nup133 OS=Homo sapiens OX=9606 GN=NUP133 PE=1 SV=2 Postion:17 is K EKHAYSWDINRALKENITDAIWGSESN
>sp|Q8WUM0|NU133_HUMAN Nuclear pore complex protein Nup133 OS=Homo sapiens OX=9606 GN=NUP133 PE=1 SV=2 Postion:35 is K DAIWGSESNYEAIKEGVNIRYLDLKQN
>sp|Q8WUM0|NU133_HUMAN Nuclear pore complex protein Nup133 OS=Homo sapiens OX=9606 GN=NUP133 PE=1 SV=2 Postion:46 is K AIKEGVNIRYLDLKQNCDGLVILAAAW
>sp|Q8WUM0|NU133_HUMAN Nuclear pore complex protein Nup133 OS=Homo sapiens OX=9606 GN=NUP133 PE=1 SV=2 Postion:14 is K NESAVYVCSTGTGKFSLPQEKIVFNAQ
>sp|Q8WUM0|NU133_HUMAN Nuclear pore complex protein Nup133 OS=Homo sapiens OX=9606 GN=NUP133 PE=1 SV=2 Postion:21 is K CSTGTGKFSLPQEKIVFNAQGDSVLGA
>sp|Q8WUM0|NU133_HUMAN Nuclear pore complex protein Nup133 OS=Homo sapiens OX=9606 GN=NUP133 PE=1 SV=2 Postion:29 is K GPNSESMIFETTTKNETIAQEDKIKLL
>sp|Q8WUM0|NU133_HUMAN Nuclear pore complex protein Nup133 OS=Homo sapiens OX=9606 GN=NUP133 PE=1 SV=2 Postion:38 is K ETTTKNETIAQEDKIKLLKAAFLQYCR
>sp|Q8WUM0|NU133_HUMAN Nuclear pore complex protein Nup133 OS=Homo sapiens OX=9606 GN=NUP133 PE=1 SV=2 Postion:40 is K TTKNETIAQEDKIKLLKAAFLQYCRKD
>sp|Q8WUM0|NU133_HUMAN Nuclear pore complex protein Nup133 OS=Homo sapiens OX=9606 GN=NUP133 PE=1 SV=2 Postion:43 is K NETIAQEDKIKLLKAAFLQYCRKDLGH
>sp|Q8WUM0|NU133_HUMAN Nuclear pore complex protein Nup133 OS=Homo sapiens OX=9606 GN=NUP133 PE=1 SV=2 Postion:52 is K IKLLKAAFLQYCRKDLGHAQMVXXXXX
>sp|Q8WUM0|NU133_HUMAN Nuclear pore complex protein Nup133 OS=Homo sapiens OX=9606 GN=NUP133 PE=1 SV=2 Postion:4 is K XXXXXXXXXXLEDKMKAHSFLMDFIHQ
>sp|Q8WUM0|NU133_HUMAN Nuclear pore complex protein Nup133 OS=Homo sapiens OX=9606 GN=NUP133 PE=1 SV=2 Postion:6 is K XXXXXXXXLEDKMKAHSFLMDFIHQVG
>sp|Q8WUM0|NU133_HUMAN Nuclear pore complex protein Nup133 OS=Homo sapiens OX=9606 GN=NUP133 PE=1 SV=2 Postion:46 is K PMATRLLLCEHAEKLSAAIVLKNHHSR
>sp|Q8WUM0|NU133_HUMAN Nuclear pore complex protein Nup133 OS=Homo sapiens OX=9606 GN=NUP133 PE=1 SV=2 Postion:54 is K CEHAEKLSAAIVLKNHHSRLXXXXXXX
>sp|Q8WUM0|NU133_HUMAN Nuclear pore complex protein Nup133 OS=Homo sapiens OX=9606 GN=NUP133 PE=1 SV=2 Postion:14 is K SDLVNTAILIALNKREYEIPSNLTPAD
>sp|Q8WUM0|NU133_HUMAN Nuclear pore complex protein Nup133 OS=Homo sapiens OX=9606 GN=NUP133 PE=1 SV=2 Postion:13 is K XWAEVVINVNNILKDMLQAASHYRQNR
>sp|Q8WUM0|NU133_HUMAN Nuclear pore complex protein Nup133 OS=Homo sapiens OX=9606 GN=NUP133 PE=1 SV=2 Postion:38 is K NRNSLYRREESLEKEPEYVPWTATSGP
>sp|Q8WUM0|NU133_HUMAN Nuclear pore complex protein Nup133 OS=Homo sapiens OX=9606 GN=NUP133 PE=1 SV=2 Postion:7 is K XXXXXXXQHEIVLKVAYPQADSNLRNI
>sp|Q8WUM0|NU133_HUMAN Nuclear pore complex protein Nup133 OS=Homo sapiens OX=9606 GN=NUP133 PE=1 SV=2 Postion:41 is K LIDCFLDGYVSQLKSVDKSSNRERYDN
>sp|Q8WUM0|NU133_HUMAN Nuclear pore complex protein Nup133 OS=Homo sapiens OX=9606 GN=NUP133 PE=1 SV=2 Postion:45 is K FLDGYVSQLKSVDKSSNRERYDNLEME
>sp|Q8WUM0|NU133_HUMAN Nuclear pore complex protein Nup133 OS=Homo sapiens OX=9606 GN=NUP133 PE=1 SV=2 Postion:2 is K XXXXXXXXXXXXQKRSDLLSPLLSLGQ
>sp|Q8WUM0|NU133_HUMAN Nuclear pore complex protein Nup133 OS=Homo sapiens OX=9606 GN=NUP133 PE=1 SV=2 Postion:25 is K SLGQYLWAASLAEKYCDFDILVQMCEQ
>sp|Q8WUM0|NU133_HUMAN Nuclear pore complex protein Nup133 OS=Homo sapiens OX=9606 GN=NUP133 PE=1 SV=2 Postion:8 is K XXXXXXLFRWYLEKGKRGKLLSQPISQ
>sp|Q8WUM0|NU133_HUMAN Nuclear pore complex protein Nup133 OS=Homo sapiens OX=9606 GN=NUP133 PE=1 SV=2 Postion:10 is K XXXXLFRWYLEKGKRGKLLSQPISQHG
>sp|Q8WUM0|NU133_HUMAN Nuclear pore complex protein Nup133 OS=Homo sapiens OX=9606 GN=NUP133 PE=1 SV=2 Postion:13 is K XLFRWYLEKGKRGKLLSQPISQHGQLA
>sp|Q8WUM0|NU133_HUMAN Nuclear pore complex protein Nup133 OS=Homo sapiens OX=9606 GN=NUP133 PE=1 SV=2 Postion:6 is K XXXXXXXXTRYFAKKKTLLGLSKLAAL
>sp|Q8WUM0|NU133_HUMAN Nuclear pore complex protein Nup133 OS=Homo sapiens OX=9606 GN=NUP133 PE=1 SV=2 Postion:7 is K XXXXXXXTRYFAKKKTLLGLSKLAALA
>sp|Q8WUM0|NU133_HUMAN Nuclear pore complex protein Nup133 OS=Homo sapiens OX=9606 GN=NUP133 PE=1 SV=2 Postion:8 is K XXXXXXTRYFAKKKTLLGLSKLAALAS
>sp|Q8WUM0|NU133_HUMAN Nuclear pore complex protein Nup133 OS=Homo sapiens OX=9606 GN=NUP133 PE=1 SV=2 Postion:15 is K RYFAKKKTLLGLSKLAALASDFSEDML
>sp|Q8WUM0|NU133_HUMAN Nuclear pore complex protein Nup133 OS=Homo sapiens OX=9606 GN=NUP133 PE=1 SV=2 Postion:31 is K ALASDFSEDMLQEKIEEMAEQERFLLH
>sp|Q8WUM0|NU133_HUMAN Nuclear pore complex protein Nup133 OS=Homo sapiens OX=9606 GN=NUP133 PE=1 SV=2 Postion:56 is K LHQETLPEQLLAEKQLNLXXXXXXXXX
>sp|Q8WUM0|NU133_HUMAN Nuclear pore complex protein Nup133 OS=Homo sapiens OX=9606 GN=NUP133 PE=1 SV=2 Postion:29 is K ICEENRRANEYDFKKALDLLEYIDEEE
>sp|Q8WUM0|NU133_HUMAN Nuclear pore complex protein Nup133 OS=Homo sapiens OX=9606 GN=NUP133 PE=1 SV=2 Postion:30 is K CEENRRANEYDFKKALDLLEYIDEEED
>sp|Q8WUM0|NU133_HUMAN Nuclear pore complex protein Nup133 OS=Homo sapiens OX=9606 GN=NUP133 PE=1 SV=2 Postion:50 is K YIDEEEDININDLKLEILCKALQRXXX
>sp|Q8WUM0|NU133_HUMAN Nuclear pore complex protein Nup133 OS=Homo sapiens OX=9606 GN=NUP133 PE=1 SV=2 Postion:56 is K DININDLKLEILCKALQRXXXXXXXXX
>sp|Q8WUM0|NU133_HUMAN Nuclear pore complex protein Nup133 OS=Homo sapiens OX=9606 GN=NUP133 PE=1 SV=2 Postion:9 is K XXXXXDNWSSSDGKDDPIEVSKDSIFV
>sp|Q8WUM0|NU133_HUMAN Nuclear pore complex protein Nup133 OS=Homo sapiens OX=9606 GN=NUP133 PE=1 SV=2 Postion:17 is K SSSDGKDDPIEVSKDSIFVKILQKLLK
>sp|Q8WUM0|NU133_HUMAN Nuclear pore complex protein Nup133 OS=Homo sapiens OX=9606 GN=NUP133 PE=1 SV=2 Postion:23 is K DDPIEVSKDSIFVKILQKLLKDGIQLS
>sp|Q8WUM0|NU133_HUMAN Nuclear pore complex protein Nup133 OS=Homo sapiens OX=9606 GN=NUP133 PE=1 SV=2 Postion:27 is K EVSKDSIFVKILQKLLKDGIQLSEYLP
>sp|Q8WUM0|NU133_HUMAN Nuclear pore complex protein Nup133 OS=Homo sapiens OX=9606 GN=NUP133 PE=1 SV=2 Postion:30 is K KDSIFVKILQKLLKDGIQLSEYLPEVK
>sp|Q8WUM0|NU133_HUMAN Nuclear pore complex protein Nup133 OS=Homo sapiens OX=9606 GN=NUP133 PE=1 SV=2 Postion:43 is K KDGIQLSEYLPEVKDLLQADQLGSLKS
>sp|Q8WUM0|NU133_HUMAN Nuclear pore complex protein Nup133 OS=Homo sapiens OX=9606 GN=NUP133 PE=1 SV=2 Postion:55 is K VKDLLQADQLGSLKSNPYFXXXXXXXX
Carbonylation Site:
Non-carbonylation Site:
>sp|Q8WUM0|NU133_HUMAN Nuclear pore complex protein Nup133 OS=Homo sapiens OX=9606 GN=NUP133 PE=1 SV=2 Postion:3 is P XXXXXXXXXXXMFPAAPSPRTPGTGSR
>sp|Q8WUM0|NU133_HUMAN Nuclear pore complex protein Nup133 OS=Homo sapiens OX=9606 GN=NUP133 PE=1 SV=2 Postion:6 is P XXXXXXXXMFPAAPSPRTPGTGSRRGP
>sp|Q8WUM0|NU133_HUMAN Nuclear pore complex protein Nup133 OS=Homo sapiens OX=9606 GN=NUP133 PE=1 SV=2 Postion:8 is P XXXXXXMFPAAPSPRTPGTGSRRGPLA
>sp|Q8WUM0|NU133_HUMAN Nuclear pore complex protein Nup133 OS=Homo sapiens OX=9606 GN=NUP133 PE=1 SV=2 Postion:11 is P XXXMFPAAPSPRTPGTGSRRGPLAGLG
>sp|Q8WUM0|NU133_HUMAN Nuclear pore complex protein Nup133 OS=Homo sapiens OX=9606 GN=NUP133 PE=1 SV=2 Postion:19 is P PSPRTPGTGSRRGPLAGLGPGSTPRTA
>sp|Q8WUM0|NU133_HUMAN Nuclear pore complex protein Nup133 OS=Homo sapiens OX=9606 GN=NUP133 PE=1 SV=2 Postion:25 is P GTGSRRGPLAGLGPGSTPRTASRKGLP
>sp|Q8WUM0|NU133_HUMAN Nuclear pore complex protein Nup133 OS=Homo sapiens OX=9606 GN=NUP133 PE=1 SV=2 Postion:29 is P RRGPLAGLGPGSTPRTASRKGLPLGSA
>sp|Q8WUM0|NU133_HUMAN Nuclear pore complex protein Nup133 OS=Homo sapiens OX=9606 GN=NUP133 PE=1 SV=2 Postion:38 is P PGSTPRTASRKGLPLGSAVSSPVLFSP
>sp|Q8WUM0|NU133_HUMAN Nuclear pore complex protein Nup133 OS=Homo sapiens OX=9606 GN=NUP133 PE=1 SV=2 Postion:46 is P SRKGLPLGSAVSSPVLFSPVGRRSSLS
>sp|Q8WUM0|NU133_HUMAN Nuclear pore complex protein Nup133 OS=Homo sapiens OX=9606 GN=NUP133 PE=1 SV=2 Postion:51 is P PLGSAVSSPVLFSPVGRRSSLSSXXXX
>sp|Q8WUM0|NU133_HUMAN Nuclear pore complex protein Nup133 OS=Homo sapiens OX=9606 GN=NUP133 PE=1 SV=2 Postion:4 is P XXXXXXXXXXRGTPTRMFPHHSITESV
>sp|Q8WUM0|NU133_HUMAN Nuclear pore complex protein Nup133 OS=Homo sapiens OX=9606 GN=NUP133 PE=1 SV=2 Postion:9 is P XXXXXRGTPTRMFPHHSITESVNYDVK
>sp|Q8WUM0|NU133_HUMAN Nuclear pore complex protein Nup133 OS=Homo sapiens OX=9606 GN=NUP133 PE=1 SV=2 Postion:29 is P SVNYDVKTFGSSLPVKVMEALTLAEVD
>sp|Q8WUM0|NU133_HUMAN Nuclear pore complex protein Nup133 OS=Homo sapiens OX=9606 GN=NUP133 PE=1 SV=2 Postion:12 is P XXEKLIIWKIALSPITKLSVCKELQLP
>sp|Q8WUM0|NU133_HUMAN Nuclear pore complex protein Nup133 OS=Homo sapiens OX=9606 GN=NUP133 PE=1 SV=2 Postion:25 is P PITKLSVCKELQLPPSDFHWSADLVAL
>sp|Q8WUM0|NU133_HUMAN Nuclear pore complex protein Nup133 OS=Homo sapiens OX=9606 GN=NUP133 PE=1 SV=2 Postion:26 is P ITKLSVCKELQLPPSDFHWSADLVALS
>sp|Q8WUM0|NU133_HUMAN Nuclear pore complex protein Nup133 OS=Homo sapiens OX=9606 GN=NUP133 PE=1 SV=2 Postion:43 is P HWSADLVALSYSSPSGEAHSTQAVAVM
>sp|Q8WUM0|NU133_HUMAN Nuclear pore complex protein Nup133 OS=Homo sapiens OX=9606 GN=NUP133 PE=1 SV=2 Postion:8 is P XXXXXXEGSIRYWPSLAGEDTYTEAFV
>sp|Q8WUM0|NU133_HUMAN Nuclear pore complex protein Nup133 OS=Homo sapiens OX=9606 GN=NUP133 PE=1 SV=2 Postion:54 is P ILSSSGSQLIRLIPESSGKIXXXXXXX
>sp|Q8WUM0|NU133_HUMAN Nuclear pore complex protein Nup133 OS=Homo sapiens OX=9606 GN=NUP133 PE=1 SV=2 Postion:6 is P XXXXXXXXHQHILPQGQGMLSGIGRKV
>sp|Q8WUM0|NU133_HUMAN Nuclear pore complex protein Nup133 OS=Homo sapiens OX=9606 GN=NUP133 PE=1 SV=2 Postion:28 is P IGRKVSSLFGILSPSSDLTLSSVLWDR
>sp|Q8WUM0|NU133_HUMAN Nuclear pore complex protein Nup133 OS=Homo sapiens OX=9606 GN=NUP133 PE=1 SV=2 Postion:5 is P XXXXXXXXXSADNPCLIYYSLITIEDN
>sp|Q8WUM0|NU133_HUMAN Nuclear pore complex protein Nup133 OS=Homo sapiens OX=9606 GN=NUP133 PE=1 SV=2 Postion:35 is P MSDAVTVEVTQYNPPFQSEDLILCQLT
>sp|Q8WUM0|NU133_HUMAN Nuclear pore complex protein Nup133 OS=Homo sapiens OX=9606 GN=NUP133 PE=1 SV=2 Postion:36 is P SDAVTVEVTQYNPPFQSEDLILCQLTV
>sp|Q8WUM0|NU133_HUMAN Nuclear pore complex protein Nup133 OS=Homo sapiens OX=9606 GN=NUP133 PE=1 SV=2 Postion:50 is P FQSEDLILCQLTVPNFSNQTAYLYXXX
>sp|Q8WUM0|NU133_HUMAN Nuclear pore complex protein Nup133 OS=Homo sapiens OX=9606 GN=NUP133 PE=1 SV=2 Postion:18 is P VYVCSTGTGKFSLPQEKIVFNAQGDSV
>sp|Q8WUM0|NU133_HUMAN Nuclear pore complex protein Nup133 OS=Homo sapiens OX=9606 GN=NUP133 PE=1 SV=2 Postion:41 is P GDSVLGAGACGGVPIIFSRNSGLVSIT
>sp|Q8WUM0|NU133_HUMAN Nuclear pore complex protein Nup133 OS=Homo sapiens OX=9606 GN=NUP133 PE=1 SV=2 Postion:17 is P EDLEGSLASSVAGPNSESMIFETTTKN
>sp|Q8WUM0|NU133_HUMAN Nuclear pore complex protein Nup133 OS=Homo sapiens OX=9606 GN=NUP133 PE=1 SV=2 Postion:33 is P AVTQISVDLMDDYPASDPRWAESVPEE
>sp|Q8WUM0|NU133_HUMAN Nuclear pore complex protein Nup133 OS=Homo sapiens OX=9606 GN=NUP133 PE=1 SV=2 Postion:37 is P ISVDLMDDYPASDPRWAESVPEEAPGF
>sp|Q8WUM0|NU133_HUMAN Nuclear pore complex protein Nup133 OS=Homo sapiens OX=9606 GN=NUP133 PE=1 SV=2 Postion:44 is P DYPASDPRWAESVPEEAPGFSNTSLII
>sp|Q8WUM0|NU133_HUMAN Nuclear pore complex protein Nup133 OS=Homo sapiens OX=9606 GN=NUP133 PE=1 SV=2 Postion:28 is P IHQVGLFGRLGSFPVRGTPMATRLLLC
>sp|Q8WUM0|NU133_HUMAN Nuclear pore complex protein Nup133 OS=Homo sapiens OX=9606 GN=NUP133 PE=1 SV=2 Postion:33 is P LFGRLGSFPVRGTPMATRLLLCEHAEK
>sp|Q8WUM0|NU133_HUMAN Nuclear pore complex protein Nup133 OS=Homo sapiens OX=9606 GN=NUP133 PE=1 SV=2 Postion:20 is P AILIALNKREYEIPSNLTPADVFFREV
>sp|Q8WUM0|NU133_HUMAN Nuclear pore complex protein Nup133 OS=Homo sapiens OX=9606 GN=NUP133 PE=1 SV=2 Postion:25 is P LNKREYEIPSNLTPADVFFREVSQVDT
>sp|Q8WUM0|NU133_HUMAN Nuclear pore complex protein Nup133 OS=Homo sapiens OX=9606 GN=NUP133 PE=1 SV=2 Postion:55 is P CLLEHEEQVLRDAPMDSIEXXXXXXXX
>sp|Q8WUM0|NU133_HUMAN Nuclear pore complex protein Nup133 OS=Homo sapiens OX=9606 GN=NUP133 PE=1 SV=2 Postion:40 is P NSLYRREESLEKEPEYVPWTATSGPGG
>sp|Q8WUM0|NU133_HUMAN Nuclear pore complex protein Nup133 OS=Homo sapiens OX=9606 GN=NUP133 PE=1 SV=2 Postion:44 is P RREESLEKEPEYVPWTATSGPGGIRTV
>sp|Q8WUM0|NU133_HUMAN Nuclear pore complex protein Nup133 OS=Homo sapiens OX=9606 GN=NUP133 PE=1 SV=2 Postion:51 is P KEPEYVPWTATSGPGGIRTVIIRXXXX
>sp|Q8WUM0|NU133_HUMAN Nuclear pore complex protein Nup133 OS=Homo sapiens OX=9606 GN=NUP133 PE=1 SV=2 Postion:11 is P XXXQHEIVLKVAYPQADSNLRNIVTEQ
>sp|Q8WUM0|NU133_HUMAN Nuclear pore complex protein Nup133 OS=Homo sapiens OX=9606 GN=NUP133 PE=1 SV=2 Postion:9 is P XXXXXQKRSDLLSPLLSLGQYLWAASL
>sp|Q8WUM0|NU133_HUMAN Nuclear pore complex protein Nup133 OS=Homo sapiens OX=9606 GN=NUP133 PE=1 SV=2 Postion:18 is P YLEKGKRGKLLSQPISQHGQLANFLQA
>sp|Q8WUM0|NU133_HUMAN Nuclear pore complex protein Nup133 OS=Homo sapiens OX=9606 GN=NUP133 PE=1 SV=2 Postion:49 is P AEQERFLLHQETLPEQLLAEKQLNLXX
>sp|Q8WUM0|NU133_HUMAN Nuclear pore complex protein Nup133 OS=Homo sapiens OX=9606 GN=NUP133 PE=1 SV=2 Postion:4 is P XXXXXXXXXXSAMPVLTAPQLIGLYIC
>sp|Q8WUM0|NU133_HUMAN Nuclear pore complex protein Nup133 OS=Homo sapiens OX=9606 GN=NUP133 PE=1 SV=2 Postion:9 is P XXXXXSAMPVLTAPQLIGLYICEENRR
>sp|Q8WUM0|NU133_HUMAN Nuclear pore complex protein Nup133 OS=Homo sapiens OX=9606 GN=NUP133 PE=1 SV=2 Postion:12 is P XXDNWSSSDGKDDPIEVSKDSIFVKIL
>sp|Q8WUM0|NU133_HUMAN Nuclear pore complex protein Nup133 OS=Homo sapiens OX=9606 GN=NUP133 PE=1 SV=2 Postion:40 is P KLLKDGIQLSEYLPEVKDLLQADQLGS
>sp|Q8WUM0|NU133_HUMAN Nuclear pore complex protein Nup133 OS=Homo sapiens OX=9606 GN=NUP133 PE=1 SV=2 Postion:58 is P LLQADQLGSLKSNPYFXXXXXXXXXXX
Carbonylation Site:
Non-carbonylation Site:
>sp|Q8WUM0|NU133_HUMAN Nuclear pore complex protein Nup133 OS=Homo sapiens OX=9606 GN=NUP133 PE=1 SV=2 Postion:9 is R XXXXXMFPAAPSPRTPGTGSRRGPLAG
>sp|Q8WUM0|NU133_HUMAN Nuclear pore complex protein Nup133 OS=Homo sapiens OX=9606 GN=NUP133 PE=1 SV=2 Postion:16 is R PAAPSPRTPGTGSRRGPLAGLGPGSTP
>sp|Q8WUM0|NU133_HUMAN Nuclear pore complex protein Nup133 OS=Homo sapiens OX=9606 GN=NUP133 PE=1 SV=2 Postion:17 is R AAPSPRTPGTGSRRGPLAGLGPGSTPR
>sp|Q8WUM0|NU133_HUMAN Nuclear pore complex protein Nup133 OS=Homo sapiens OX=9606 GN=NUP133 PE=1 SV=2 Postion:30 is R RGPLAGLGPGSTPRTASRKGLPLGSAV
>sp|Q8WUM0|NU133_HUMAN Nuclear pore complex protein Nup133 OS=Homo sapiens OX=9606 GN=NUP133 PE=1 SV=2 Postion:34 is R AGLGPGSTPRTASRKGLPLGSAVSSPV
>sp|Q8WUM0|NU133_HUMAN Nuclear pore complex protein Nup133 OS=Homo sapiens OX=9606 GN=NUP133 PE=1 SV=2 Postion:54 is R SAVSSPVLFSPVGRRSSLSSXXXXXXX
>sp|Q8WUM0|NU133_HUMAN Nuclear pore complex protein Nup133 OS=Homo sapiens OX=9606 GN=NUP133 PE=1 SV=2 Postion:55 is R AVSSPVLFSPVGRRSSLSSXXXXXXXX
>sp|Q8WUM0|NU133_HUMAN Nuclear pore complex protein Nup133 OS=Homo sapiens OX=9606 GN=NUP133 PE=1 SV=2 Postion:1 is R XXXXXXXXXXXXXRGTPTRMFPHHSIT
>sp|Q8WUM0|NU133_HUMAN Nuclear pore complex protein Nup133 OS=Homo sapiens OX=9606 GN=NUP133 PE=1 SV=2 Postion:6 is R XXXXXXXXRGTPTRMFPHHSITESVNY
>sp|Q8WUM0|NU133_HUMAN Nuclear pore complex protein Nup133 OS=Homo sapiens OX=9606 GN=NUP133 PE=1 SV=2 Postion:60 is R AHSTQAVAVMVATRXXXXXXXXXXXXX
>sp|Q8WUM0|NU133_HUMAN Nuclear pore complex protein Nup133 OS=Homo sapiens OX=9606 GN=NUP133 PE=1 SV=2 Postion:5 is R XXXXXXXXXEGSIRYWPSLAGEDTYTE
>sp|Q8WUM0|NU133_HUMAN Nuclear pore complex protein Nup133 OS=Homo sapiens OX=9606 GN=NUP133 PE=1 SV=2 Postion:51 is R GSFILSSSGSQLIRLIPESSGKIXXXX
>sp|Q8WUM0|NU133_HUMAN Nuclear pore complex protein Nup133 OS=Homo sapiens OX=9606 GN=NUP133 PE=1 SV=2 Postion:17 is R ILPQGQGMLSGIGRKVSSLFGILSPSS
>sp|Q8WUM0|NU133_HUMAN Nuclear pore complex protein Nup133 OS=Homo sapiens OX=9606 GN=NUP133 PE=1 SV=2 Postion:41 is R PSSDLTLSSVLWDRERSSFYSLTSSNI
>sp|Q8WUM0|NU133_HUMAN Nuclear pore complex protein Nup133 OS=Homo sapiens OX=9606 GN=NUP133 PE=1 SV=2 Postion:43 is R SDLTLSSVLWDRERSSFYSLTSSNISK
>sp|Q8WUM0|NU133_HUMAN Nuclear pore complex protein Nup133 OS=Homo sapiens OX=9606 GN=NUP133 PE=1 SV=2 Postion:14 is R DSSEKHAYSWDINRALKENITDAIWGS
>sp|Q8WUM0|NU133_HUMAN Nuclear pore complex protein Nup133 OS=Homo sapiens OX=9606 GN=NUP133 PE=1 SV=2 Postion:41 is R ESNYEAIKEGVNIRYLDLKQNCDGLVI
>sp|Q8WUM0|NU133_HUMAN Nuclear pore complex protein Nup133 OS=Homo sapiens OX=9606 GN=NUP133 PE=1 SV=2 Postion:46 is R GAGACGGVPIIFSRNSGLVSITSRENV
>sp|Q8WUM0|NU133_HUMAN Nuclear pore complex protein Nup133 OS=Homo sapiens OX=9606 GN=NUP133 PE=1 SV=2 Postion:56 is R IFSRNSGLVSITSRENVSXXXXXXXXX
>sp|Q8WUM0|NU133_HUMAN Nuclear pore complex protein Nup133 OS=Homo sapiens OX=9606 GN=NUP133 PE=1 SV=2 Postion:51 is R KIKLLKAAFLQYCRKDLGHAQMVXXXX
>sp|Q8WUM0|NU133_HUMAN Nuclear pore complex protein Nup133 OS=Homo sapiens OX=9606 GN=NUP133 PE=1 SV=2 Postion:19 is R SSHSDLDSDSELDRAVTQISVDLMDDY
>sp|Q8WUM0|NU133_HUMAN Nuclear pore complex protein Nup133 OS=Homo sapiens OX=9606 GN=NUP133 PE=1 SV=2 Postion:38 is R SVDLMDDYPASDPRWAESVPEEAPGFS
>sp|Q8WUM0|NU133_HUMAN Nuclear pore complex protein Nup133 OS=Homo sapiens OX=9606 GN=NUP133 PE=1 SV=2 Postion:23 is R FLMDFIHQVGLFGRLGSFPVRGTPMAT
>sp|Q8WUM0|NU133_HUMAN Nuclear pore complex protein Nup133 OS=Homo sapiens OX=9606 GN=NUP133 PE=1 SV=2 Postion:30 is R QVGLFGRLGSFPVRGTPMATRLLLCEH
>sp|Q8WUM0|NU133_HUMAN Nuclear pore complex protein Nup133 OS=Homo sapiens OX=9606 GN=NUP133 PE=1 SV=2 Postion:37 is R LGSFPVRGTPMATRLLLCEHAEKLSAA
>sp|Q8WUM0|NU133_HUMAN Nuclear pore complex protein Nup133 OS=Homo sapiens OX=9606 GN=NUP133 PE=1 SV=2 Postion:59 is R KLSAAIVLKNHHSRLXXXXXXXXXXXX
>sp|Q8WUM0|NU133_HUMAN Nuclear pore complex protein Nup133 OS=Homo sapiens OX=9606 GN=NUP133 PE=1 SV=2 Postion:15 is R DLVNTAILIALNKREYEIPSNLTPADV
>sp|Q8WUM0|NU133_HUMAN Nuclear pore complex protein Nup133 OS=Homo sapiens OX=9606 GN=NUP133 PE=1 SV=2 Postion:31 is R EIPSNLTPADVFFREVSQVDTICECLL
>sp|Q8WUM0|NU133_HUMAN Nuclear pore complex protein Nup133 OS=Homo sapiens OX=9606 GN=NUP133 PE=1 SV=2 Postion:52 is R ICECLLEHEEQVLRDAPMDSIEXXXXX
>sp|Q8WUM0|NU133_HUMAN Nuclear pore complex protein Nup133 OS=Homo sapiens OX=9606 GN=NUP133 PE=1 SV=2 Postion:23 is R NILKDMLQAASHYRQNRNSLYRREESL
>sp|Q8WUM0|NU133_HUMAN Nuclear pore complex protein Nup133 OS=Homo sapiens OX=9606 GN=NUP133 PE=1 SV=2 Postion:26 is R KDMLQAASHYRQNRNSLYRREESLEKE
>sp|Q8WUM0|NU133_HUMAN Nuclear pore complex protein Nup133 OS=Homo sapiens OX=9606 GN=NUP133 PE=1 SV=2 Postion:31 is R AASHYRQNRNSLYRREESLEKEPEYVP
>sp|Q8WUM0|NU133_HUMAN Nuclear pore complex protein Nup133 OS=Homo sapiens OX=9606 GN=NUP133 PE=1 SV=2 Postion:32 is R ASHYRQNRNSLYRREESLEKEPEYVPW
>sp|Q8WUM0|NU133_HUMAN Nuclear pore complex protein Nup133 OS=Homo sapiens OX=9606 GN=NUP133 PE=1 SV=2 Postion:55 is R YVPWTATSGPGGIRTVIIRXXXXXXXX
>sp|Q8WUM0|NU133_HUMAN Nuclear pore complex protein Nup133 OS=Homo sapiens OX=9606 GN=NUP133 PE=1 SV=2 Postion:60 is R ATSGPGGIRTVIIRXXXXXXXXXXXXX
>sp|Q8WUM0|NU133_HUMAN Nuclear pore complex protein Nup133 OS=Homo sapiens OX=9606 GN=NUP133 PE=1 SV=2 Postion:18 is R VLKVAYPQADSNLRNIVTEQLVALIDC
>sp|Q8WUM0|NU133_HUMAN Nuclear pore complex protein Nup133 OS=Homo sapiens OX=9606 GN=NUP133 PE=1 SV=2 Postion:49 is R YVSQLKSVDKSSNRERYDNLEMEYLXX
>sp|Q8WUM0|NU133_HUMAN Nuclear pore complex protein Nup133 OS=Homo sapiens OX=9606 GN=NUP133 PE=1 SV=2 Postion:51 is R SQLKSVDKSSNRERYDNLEMEYLXXXX
>sp|Q8WUM0|NU133_HUMAN Nuclear pore complex protein Nup133 OS=Homo sapiens OX=9606 GN=NUP133 PE=1 SV=2 Postion:3 is R XXXXXXXXXXXQKRSDLLSPLLSLGQY
>sp|Q8WUM0|NU133_HUMAN Nuclear pore complex protein Nup133 OS=Homo sapiens OX=9606 GN=NUP133 PE=1 SV=2 Postion:44 is R ILVQMCEQTDNQSRLQRYMTQFADQNF
>sp|Q8WUM0|NU133_HUMAN Nuclear pore complex protein Nup133 OS=Homo sapiens OX=9606 GN=NUP133 PE=1 SV=2 Postion:47 is R QMCEQTDNQSRLQRYMTQFADQNFSDF
>sp|Q8WUM0|NU133_HUMAN Nuclear pore complex protein Nup133 OS=Homo sapiens OX=9606 GN=NUP133 PE=1 SV=2 Postion:3 is R XXXXXXXXXXXLFRWYLEKGKRGKLLS
>sp|Q8WUM0|NU133_HUMAN Nuclear pore complex protein Nup133 OS=Homo sapiens OX=9606 GN=NUP133 PE=1 SV=2 Postion:11 is R XXXLFRWYLEKGKRGKLLSQPISQHGQ
>sp|Q8WUM0|NU133_HUMAN Nuclear pore complex protein Nup133 OS=Homo sapiens OX=9606 GN=NUP133 PE=1 SV=2 Postion:2 is R XXXXXXXXXXXXTRYFAKKKTLLGLSK
>sp|Q8WUM0|NU133_HUMAN Nuclear pore complex protein Nup133 OS=Homo sapiens OX=9606 GN=NUP133 PE=1 SV=2 Postion:40 is R MLQEKIEEMAEQERFLLHQETLPEQLL
>sp|Q8WUM0|NU133_HUMAN Nuclear pore complex protein Nup133 OS=Homo sapiens OX=9606 GN=NUP133 PE=1 SV=2 Postion:21 is R APQLIGLYICEENRRANEYDFKKALDL
>sp|Q8WUM0|NU133_HUMAN Nuclear pore complex protein Nup133 OS=Homo sapiens OX=9606 GN=NUP133 PE=1 SV=2 Postion:22 is R PQLIGLYICEENRRANEYDFKKALDLL
>sp|Q8WUM0|NU133_HUMAN Nuclear pore complex protein Nup133 OS=Homo sapiens OX=9606 GN=NUP133 PE=1 SV=2 Postion:60 is R NDLKLEILCKALQRXXXXXXXXXXXXX
Carbonylation Site:
Non-carbonylation Site:
>sp|Q8WUM0|NU133_HUMAN Nuclear pore complex protein Nup133 OS=Homo sapiens OX=9606 GN=NUP133 PE=1 SV=2 Postion:10 is T XXXXMFPAAPSPRTPGTGSRRGPLAGL
>sp|Q8WUM0|NU133_HUMAN Nuclear pore complex protein Nup133 OS=Homo sapiens OX=9606 GN=NUP133 PE=1 SV=2 Postion:13 is T XMFPAAPSPRTPGTGSRRGPLAGLGPG
>sp|Q8WUM0|NU133_HUMAN Nuclear pore complex protein Nup133 OS=Homo sapiens OX=9606 GN=NUP133 PE=1 SV=2 Postion:28 is T SRRGPLAGLGPGSTPRTASRKGLPLGS
>sp|Q8WUM0|NU133_HUMAN Nuclear pore complex protein Nup133 OS=Homo sapiens OX=9606 GN=NUP133 PE=1 SV=2 Postion:31 is T GPLAGLGPGSTPRTASRKGLPLGSAVS
>sp|Q8WUM0|NU133_HUMAN Nuclear pore complex protein Nup133 OS=Homo sapiens OX=9606 GN=NUP133 PE=1 SV=2 Postion:3 is T XXXXXXXXXXXRGTPTRMFPHHSITES
>sp|Q8WUM0|NU133_HUMAN Nuclear pore complex protein Nup133 OS=Homo sapiens OX=9606 GN=NUP133 PE=1 SV=2 Postion:5 is T XXXXXXXXXRGTPTRMFPHHSITESVN
>sp|Q8WUM0|NU133_HUMAN Nuclear pore complex protein Nup133 OS=Homo sapiens OX=9606 GN=NUP133 PE=1 SV=2 Postion:14 is T RGTPTRMFPHHSITESVNYDVKTFGSS
>sp|Q8WUM0|NU133_HUMAN Nuclear pore complex protein Nup133 OS=Homo sapiens OX=9606 GN=NUP133 PE=1 SV=2 Postion:23 is T HHSITESVNYDVKTFGSSLPVKVMEAL
>sp|Q8WUM0|NU133_HUMAN Nuclear pore complex protein Nup133 OS=Homo sapiens OX=9606 GN=NUP133 PE=1 SV=2 Postion:37 is T FGSSLPVKVMEALTLAEVDDQLTINID
>sp|Q8WUM0|NU133_HUMAN Nuclear pore complex protein Nup133 OS=Homo sapiens OX=9606 GN=NUP133 PE=1 SV=2 Postion:46 is T MEALTLAEVDDQLTINIDEGGWACLVC
>sp|Q8WUM0|NU133_HUMAN Nuclear pore complex protein Nup133 OS=Homo sapiens OX=9606 GN=NUP133 PE=1 SV=2 Postion:14 is T EKLIIWKIALSPITKLSVCKELQLPPS
>sp|Q8WUM0|NU133_HUMAN Nuclear pore complex protein Nup133 OS=Homo sapiens OX=9606 GN=NUP133 PE=1 SV=2 Postion:50 is T ALSYSSPSGEAHSTQAVAVMVATRXXX
>sp|Q8WUM0|NU133_HUMAN Nuclear pore complex protein Nup133 OS=Homo sapiens OX=9606 GN=NUP133 PE=1 SV=2 Postion:59 is T EAHSTQAVAVMVATRXXXXXXXXXXXX
>sp|Q8WUM0|NU133_HUMAN Nuclear pore complex protein Nup133 OS=Homo sapiens OX=9606 GN=NUP133 PE=1 SV=2 Postion:15 is T GSIRYWPSLAGEDTYTEAFVDSGGDKT
>sp|Q8WUM0|NU133_HUMAN Nuclear pore complex protein Nup133 OS=Homo sapiens OX=9606 GN=NUP133 PE=1 SV=2 Postion:17 is T IRYWPSLAGEDTYTEAFVDSGGDKTYS
>sp|Q8WUM0|NU133_HUMAN Nuclear pore complex protein Nup133 OS=Homo sapiens OX=9606 GN=NUP133 PE=1 SV=2 Postion:28 is T TYTEAFVDSGGDKTYSFLTAVQGGSFI
>sp|Q8WUM0|NU133_HUMAN Nuclear pore complex protein Nup133 OS=Homo sapiens OX=9606 GN=NUP133 PE=1 SV=2 Postion:33 is T FVDSGGDKTYSFLTAVQGGSFILSSSG
>sp|Q8WUM0|NU133_HUMAN Nuclear pore complex protein Nup133 OS=Homo sapiens OX=9606 GN=NUP133 PE=1 SV=2 Postion:33 is T SSLFGILSPSSDLTLSSVLWDRERSSF
>sp|Q8WUM0|NU133_HUMAN Nuclear pore complex protein Nup133 OS=Homo sapiens OX=9606 GN=NUP133 PE=1 SV=2 Postion:50 is T VLWDRERSSFYSLTSSNISKWELDXXX
>sp|Q8WUM0|NU133_HUMAN Nuclear pore complex protein Nup133 OS=Homo sapiens OX=9606 GN=NUP133 PE=1 SV=2 Postion:21 is T YSWDINRALKENITDAIWGSESNYEAI
>sp|Q8WUM0|NU133_HUMAN Nuclear pore complex protein Nup133 OS=Homo sapiens OX=9606 GN=NUP133 PE=1 SV=2 Postion:14 is T SADNPCLIYYSLITIEDNGCQMSDAVT
>sp|Q8WUM0|NU133_HUMAN Nuclear pore complex protein Nup133 OS=Homo sapiens OX=9606 GN=NUP133 PE=1 SV=2 Postion:27 is T TIEDNGCQMSDAVTVEVTQYNPPFQSE
>sp|Q8WUM0|NU133_HUMAN Nuclear pore complex protein Nup133 OS=Homo sapiens OX=9606 GN=NUP133 PE=1 SV=2 Postion:31 is T NGCQMSDAVTVEVTQYNPPFQSEDLIL
>sp|Q8WUM0|NU133_HUMAN Nuclear pore complex protein Nup133 OS=Homo sapiens OX=9606 GN=NUP133 PE=1 SV=2 Postion:56 is T ILCQLTVPNFSNQTAYLYXXXXXXXXX
>sp|Q8WUM0|NU133_HUMAN Nuclear pore complex protein Nup133 OS=Homo sapiens OX=9606 GN=NUP133 PE=1 SV=2 Postion:10 is T XXXXNESAVYVCSTGTGKFSLPQEKIV
>sp|Q8WUM0|NU133_HUMAN Nuclear pore complex protein Nup133 OS=Homo sapiens OX=9606 GN=NUP133 PE=1 SV=2 Postion:12 is T XXNESAVYVCSTGTGKFSLPQEKIVFN
>sp|Q8WUM0|NU133_HUMAN Nuclear pore complex protein Nup133 OS=Homo sapiens OX=9606 GN=NUP133 PE=1 SV=2 Postion:54 is T PIIFSRNSGLVSITSRENVSXXXXXXX
>sp|Q8WUM0|NU133_HUMAN Nuclear pore complex protein Nup133 OS=Homo sapiens OX=9606 GN=NUP133 PE=1 SV=2 Postion:26 is T SVAGPNSESMIFETTTKNETIAQEDKI
>sp|Q8WUM0|NU133_HUMAN Nuclear pore complex protein Nup133 OS=Homo sapiens OX=9606 GN=NUP133 PE=1 SV=2 Postion:27 is T VAGPNSESMIFETTTKNETIAQEDKIK
>sp|Q8WUM0|NU133_HUMAN Nuclear pore complex protein Nup133 OS=Homo sapiens OX=9606 GN=NUP133 PE=1 SV=2 Postion:28 is T AGPNSESMIFETTTKNETIAQEDKIKL
>sp|Q8WUM0|NU133_HUMAN Nuclear pore complex protein Nup133 OS=Homo sapiens OX=9606 GN=NUP133 PE=1 SV=2 Postion:32 is T SESMIFETTTKNETIAQEDKIKLLKAA
>sp|Q8WUM0|NU133_HUMAN Nuclear pore complex protein Nup133 OS=Homo sapiens OX=9606 GN=NUP133 PE=1 SV=2 Postion:22 is T SDLDSDSELDRAVTQISVDLMDDYPAS
>sp|Q8WUM0|NU133_HUMAN Nuclear pore complex protein Nup133 OS=Homo sapiens OX=9606 GN=NUP133 PE=1 SV=2 Postion:53 is T AESVPEEAPGFSNTSLIILHQXXXXXX
>sp|Q8WUM0|NU133_HUMAN Nuclear pore complex protein Nup133 OS=Homo sapiens OX=9606 GN=NUP133 PE=1 SV=2 Postion:32 is T GLFGRLGSFPVRGTPMATRLLLCEHAE
>sp|Q8WUM0|NU133_HUMAN Nuclear pore complex protein Nup133 OS=Homo sapiens OX=9606 GN=NUP133 PE=1 SV=2 Postion:36 is T RLGSFPVRGTPMATRLLLCEHAEKLSA
>sp|Q8WUM0|NU133_HUMAN Nuclear pore complex protein Nup133 OS=Homo sapiens OX=9606 GN=NUP133 PE=1 SV=2 Postion:6 is T XXXXXXXXSDLVNTAILIALNKREYEI
>sp|Q8WUM0|NU133_HUMAN Nuclear pore complex protein Nup133 OS=Homo sapiens OX=9606 GN=NUP133 PE=1 SV=2 Postion:24 is T ALNKREYEIPSNLTPADVFFREVSQVD
>sp|Q8WUM0|NU133_HUMAN Nuclear pore complex protein Nup133 OS=Homo sapiens OX=9606 GN=NUP133 PE=1 SV=2 Postion:38 is T PADVFFREVSQVDTICECLLEHEEQVL
>sp|Q8WUM0|NU133_HUMAN Nuclear pore complex protein Nup133 OS=Homo sapiens OX=9606 GN=NUP133 PE=1 SV=2 Postion:46 is T EESLEKEPEYVPWTATSGPGGIRTVII
>sp|Q8WUM0|NU133_HUMAN Nuclear pore complex protein Nup133 OS=Homo sapiens OX=9606 GN=NUP133 PE=1 SV=2 Postion:56 is T VPWTATSGPGGIRTVIIRXXXXXXXXX
>sp|Q8WUM0|NU133_HUMAN Nuclear pore complex protein Nup133 OS=Homo sapiens OX=9606 GN=NUP133 PE=1 SV=2 Postion:22 is T AYPQADSNLRNIVTEQLVALIDCFLDG
>sp|Q8WUM0|NU133_HUMAN Nuclear pore complex protein Nup133 OS=Homo sapiens OX=9606 GN=NUP133 PE=1 SV=2 Postion:39 is T YCDFDILVQMCEQTDNQSRLQRYMTQF
>sp|Q8WUM0|NU133_HUMAN Nuclear pore complex protein Nup133 OS=Homo sapiens OX=9606 GN=NUP133 PE=1 SV=2 Postion:50 is T EQTDNQSRLQRYMTQFADQNFSDFXXX
>sp|Q8WUM0|NU133_HUMAN Nuclear pore complex protein Nup133 OS=Homo sapiens OX=9606 GN=NUP133 PE=1 SV=2 Postion:52 is T HEINSQELEKAHATLLGLANMEXXXXX
>sp|Q8WUM0|NU133_HUMAN Nuclear pore complex protein Nup133 OS=Homo sapiens OX=9606 GN=NUP133 PE=1 SV=2 Postion:1 is T XXXXXXXXXXXXXTRYFAKKKTLLGLS
>sp|Q8WUM0|NU133_HUMAN Nuclear pore complex protein Nup133 OS=Homo sapiens OX=9606 GN=NUP133 PE=1 SV=2 Postion:9 is T XXXXXTRYFAKKKTLLGLSKLAALASD
>sp|Q8WUM0|NU133_HUMAN Nuclear pore complex protein Nup133 OS=Homo sapiens OX=9606 GN=NUP133 PE=1 SV=2 Postion:47 is T EMAEQERFLLHQETLPEQLLAEKQLNL
>sp|Q8WUM0|NU133_HUMAN Nuclear pore complex protein Nup133 OS=Homo sapiens OX=9606 GN=NUP133 PE=1 SV=2 Postion:7 is T XXXXXXXSAMPVLTAPQLIGLYICEEN

## Sheet: NUP160
Carbonylation Site:
Non-carbonylation Site:
>sp|Q12769|NU160_HUMAN Nuclear pore complex protein Nup160 OS=Homo sapiens OX=9606 GN=NUP160 PE=1 SV=3 Postion:34 is K PCLCSVGRRGDGGKMAAAGALERSFVE
>sp|Q12769|NU160_HUMAN Nuclear pore complex protein Nup160 OS=Homo sapiens OX=9606 GN=NUP160 PE=1 SV=3 Postion:18 is K CSIGTANAVAGAVKYSESAGGFYYVES
>sp|Q12769|NU160_HUMAN Nuclear pore complex protein Nup160 OS=Homo sapiens OX=9606 GN=NUP160 PE=1 SV=3 Postion:33 is K SESAGGFYYVESGKLFSVTRNRFIHWK
>sp|Q12769|NU160_HUMAN Nuclear pore complex protein Nup160 OS=Homo sapiens OX=9606 GN=NUP160 PE=1 SV=3 Postion:46 is K KLFSVTRNRFIHWKTSGDTLELMEESL
>sp|Q12769|NU160_HUMAN Nuclear pore complex protein Nup160 OS=Homo sapiens OX=9606 GN=NUP160 PE=1 SV=3 Postion:11 is K XXXINLLNNAIRLKFQNCSVLPGGVYV
>sp|Q12769|NU160_HUMAN Nuclear pore complex protein Nup160 OS=Homo sapiens OX=9606 GN=NUP160 PE=1 SV=3 Postion:12 is K XXSQMQSIFTDIGKVDFTDPCNYQLIP
>sp|Q12769|NU160_HUMAN Nuclear pore complex protein Nup160 OS=Homo sapiens OX=9606 GN=NUP160 PE=1 SV=3 Postion:2 is K XXXXXXXXXXXXLKLPPYDIPGMVSVV
>sp|Q12769|NU160_HUMAN Nuclear pore complex protein Nup160 OS=Homo sapiens OX=9606 GN=NUP160 PE=1 SV=3 Postion:18 is K PYDIPGMVSVVELKQSSVMQRLLTGWM
>sp|Q12769|NU160_HUMAN Nuclear pore complex protein Nup160 OS=Homo sapiens OX=9606 GN=NUP160 PE=1 SV=3 Postion:7 is K XXXXXXXALCQDHKLRMWSYKEQMCLM
>sp|Q12769|NU160_HUMAN Nuclear pore complex protein Nup160 OS=Homo sapiens OX=9606 GN=NUP160 PE=1 SV=3 Postion:14 is K ALCQDHKLRMWSYKEQMCLMVADMLEY
>sp|Q12769|NU160_HUMAN Nuclear pore complex protein Nup160 OS=Homo sapiens OX=9606 GN=NUP160 PE=1 SV=3 Postion:31 is K CLMVADMLEYVPVKKDLRLTAGTGHKL
>sp|Q12769|NU160_HUMAN Nuclear pore complex protein Nup160 OS=Homo sapiens OX=9606 GN=NUP160 PE=1 SV=3 Postion:32 is K LMVADMLEYVPVKKDLRLTAGTGHKLR
>sp|Q12769|NU160_HUMAN Nuclear pore complex protein Nup160 OS=Homo sapiens OX=9606 GN=NUP160 PE=1 SV=3 Postion:43 is K VKKDLRLTAGTGHKLRLAYSPTMGLYL
>sp|Q12769|NU160_HUMAN Nuclear pore complex protein Nup160 OS=Homo sapiens OX=9606 GN=NUP160 PE=1 SV=3 Postion:4 is K XXXXXXXXXXHAPKRGQFCIFQLVSTE
>sp|Q12769|NU160_HUMAN Nuclear pore complex protein Nup160 OS=Homo sapiens OX=9606 GN=NUP160 PE=1 SV=3 Postion:60 is K WALWHDAENQTVVKXXXXXXXXXXXXX
>sp|Q12769|NU160_HUMAN Nuclear pore complex protein Nup160 OS=Homo sapiens OX=9606 GN=NUP160 PE=1 SV=3 Postion:54 is K LFTPGQFTNEALCKALQIFCXXXXXXX
>sp|Q12769|NU160_HUMAN Nuclear pore complex protein Nup160 OS=Homo sapiens OX=9606 GN=NUP160 PE=1 SV=3 Postion:15 is K GTERNLDLSWSELKKEVTLAVENELQG
>sp|Q12769|NU160_HUMAN Nuclear pore complex protein Nup160 OS=Homo sapiens OX=9606 GN=NUP160 PE=1 SV=3 Postion:16 is K TERNLDLSWSELKKEVTLAVENELQGS
>sp|Q12769|NU160_HUMAN Nuclear pore complex protein Nup160 OS=Homo sapiens OX=9606 GN=NUP160 PE=1 SV=3 Postion:50 is K QEEFRNLQQEFWCKFYACCLQYQEXXX
>sp|Q12769|NU160_HUMAN Nuclear pore complex protein Nup160 OS=Homo sapiens OX=9606 GN=NUP160 PE=1 SV=3 Postion:21 is K LHLNPHTNMVCLLKKGYLSFLIPSSLV
>sp|Q12769|NU160_HUMAN Nuclear pore complex protein Nup160 OS=Homo sapiens OX=9606 GN=NUP160 PE=1 SV=3 Postion:22 is K HLNPHTNMVCLLKKGYLSFLIPSSLVD
>sp|Q12769|NU160_HUMAN Nuclear pore complex protein Nup160 OS=Homo sapiens OX=9606 GN=NUP160 PE=1 SV=3 Postion:8 is K XXXXXXRDVICLIKCLRLIEESVTVDM
>sp|Q12769|NU160_HUMAN Nuclear pore complex protein Nup160 OS=Homo sapiens OX=9606 GN=NUP160 PE=1 SV=3 Postion:37 is K IMEMSCYNLQSPEKAAEQILEDMITID
>sp|Q12769|NU160_HUMAN Nuclear pore complex protein Nup160 OS=Homo sapiens OX=9606 GN=NUP160 PE=1 SV=3 Postion:1 is K XXXXXXXXXXXXXKLQEIRNPIHAIGL
>sp|Q12769|NU160_HUMAN Nuclear pore complex protein Nup160 OS=Homo sapiens OX=9606 GN=NUP160 PE=1 SV=3 Postion:29 is K IREMDYETEVEMEKGFNPAQPLNIRMN
>sp|Q12769|NU160_HUMAN Nuclear pore complex protein Nup160 OS=Homo sapiens OX=9606 GN=NUP160 PE=1 SV=3 Postion:2 is K XXXXXXXXXXXXHKIASTRFLICRDLL
>sp|Q12769|NU160_HUMAN Nuclear pore complex protein Nup160 OS=Homo sapiens OX=9606 GN=NUP160 PE=1 SV=3 Postion:57 is K HRTAPLLLSYYLIKWGSXXXXXXXXXX
>sp|Q12769|NU160_HUMAN Nuclear pore complex protein Nup160 OS=Homo sapiens OX=9606 GN=NUP160 PE=1 SV=3 Postion:53 is K QTIVELFFQEVARKHIISHLFXXXXXX
>sp|Q12769|NU160_HUMAN Nuclear pore complex protein Nup160 OS=Homo sapiens OX=9606 GN=NUP160 PE=1 SV=3 Postion:4 is K XXXXXXXXXXSQPKAPLSQTGLNWPEM
>sp|Q12769|NU160_HUMAN Nuclear pore complex protein Nup160 OS=Homo sapiens OX=9606 GN=NUP160 PE=1 SV=3 Postion:25 is K MLGRCYLVTGEGQKALECFCQAASEVG
>sp|Q12769|NU160_HUMAN Nuclear pore complex protein Nup160 OS=Homo sapiens OX=9606 GN=NUP160 PE=1 SV=3 Postion:39 is K ALECFCQAASEVGKEEFLDRLIRSEDG
>sp|Q12769|NU160_HUMAN Nuclear pore complex protein Nup160 OS=Homo sapiens OX=9606 GN=NUP160 PE=1 SV=3 Postion:5 is K XXXXXXXXXQYYDKVLRLLDVIGLPEL
>sp|Q12769|NU160_HUMAN Nuclear pore complex protein Nup160 OS=Homo sapiens OX=9606 GN=NUP160 PE=1 SV=3 Postion:35 is K LATSAITEAGDDWKSQATLRTCIFKHH
>sp|Q12769|NU160_HUMAN Nuclear pore complex protein Nup160 OS=Homo sapiens OX=9606 GN=NUP160 PE=1 SV=3 Postion:46 is K DWKSQATLRTCIFKHHLDLGHNSQAYE
>sp|Q12769|NU160_HUMAN Nuclear pore complex protein Nup160 OS=Homo sapiens OX=9606 GN=NUP160 PE=1 SV=3 Postion:16 is K LLYAFHIYRHNYRKAGTVMFEYGMRLG
>sp|Q12769|NU160_HUMAN Nuclear pore complex protein Nup160 OS=Homo sapiens OX=9606 GN=NUP160 PE=1 SV=3 Postion:40 is K RLGREVRTLRGLEKQGNCYLAALNCLR
>sp|Q12769|NU160_HUMAN Nuclear pore complex protein Nup160 OS=Homo sapiens OX=9606 GN=NUP160 PE=1 SV=3 Postion:19 is K VSGAVYDRPGASPKRNHDGECTAAPTN
>sp|Q12769|NU160_HUMAN Nuclear pore complex protein Nup160 OS=Homo sapiens OX=9606 GN=NUP160 PE=1 SV=3 Postion:45 is K NRQIEILELEDLEKECSLARIRLTLAQ
>sp|Q12769|NU160_HUMAN Nuclear pore complex protein Nup160 OS=Homo sapiens OX=9606 GN=NUP160 PE=1 SV=3 Postion:36 is K GLFDTAISLCQTFKLPLTPVFEGLAFK
>sp|Q12769|NU160_HUMAN Nuclear pore complex protein Nup160 OS=Homo sapiens OX=9606 GN=NUP160 PE=1 SV=3 Postion:49 is K KLPLTPVFEGLAFKCIKLQFGGEAAXX
>sp|Q12769|NU160_HUMAN Nuclear pore complex protein Nup160 OS=Homo sapiens OX=9606 GN=NUP160 PE=1 SV=3 Postion:52 is K LTPVFEGLAFKCIKLQFGGEAAXXXXX
>sp|Q12769|NU160_HUMAN Nuclear pore complex protein Nup160 OS=Homo sapiens OX=9606 GN=NUP160 PE=1 SV=3 Postion:20 is K WLAANQLSSVITTKESSATDEAWRLLS
>sp|Q12769|NU160_HUMAN Nuclear pore complex protein Nup160 OS=Homo sapiens OX=9606 GN=NUP160 PE=1 SV=3 Postion:40 is K EAWRLLSTYLERYKVQNNLYHHCVINK
>sp|Q12769|NU160_HUMAN Nuclear pore complex protein Nup160 OS=Homo sapiens OX=9606 GN=NUP160 PE=1 SV=3 Postion:53 is K KVQNNLYHHCVINKLLSHGVPXXXXXX
>sp|Q12769|NU160_HUMAN Nuclear pore complex protein Nup160 OS=Homo sapiens OX=9606 GN=NUP160 PE=1 SV=3 Postion:10 is K XXXXLPNWLINSYKKVDAAELLRLYLN
>sp|Q12769|NU160_HUMAN Nuclear pore complex protein Nup160 OS=Homo sapiens OX=9606 GN=NUP160 PE=1 SV=3 Postion:11 is K XXXLPNWLINSYKKVDAAELLRLYLNY
>sp|Q12769|NU160_HUMAN Nuclear pore complex protein Nup160 OS=Homo sapiens OX=9606 GN=NUP160 PE=1 SV=3 Postion:44 is K VDLVSEYVDAVLGKGHQYFGIEFPLSA
>sp|Q12769|NU160_HUMAN Nuclear pore complex protein Nup160 OS=Homo sapiens OX=9606 GN=NUP160 PE=1 SV=3 Postion:31 is K ENSANSHNIALSQKILDKLEDYQQKVD
>sp|Q12769|NU160_HUMAN Nuclear pore complex protein Nup160 OS=Homo sapiens OX=9606 GN=NUP160 PE=1 SV=3 Postion:35 is K NSHNIALSQKILDKLEDYQQKVDKATR
>sp|Q12769|NU160_HUMAN Nuclear pore complex protein Nup160 OS=Homo sapiens OX=9606 GN=NUP160 PE=1 SV=3 Postion:42 is K SQKILDKLEDYQQKVDKATRDLLYRRT
>sp|Q12769|NU160_HUMAN Nuclear pore complex protein Nup160 OS=Homo sapiens OX=9606 GN=NUP160 PE=1 SV=3 Postion:45 is K ILDKLEDYQQKVDKATRDLLYRRTLXX
Carbonylation Site:
Non-carbonylation Site:
>sp|Q12769|NU160_HUMAN Nuclear pore complex protein Nup160 OS=Homo sapiens OX=9606 GN=NUP160 PE=1 SV=3 Postion:8 is P XXXXXXMLHLSAAPPAPPPEVTATARP
>sp|Q12769|NU160_HUMAN Nuclear pore complex protein Nup160 OS=Homo sapiens OX=9606 GN=NUP160 PE=1 SV=3 Postion:9 is P XXXXXMLHLSAAPPAPPPEVTATARPC
>sp|Q12769|NU160_HUMAN Nuclear pore complex protein Nup160 OS=Homo sapiens OX=9606 GN=NUP160 PE=1 SV=3 Postion:11 is P XXXMLHLSAAPPAPPPEVTATARPCLC
>sp|Q12769|NU160_HUMAN Nuclear pore complex protein Nup160 OS=Homo sapiens OX=9606 GN=NUP160 PE=1 SV=3 Postion:12 is P XXMLHLSAAPPAPPPEVTATARPCLCS
>sp|Q12769|NU160_HUMAN Nuclear pore complex protein Nup160 OS=Homo sapiens OX=9606 GN=NUP160 PE=1 SV=3 Postion:13 is P XMLHLSAAPPAPPPEVTATARPCLCSV
>sp|Q12769|NU160_HUMAN Nuclear pore complex protein Nup160 OS=Homo sapiens OX=9606 GN=NUP160 PE=1 SV=3 Postion:21 is P PPAPPPEVTATARPCLCSVGRRGDGGK
>sp|Q12769|NU160_HUMAN Nuclear pore complex protein Nup160 OS=Homo sapiens OX=9606 GN=NUP160 PE=1 SV=3 Postion:56 is P RSFVELSGAERERPRHFRXXXXXXXXX
>sp|Q12769|NU160_HUMAN Nuclear pore complex protein Nup160 OS=Homo sapiens OX=9606 GN=NUP160 PE=1 SV=3 Postion:19 is P NAIRLKFQNCSVLPGGVYVSETQNRVI
>sp|Q12769|NU160_HUMAN Nuclear pore complex protein Nup160 OS=Homo sapiens OX=9606 GN=NUP160 PE=1 SV=3 Postion:47 is P LMLTNQTVHRLLLPHPSRMYRSELVVD
>sp|Q12769|NU160_HUMAN Nuclear pore complex protein Nup160 OS=Homo sapiens OX=9606 GN=NUP160 PE=1 SV=3 Postion:49 is P LTNQTVHRLLLPHPSRMYRSELVVDXX
>sp|Q12769|NU160_HUMAN Nuclear pore complex protein Nup160 OS=Homo sapiens OX=9606 GN=NUP160 PE=1 SV=3 Postion:18 is P SIFTDIGKVDFTDPCNYQLIPAVPGIS
>sp|Q12769|NU160_HUMAN Nuclear pore complex protein Nup160 OS=Homo sapiens OX=9606 GN=NUP160 PE=1 SV=3 Postion:25 is P KVDFTDPCNYQLIPAVPGISPNSTAST
>sp|Q12769|NU160_HUMAN Nuclear pore complex protein Nup160 OS=Homo sapiens OX=9606 GN=NUP160 PE=1 SV=3 Postion:28 is P FTDPCNYQLIPAVPGISPNSTASTAWL
>sp|Q12769|NU160_HUMAN Nuclear pore complex protein Nup160 OS=Homo sapiens OX=9606 GN=NUP160 PE=1 SV=3 Postion:32 is P CNYQLIPAVPGISPNSTASTAWLSSDG
>sp|Q12769|NU160_HUMAN Nuclear pore complex protein Nup160 OS=Homo sapiens OX=9606 GN=NUP160 PE=1 SV=3 Postion:52 is P AWLSSDGEALFALPCASGGIFVXXXXX
>sp|Q12769|NU160_HUMAN Nuclear pore complex protein Nup160 OS=Homo sapiens OX=9606 GN=NUP160 PE=1 SV=3 Postion:4 is P XXXXXXXXXXLKLPPYDIPGMVSVVEL
>sp|Q12769|NU160_HUMAN Nuclear pore complex protein Nup160 OS=Homo sapiens OX=9606 GN=NUP160 PE=1 SV=3 Postion:5 is P XXXXXXXXXLKLPPYDIPGMVSVVELK
>sp|Q12769|NU160_HUMAN Nuclear pore complex protein Nup160 OS=Homo sapiens OX=9606 GN=NUP160 PE=1 SV=3 Postion:9 is P XXXXXLKLPPYDIPGMVSVVELKQSSV
>sp|Q12769|NU160_HUMAN Nuclear pore complex protein Nup160 OS=Homo sapiens OX=9606 GN=NUP160 PE=1 SV=3 Postion:32 is P QSSVMQRLLTGWMPTAIRGDQSPSDRP
>sp|Q12769|NU160_HUMAN Nuclear pore complex protein Nup160 OS=Homo sapiens OX=9606 GN=NUP160 PE=1 SV=3 Postion:41 is P TGWMPTAIRGDQSPSDRPLSLAVHCVE
>sp|Q12769|NU160_HUMAN Nuclear pore complex protein Nup160 OS=Homo sapiens OX=9606 GN=NUP160 PE=1 SV=3 Postion:45 is P PTAIRGDQSPSDRPLSLAVHCVEHDAF
>sp|Q12769|NU160_HUMAN Nuclear pore complex protein Nup160 OS=Homo sapiens OX=9606 GN=NUP160 PE=1 SV=3 Postion:29 is P QMCLMVADMLEYVPVKKDLRLTAGTGH
>sp|Q12769|NU160_HUMAN Nuclear pore complex protein Nup160 OS=Homo sapiens OX=9606 GN=NUP160 PE=1 SV=3 Postion:50 is P TAGTGHKLRLAYSPTMGLYLGIYMXXX
>sp|Q12769|NU160_HUMAN Nuclear pore complex protein Nup160 OS=Homo sapiens OX=9606 GN=NUP160 PE=1 SV=3 Postion:3 is P XXXXXXXXXXXHAPKRGQFCIFQLVST
>sp|Q12769|NU160_HUMAN Nuclear pore complex protein Nup160 OS=Homo sapiens OX=9606 GN=NUP160 PE=1 SV=3 Postion:14 is P YINFEHNVAGQWNPVFMQPLPEEEIVI
>sp|Q12769|NU160_HUMAN Nuclear pore complex protein Nup160 OS=Homo sapiens OX=9606 GN=NUP160 PE=1 SV=3 Postion:19 is P HNVAGQWNPVFMQPLPEEEIVIRDDQD
>sp|Q12769|NU160_HUMAN Nuclear pore complex protein Nup160 OS=Homo sapiens OX=9606 GN=NUP160 PE=1 SV=3 Postion:21 is P VAGQWNPVFMQPLPEEEIVIRDDQDPR
>sp|Q12769|NU160_HUMAN Nuclear pore complex protein Nup160 OS=Homo sapiens OX=9606 GN=NUP160 PE=1 SV=3 Postion:33 is P LPEEEIVIRDDQDPREMYLQSLFTPGQ
>sp|Q12769|NU160_HUMAN Nuclear pore complex protein Nup160 OS=Homo sapiens OX=9606 GN=NUP160 PE=1 SV=3 Postion:44 is P QDPREMYLQSLFTPGQFTNEALCKALQ
>sp|Q12769|NU160_HUMAN Nuclear pore complex protein Nup160 OS=Homo sapiens OX=9606 GN=NUP160 PE=1 SV=3 Postion:5 is P XXXXXXXXXALSHPLALHLNPHTNMVC
>sp|Q12769|NU160_HUMAN Nuclear pore complex protein Nup160 OS=Homo sapiens OX=9606 GN=NUP160 PE=1 SV=3 Postion:12 is P XXALSHPLALHLNPHTNMVCLLKKGYL
>sp|Q12769|NU160_HUMAN Nuclear pore complex protein Nup160 OS=Homo sapiens OX=9606 GN=NUP160 PE=1 SV=3 Postion:30 is P VCLLKKGYLSFLIPSSLVDHLYLLPYE
>sp|Q12769|NU160_HUMAN Nuclear pore complex protein Nup160 OS=Homo sapiens OX=9606 GN=NUP160 PE=1 SV=3 Postion:41 is P LIPSSLVDHLYLLPYENLLTEDETTIS
>sp|Q12769|NU160_HUMAN Nuclear pore complex protein Nup160 OS=Homo sapiens OX=9606 GN=NUP160 PE=1 SV=3 Postion:35 is P SVIMEMSCYNLQSPEKAAEQILEDMIT
>sp|Q12769|NU160_HUMAN Nuclear pore complex protein Nup160 OS=Homo sapiens OX=9606 GN=NUP160 PE=1 SV=3 Postion:8 is P XXXXXXKLQEIRNPIHAIGLLIREMDY
>sp|Q12769|NU160_HUMAN Nuclear pore complex protein Nup160 OS=Homo sapiens OX=9606 GN=NUP160 PE=1 SV=3 Postion:33 is P DYETEVEMEKGFNPAQPLNIRMNLTQL
>sp|Q12769|NU160_HUMAN Nuclear pore complex protein Nup160 OS=Homo sapiens OX=9606 GN=NUP160 PE=1 SV=3 Postion:36 is P TEVEMEKGFNPAQPLNIRMNLTQLYGS
>sp|Q12769|NU160_HUMAN Nuclear pore complex protein Nup160 OS=Homo sapiens OX=9606 GN=NUP160 PE=1 SV=3 Postion:8 is P XXXXXXECLATDVPLDTLESNLQHLSV
>sp|Q12769|NU160_HUMAN Nuclear pore complex protein Nup160 OS=Homo sapiens OX=9606 GN=NUP160 PE=1 SV=3 Postion:39 is P DSGALMANRFVSSPQTIVELFFQEVAR
>sp|Q12769|NU160_HUMAN Nuclear pore complex protein Nup160 OS=Homo sapiens OX=9606 GN=NUP160 PE=1 SV=3 Postion:3 is P XXXXXXXXXXXSQPKAPLSQTGLNWPE
>sp|Q12769|NU160_HUMAN Nuclear pore complex protein Nup160 OS=Homo sapiens OX=9606 GN=NUP160 PE=1 SV=3 Postion:6 is P XXXXXXXXSQPKAPLSQTGLNWPEMIT
>sp|Q12769|NU160_HUMAN Nuclear pore complex protein Nup160 OS=Homo sapiens OX=9606 GN=NUP160 PE=1 SV=3 Postion:15 is P QPKAPLSQTGLNWPEMITAITSYLLQL
>sp|Q12769|NU160_HUMAN Nuclear pore complex protein Nup160 OS=Homo sapiens OX=9606 GN=NUP160 PE=1 SV=3 Postion:31 is P ITAITSYLLQLLWPSNPGCLFLECLMG
>sp|Q12769|NU160_HUMAN Nuclear pore complex protein Nup160 OS=Homo sapiens OX=9606 GN=NUP160 PE=1 SV=3 Postion:34 is P ITSYLLQLLWPSNPGCLFLECLMGNCQ
>sp|Q12769|NU160_HUMAN Nuclear pore complex protein Nup160 OS=Homo sapiens OX=9606 GN=NUP160 PE=1 SV=3 Postion:60 is P QYVQLQDYIQLLHPXXXXXXXXXXXXX
>sp|Q12769|NU160_HUMAN Nuclear pore complex protein Nup160 OS=Homo sapiens OX=9606 GN=NUP160 PE=1 SV=3 Postion:58 is P RLIRSEDGEIVSTPRLXXXXXXXXXXX
>sp|Q12769|NU160_HUMAN Nuclear pore complex protein Nup160 OS=Homo sapiens OX=9606 GN=NUP160 PE=1 SV=3 Postion:16 is P YDKVLRLLDVIGLPELVIQLATSAITE
>sp|Q12769|NU160_HUMAN Nuclear pore complex protein Nup160 OS=Homo sapiens OX=9606 GN=NUP160 PE=1 SV=3 Postion:5 is P XXXXXXXXXLTQIPDSSRQLDCLRQLV
>sp|Q12769|NU160_HUMAN Nuclear pore complex protein Nup160 OS=Homo sapiens OX=9606 GN=NUP160 PE=1 SV=3 Postion:34 is P LCERSQLQDLVEFPYVNLHNEVVGIIE
>sp|Q12769|NU160_HUMAN Nuclear pore complex protein Nup160 OS=Homo sapiens OX=9606 GN=NUP160 PE=1 SV=3 Postion:57 is P CYLAALNCLRLIRPEYAXXXXXXXXXX
>sp|Q12769|NU160_HUMAN Nuclear pore complex protein Nup160 OS=Homo sapiens OX=9606 GN=NUP160 PE=1 SV=3 Postion:5 is P XXXXXXXXXWIVQPVSGAVYDRPGASP
>sp|Q12769|NU160_HUMAN Nuclear pore complex protein Nup160 OS=Homo sapiens OX=9606 GN=NUP160 PE=1 SV=3 Postion:14 is P WIVQPVSGAVYDRPGASPKRNHDGECT
>sp|Q12769|NU160_HUMAN Nuclear pore complex protein Nup160 OS=Homo sapiens OX=9606 GN=NUP160 PE=1 SV=3 Postion:18 is P PVSGAVYDRPGASPKRNHDGECTAAPT
>sp|Q12769|NU160_HUMAN Nuclear pore complex protein Nup160 OS=Homo sapiens OX=9606 GN=NUP160 PE=1 SV=3 Postion:30 is P SPKRNHDGECTAAPTNRQIEILELEDL
>sp|Q12769|NU160_HUMAN Nuclear pore complex protein Nup160 OS=Homo sapiens OX=9606 GN=NUP160 PE=1 SV=3 Postion:1 is P XXXXXXXXXXXXXPSAVAVAGSSSAEE
>sp|Q12769|NU160_HUMAN Nuclear pore complex protein Nup160 OS=Homo sapiens OX=9606 GN=NUP160 PE=1 SV=3 Postion:38 is P FDTAISLCQTFKLPLTPVFEGLAFKCI
>sp|Q12769|NU160_HUMAN Nuclear pore complex protein Nup160 OS=Homo sapiens OX=9606 GN=NUP160 PE=1 SV=3 Postion:41 is P AISLCQTFKLPLTPVFEGLAFKCIKLQ
>sp|Q12769|NU160_HUMAN Nuclear pore complex protein Nup160 OS=Homo sapiens OX=9606 GN=NUP160 PE=1 SV=3 Postion:60 is P HHCVINKLLSHGVPXXXXXXXXXXXXX
>sp|Q12769|NU160_HUMAN Nuclear pore complex protein Nup160 OS=Homo sapiens OX=9606 GN=NUP160 PE=1 SV=3 Postion:2 is P XXXXXXXXXXXXLPNWLINSYKKVDAA
>sp|Q12769|NU160_HUMAN Nuclear pore complex protein Nup160 OS=Homo sapiens OX=9606 GN=NUP160 PE=1 SV=3 Postion:54 is P VLGKGHQYFGIEFPLSATAPXXXXXXX
>sp|Q12769|NU160_HUMAN Nuclear pore complex protein Nup160 OS=Homo sapiens OX=9606 GN=NUP160 PE=1 SV=3 Postion:60 is P QYFGIEFPLSATAPXXXXXXXXXXXXX
>sp|Q12769|NU160_HUMAN Nuclear pore complex protein Nup160 OS=Homo sapiens OX=9606 GN=NUP160 PE=1 SV=3 Postion:5 is P XXXXXXXXXMVWLPYSSIDQLLQALGE
arbonylation Site:
Non-carbonylation Site:
>sp|Q12769|NU160_HUMAN Nuclear pore complex protein Nup160 OS=Homo sapiens OX=9606 GN=NUP160 PE=1 SV=3 Postion:20 is R APPAPPPEVTATARPCLCSVGRRGDGG
>sp|Q12769|NU160_HUMAN Nuclear pore complex protein Nup160 OS=Homo sapiens OX=9606 GN=NUP160 PE=1 SV=3 Postion:28 is R VTATARPCLCSVGRRGDGGKMAAAGAL
>sp|Q12769|NU160_HUMAN Nuclear pore complex protein Nup160 OS=Homo sapiens OX=9606 GN=NUP160 PE=1 SV=3 Postion:29 is R TATARPCLCSVGRRGDGGKMAAAGALE
>sp|Q12769|NU160_HUMAN Nuclear pore complex protein Nup160 OS=Homo sapiens OX=9606 GN=NUP160 PE=1 SV=3 Postion:43 is R GDGGKMAAAGALERSFVELSGAERERP
>sp|Q12769|NU160_HUMAN Nuclear pore complex protein Nup160 OS=Homo sapiens OX=9606 GN=NUP160 PE=1 SV=3 Postion:53 is R ALERSFVELSGAERERPRHFRXXXXXX
>sp|Q12769|NU160_HUMAN Nuclear pore complex protein Nup160 OS=Homo sapiens OX=9606 GN=NUP160 PE=1 SV=3 Postion:55 is R ERSFVELSGAERERPRHFRXXXXXXXX
>sp|Q12769|NU160_HUMAN Nuclear pore complex protein Nup160 OS=Homo sapiens OX=9606 GN=NUP160 PE=1 SV=3 Postion:57 is R SFVELSGAERERPRHFRXXXXXXXXXX
>sp|Q12769|NU160_HUMAN Nuclear pore complex protein Nup160 OS=Homo sapiens OX=9606 GN=NUP160 PE=1 SV=3 Postion:60 is R ELSGAERERPRHFRXXXXXXXXXXXXX
>sp|Q12769|NU160_HUMAN Nuclear pore complex protein Nup160 OS=Homo sapiens OX=9606 GN=NUP160 PE=1 SV=3 Postion:39 is R FYYVESGKLFSVTRNRFIHWKTSGDTL
>sp|Q12769|NU160_HUMAN Nuclear pore complex protein Nup160 OS=Homo sapiens OX=9606 GN=NUP160 PE=1 SV=3 Postion:41 is R YVESGKLFSVTRNRFIHWKTSGDTLEL
>sp|Q12769|NU160_HUMAN Nuclear pore complex protein Nup160 OS=Homo sapiens OX=9606 GN=NUP160 PE=1 SV=3 Postion:9 is R XXXXXINLLNNAIRLKFQNCSVLPGGV
>sp|Q12769|NU160_HUMAN Nuclear pore complex protein Nup160 OS=Homo sapiens OX=9606 GN=NUP160 PE=1 SV=3 Postion:30 is R VLPGGVYVSETQNRVIILMLTNQTVHR
>sp|Q12769|NU160_HUMAN Nuclear pore complex protein Nup160 OS=Homo sapiens OX=9606 GN=NUP160 PE=1 SV=3 Postion:43 is R RVIILMLTNQTVHRLLLPHPSRMYRSE
>sp|Q12769|NU160_HUMAN Nuclear pore complex protein Nup160 OS=Homo sapiens OX=9606 GN=NUP160 PE=1 SV=3 Postion:51 is R NQTVHRLLLPHPSRMYRSELVVDXXXX
>sp|Q12769|NU160_HUMAN Nuclear pore complex protein Nup160 OS=Homo sapiens OX=9606 GN=NUP160 PE=1 SV=3 Postion:54 is R VHRLLLPHPSRMYRSELVVDXXXXXXX
>sp|Q12769|NU160_HUMAN Nuclear pore complex protein Nup160 OS=Homo sapiens OX=9606 GN=NUP160 PE=1 SV=3 Postion:25 is R VSVVELKQSSVMQRLLTGWMPTAIRGD
>sp|Q12769|NU160_HUMAN Nuclear pore complex protein Nup160 OS=Homo sapiens OX=9606 GN=NUP160 PE=1 SV=3 Postion:36 is R MQRLLTGWMPTAIRGDQSPSDRPLSLA
>sp|Q12769|NU160_HUMAN Nuclear pore complex protein Nup160 OS=Homo sapiens OX=9606 GN=NUP160 PE=1 SV=3 Postion:44 is R MPTAIRGDQSPSDRPLSLAVHCVEHDA
>sp|Q12769|NU160_HUMAN Nuclear pore complex protein Nup160 OS=Homo sapiens OX=9606 GN=NUP160 PE=1 SV=3 Postion:9 is R XXXXXALCQDHKLRMWSYKEQMCLMVA
>sp|Q12769|NU160_HUMAN Nuclear pore complex protein Nup160 OS=Homo sapiens OX=9606 GN=NUP160 PE=1 SV=3 Postion:35 is R ADMLEYVPVKKDLRLTAGTGHKLRLAY
>sp|Q12769|NU160_HUMAN Nuclear pore complex protein Nup160 OS=Homo sapiens OX=9606 GN=NUP160 PE=1 SV=3 Postion:45 is R KDLRLTAGTGHKLRLAYSPTMGLYLGI
>sp|Q12769|NU160_HUMAN Nuclear pore complex protein Nup160 OS=Homo sapiens OX=9606 GN=NUP160 PE=1 SV=3 Postion:5 is R XXXXXXXXXHAPKRGQFCIFQLVSTES
>sp|Q12769|NU160_HUMAN Nuclear pore complex protein Nup160 OS=Homo sapiens OX=9606 GN=NUP160 PE=1 SV=3 Postion:20 is R QFCIFQLVSTESNRYSLDHISSLFTSQ
>sp|Q12769|NU160_HUMAN Nuclear pore complex protein Nup160 OS=Homo sapiens OX=9606 GN=NUP160 PE=1 SV=3 Postion:28 is R VFMQPLPEEEIVIRDDQDPREMYLQSL
>sp|Q12769|NU160_HUMAN Nuclear pore complex protein Nup160 OS=Homo sapiens OX=9606 GN=NUP160 PE=1 SV=3 Postion:34 is R PEEEIVIRDDQDPREMYLQSLFTPGQF
>sp|Q12769|NU160_HUMAN Nuclear pore complex protein Nup160 OS=Homo sapiens OX=9606 GN=NUP160 PE=1 SV=3 Postion:1 is R XXXXXXXXXXXXXRGTERNLDLSWSEL
>sp|Q12769|NU160_HUMAN Nuclear pore complex protein Nup160 OS=Homo sapiens OX=9606 GN=NUP160 PE=1 SV=3 Postion:5 is R XXXXXXXXXRGTERNLDLSWSELKKEV
>sp|Q12769|NU160_HUMAN Nuclear pore complex protein Nup160 OS=Homo sapiens OX=9606 GN=NUP160 PE=1 SV=3 Postion:41 is R GSVTEYEFSQEEFRNLQQEFWCKFYAC
>sp|Q12769|NU160_HUMAN Nuclear pore complex protein Nup160 OS=Homo sapiens OX=9606 GN=NUP160 PE=1 SV=3 Postion:1 is R XXXXXXXXXXXXXRDVICLIKCLRLIE
>sp|Q12769|NU160_HUMAN Nuclear pore complex protein Nup160 OS=Homo sapiens OX=9606 GN=NUP160 PE=1 SV=3 Postion:11 is R XXXRDVICLIKCLRLIEESVTVDMSVI
>sp|Q12769|NU160_HUMAN Nuclear pore complex protein Nup160 OS=Homo sapiens OX=9606 GN=NUP160 PE=1 SV=3 Postion:6 is R XXXXXXXXKLQEIRNPIHAIGLLIREM
>sp|Q12769|NU160_HUMAN Nuclear pore complex protein Nup160 OS=Homo sapiens OX=9606 GN=NUP160 PE=1 SV=3 Postion:17 is R EIRNPIHAIGLLIREMDYETEVEMEKG
>sp|Q12769|NU160_HUMAN Nuclear pore complex protein Nup160 OS=Homo sapiens OX=9606 GN=NUP160 PE=1 SV=3 Postion:40 is R MEKGFNPAQPLNIRMNLTQLYGSNTAG
>sp|Q12769|NU160_HUMAN Nuclear pore complex protein Nup160 OS=Homo sapiens OX=9606 GN=NUP160 PE=1 SV=3 Postion:58 is R QLYGSNTAGYIVCRGVXXXXXXXXXXX
>sp|Q12769|NU160_HUMAN Nuclear pore complex protein Nup160 OS=Homo sapiens OX=9606 GN=NUP160 PE=1 SV=3 Postion:7 is R XXXXXXXHKIASTRFLICRDLLILQQL
>sp|Q12769|NU160_HUMAN Nuclear pore complex protein Nup160 OS=Homo sapiens OX=9606 GN=NUP160 PE=1 SV=3 Postion:12 is R XXHKIASTRFLICRDLLILQQLLMRLG
>sp|Q12769|NU160_HUMAN Nuclear pore complex protein Nup160 OS=Homo sapiens OX=9606 GN=NUP160 PE=1 SV=3 Postion:23 is R ICRDLLILQQLLMRLGDAVIWGTGQLF
>sp|Q12769|NU160_HUMAN Nuclear pore complex protein Nup160 OS=Homo sapiens OX=9606 GN=NUP160 PE=1 SV=3 Postion:45 is R TGQLFQAQQDLLHRTAPLLLSYYLIKW
>sp|Q12769|NU160_HUMAN Nuclear pore complex protein Nup160 OS=Homo sapiens OX=9606 GN=NUP160 PE=1 SV=3 Postion:34 is R VLELTDSGALMANRFVSSPQTIVELFF
>sp|Q12769|NU160_HUMAN Nuclear pore complex protein Nup160 OS=Homo sapiens OX=9606 GN=NUP160 PE=1 SV=3 Postion:52 is R PQTIVELFFQEVARKHIISHLFXXXXX
>sp|Q12769|NU160_HUMAN Nuclear pore complex protein Nup160 OS=Homo sapiens OX=9606 GN=NUP160 PE=1 SV=3 Postion:10 is R XXXXWCQVNVGSCRFMLGRCYLVTGEG
>sp|Q12769|NU160_HUMAN Nuclear pore complex protein Nup160 OS=Homo sapiens OX=9606 GN=NUP160 PE=1 SV=3 Postion:15 is R CQVNVGSCRFMLGRCYLVTGEGQKALE
>sp|Q12769|NU160_HUMAN Nuclear pore complex protein Nup160 OS=Homo sapiens OX=9606 GN=NUP160 PE=1 SV=3 Postion:45 is R QAASEVGKEEFLDRLIRSEDGEIVSTP
>sp|Q12769|NU160_HUMAN Nuclear pore complex protein Nup160 OS=Homo sapiens OX=9606 GN=NUP160 PE=1 SV=3 Postion:59 is R LIRSEDGEIVSTPRLXXXXXXXXXXXX
>sp|Q12769|NU160_HUMAN Nuclear pore complex protein Nup160 OS=Homo sapiens OX=9606 GN=NUP160 PE=1 SV=3 Postion:8 is R XXXXXXQYYDKVLRLLDVIGLPELVIQ
>sp|Q12769|NU160_HUMAN Nuclear pore complex protein Nup160 OS=Homo sapiens OX=9606 GN=NUP160 PE=1 SV=3 Postion:41 is R TEAGDDWKSQATLRTCIFKHHLDLGHN
>sp|Q12769|NU160_HUMAN Nuclear pore complex protein Nup160 OS=Homo sapiens OX=9606 GN=NUP160 PE=1 SV=3 Postion:9 is R XXXXXLTQIPDSSRQLDCLRQLVVVLC
>sp|Q12769|NU160_HUMAN Nuclear pore complex protein Nup160 OS=Homo sapiens OX=9606 GN=NUP160 PE=1 SV=3 Postion:15 is R TQIPDSSRQLDCLRQLVVVLCERSQLQ
>sp|Q12769|NU160_HUMAN Nuclear pore complex protein Nup160 OS=Homo sapiens OX=9606 GN=NUP160 PE=1 SV=3 Postion:24 is R LDCLRQLVVVLCERSQLQDLVEFPYVN
>sp|Q12769|NU160_HUMAN Nuclear pore complex protein Nup160 OS=Homo sapiens OX=9606 GN=NUP160 PE=1 SV=3 Postion:49 is R VNLHNEVVGIIESRARAVDLMTHNYXX
>sp|Q12769|NU160_HUMAN Nuclear pore complex protein Nup160 OS=Homo sapiens OX=9606 GN=NUP160 PE=1 SV=3 Postion:51 is R LHNEVVGIIESRARAVDLMTHNYXXXX
>sp|Q12769|NU160_HUMAN Nuclear pore complex protein Nup160 OS=Homo sapiens OX=9606 GN=NUP160 PE=1 SV=3 Postion:11 is R XXXYELLYAFHIYRHNYRKAGTVMFEY
>sp|Q12769|NU160_HUMAN Nuclear pore complex protein Nup160 OS=Homo sapiens OX=9606 GN=NUP160 PE=1 SV=3 Postion:15 is R ELLYAFHIYRHNYRKAGTVMFEYGMRL
>sp|Q12769|NU160_HUMAN Nuclear pore complex protein Nup160 OS=Homo sapiens OX=9606 GN=NUP160 PE=1 SV=3 Postion:27 is R YRKAGTVMFEYGMRLGREVRTLRGLEK
>sp|Q12769|NU160_HUMAN Nuclear pore complex protein Nup160 OS=Homo sapiens OX=9606 GN=NUP160 PE=1 SV=3 Postion:30 is R AGTVMFEYGMRLGREVRTLRGLEKQGN
>sp|Q12769|NU160_HUMAN Nuclear pore complex protein Nup160 OS=Homo sapiens OX=9606 GN=NUP160 PE=1 SV=3 Postion:33 is R VMFEYGMRLGREVRTLRGLEKQGNCYL
>sp|Q12769|NU160_HUMAN Nuclear pore complex protein Nup160 OS=Homo sapiens OX=9606 GN=NUP160 PE=1 SV=3 Postion:36 is R EYGMRLGREVRTLRGLEKQGNCYLAAL
>sp|Q12769|NU160_HUMAN Nuclear pore complex protein Nup160 OS=Homo sapiens OX=9606 GN=NUP160 PE=1 SV=3 Postion:53 is R KQGNCYLAALNCLRLIRPEYAXXXXXX
>sp|Q12769|NU160_HUMAN Nuclear pore complex protein Nup160 OS=Homo sapiens OX=9606 GN=NUP160 PE=1 SV=3 Postion:56 is R NCYLAALNCLRLIRPEYAXXXXXXXXX
>sp|Q12769|NU160_HUMAN Nuclear pore complex protein Nup160 OS=Homo sapiens OX=9606 GN=NUP160 PE=1 SV=3 Postion:13 is R XWIVQPVSGAVYDRPGASPKRNHDGEC
>sp|Q12769|NU160_HUMAN Nuclear pore complex protein Nup160 OS=Homo sapiens OX=9606 GN=NUP160 PE=1 SV=3 Postion:20 is R SGAVYDRPGASPKRNHDGECTAAPTNR
>sp|Q12769|NU160_HUMAN Nuclear pore complex protein Nup160 OS=Homo sapiens OX=9606 GN=NUP160 PE=1 SV=3 Postion:33 is R RNHDGECTAAPTNRQIEILELEDLEKE
>sp|Q12769|NU160_HUMAN Nuclear pore complex protein Nup160 OS=Homo sapiens OX=9606 GN=NUP160 PE=1 SV=3 Postion:51 is R LELEDLEKECSLARIRLTLAQHDXXXX
>sp|Q12769|NU160_HUMAN Nuclear pore complex protein Nup160 OS=Homo sapiens OX=9606 GN=NUP160 PE=1 SV=3 Postion:53 is R LEDLEKECSLARIRLTLAQHDXXXXXX
>sp|Q12769|NU160_HUMAN Nuclear pore complex protein Nup160 OS=Homo sapiens OX=9606 GN=NUP160 PE=1 SV=3 Postion:30 is R ITTKESSATDEAWRLLSTYLERYKVQN
>sp|Q12769|NU160_HUMAN Nuclear pore complex protein Nup160 OS=Homo sapiens OX=9606 GN=NUP160 PE=1 SV=3 Postion:38 is R TDEAWRLLSTYLERYKVQNNLYHHCVI
>sp|Q12769|NU160_HUMAN Nuclear pore complex protein Nup160 OS=Homo sapiens OX=9606 GN=NUP160 PE=1 SV=3 Postion:19 is R INSYKKVDAAELLRLYLNYDLLEEAVD
>sp|Q12769|NU160_HUMAN Nuclear pore complex protein Nup160 OS=Homo sapiens OX=9606 GN=NUP160 PE=1 SV=3 Postion:48 is R KLEDYQQKVDKATRDLLYRRTLXXXXX
>sp|Q12769|NU160_HUMAN Nuclear pore complex protein Nup160 OS=Homo sapiens OX=9606 GN=NUP160 PE=1 SV=3 Postion:53 is R QQKVDKATRDLLYRRTLXXXXXXXXXX
>sp|Q12769|NU160_HUMAN Nuclear pore complex protein Nup160 OS=Homo sapiens OX=9606 GN=NUP160 PE=1 SV=3 Postion:54 is R QKVDKATRDLLYRRTLXXXXXXXXXXX
Carbonylation Site:
Non-carbonylation Site:
>sp|Q12769|NU160_HUMAN Nuclear pore complex protein Nup160 OS=Homo sapiens OX=9606 GN=NUP160 PE=1 SV=3 Postion:16 is T HLSAAPPAPPPEVTATARPCLCSVGRR
>sp|Q12769|NU160_HUMAN Nuclear pore complex protein Nup160 OS=Homo sapiens OX=9606 GN=NUP160 PE=1 SV=3 Postion:18 is T SAAPPAPPPEVTATARPCLCSVGRRGD
>sp|Q12769|NU160_HUMAN Nuclear pore complex protein Nup160 OS=Homo sapiens OX=9606 GN=NUP160 PE=1 SV=3 Postion:3 is T XXXXXXXXXXXEFTVCSIGTANAVAGA
>sp|Q12769|NU160_HUMAN Nuclear pore complex protein Nup160 OS=Homo sapiens OX=9606 GN=NUP160 PE=1 SV=3 Postion:9 is T XXXXXEFTVCSIGTANAVAGAVKYSES
>sp|Q12769|NU160_HUMAN Nuclear pore complex protein Nup160 OS=Homo sapiens OX=9606 GN=NUP160 PE=1 SV=3 Postion:38 is T GFYYVESGKLFSVTRNRFIHWKTSGDT
>sp|Q12769|NU160_HUMAN Nuclear pore complex protein Nup160 OS=Homo sapiens OX=9606 GN=NUP160 PE=1 SV=3 Postion:47 is T LFSVTRNRFIHWKTSGDTLELMEESLD
>sp|Q12769|NU160_HUMAN Nuclear pore complex protein Nup160 OS=Homo sapiens OX=9606 GN=NUP160 PE=1 SV=3 Postion:51 is T TRNRFIHWKTSGDTLELMEESLDXXXX
>sp|Q12769|NU160_HUMAN Nuclear pore complex protein Nup160 OS=Homo sapiens OX=9606 GN=NUP160 PE=1 SV=3 Postion:27 is T NCSVLPGGVYVSETQNRVIILMLTNQT
>sp|Q12769|NU160_HUMAN Nuclear pore complex protein Nup160 OS=Homo sapiens OX=9606 GN=NUP160 PE=1 SV=3 Postion:37 is T VSETQNRVIILMLTNQTVHRLLLPHPS
>sp|Q12769|NU160_HUMAN Nuclear pore complex protein Nup160 OS=Homo sapiens OX=9606 GN=NUP160 PE=1 SV=3 Postion:40 is T TQNRVIILMLTNQTVHRLLLPHPSRMY
>sp|Q12769|NU160_HUMAN Nuclear pore complex protein Nup160 OS=Homo sapiens OX=9606 GN=NUP160 PE=1 SV=3 Postion:8 is T XXXXXXSQMQSIFTDIGKVDFTDPCNY
>sp|Q12769|NU160_HUMAN Nuclear pore complex protein Nup160 OS=Homo sapiens OX=9606 GN=NUP160 PE=1 SV=3 Postion:16 is T MQSIFTDIGKVDFTDPCNYQLIPAVPG
>sp|Q12769|NU160_HUMAN Nuclear pore complex protein Nup160 OS=Homo sapiens OX=9606 GN=NUP160 PE=1 SV=3 Postion:35 is T QLIPAVPGISPNSTASTAWLSSDGEAL
>sp|Q12769|NU160_HUMAN Nuclear pore complex protein Nup160 OS=Homo sapiens OX=9606 GN=NUP160 PE=1 SV=3 Postion:38 is T PAVPGISPNSTASTAWLSSDGEALFAL
>sp|Q12769|NU160_HUMAN Nuclear pore complex protein Nup160 OS=Homo sapiens OX=9606 GN=NUP160 PE=1 SV=3 Postion:28 is T VELKQSSVMQRLLTGWMPTAIRGDQSP
>sp|Q12769|NU160_HUMAN Nuclear pore complex protein Nup160 OS=Homo sapiens OX=9606 GN=NUP160 PE=1 SV=3 Postion:33 is T SSVMQRLLTGWMPTAIRGDQSPSDRPL
>sp|Q12769|NU160_HUMAN Nuclear pore complex protein Nup160 OS=Homo sapiens OX=9606 GN=NUP160 PE=1 SV=3 Postion:37 is T MLEYVPVKKDLRLTAGTGHKLRLAYSP
>sp|Q12769|NU160_HUMAN Nuclear pore complex protein Nup160 OS=Homo sapiens OX=9606 GN=NUP160 PE=1 SV=3 Postion:40 is T YVPVKKDLRLTAGTGHKLRLAYSPTMG
>sp|Q12769|NU160_HUMAN Nuclear pore complex protein Nup160 OS=Homo sapiens OX=9606 GN=NUP160 PE=1 SV=3 Postion:51 is T AGTGHKLRLAYSPTMGLYLGIYMXXXX
>sp|Q12769|NU160_HUMAN Nuclear pore complex protein Nup160 OS=Homo sapiens OX=9606 GN=NUP160 PE=1 SV=3 Postion:16 is T PKRGQFCIFQLVSTESNRYSLDHISSL
>sp|Q12769|NU160_HUMAN Nuclear pore complex protein Nup160 OS=Homo sapiens OX=9606 GN=NUP160 PE=1 SV=3 Postion:31 is T SNRYSLDHISSLFTSQETLIDFALTST
>sp|Q12769|NU160_HUMAN Nuclear pore complex protein Nup160 OS=Homo sapiens OX=9606 GN=NUP160 PE=1 SV=3 Postion:35 is T SLDHISSLFTSQETLIDFALTSTDIWA
>sp|Q12769|NU160_HUMAN Nuclear pore complex protein Nup160 OS=Homo sapiens OX=9606 GN=NUP160 PE=1 SV=3 Postion:42 is T LFTSQETLIDFALTSTDIWALWHDAEN
>sp|Q12769|NU160_HUMAN Nuclear pore complex protein Nup160 OS=Homo sapiens OX=9606 GN=NUP160 PE=1 SV=3 Postion:44 is T TSQETLIDFALTSTDIWALWHDAENQT
>sp|Q12769|NU160_HUMAN Nuclear pore complex protein Nup160 OS=Homo sapiens OX=9606 GN=NUP160 PE=1 SV=3 Postion:57 is T TDIWALWHDAENQTVVKXXXXXXXXXX
>sp|Q12769|NU160_HUMAN Nuclear pore complex protein Nup160 OS=Homo sapiens OX=9606 GN=NUP160 PE=1 SV=3 Postion:43 is T DQDPREMYLQSLFTPGQFTNEALCKAL
>sp|Q12769|NU160_HUMAN Nuclear pore complex protein Nup160 OS=Homo sapiens OX=9606 GN=NUP160 PE=1 SV=3 Postion:3 is T XXXXXXXXXXXRGTERNLDLSWSELKK
>sp|Q12769|NU160_HUMAN Nuclear pore complex protein Nup160 OS=Homo sapiens OX=9606 GN=NUP160 PE=1 SV=3 Postion:19 is T NLDLSWSELKKEVTLAVENELQGSVTE
>sp|Q12769|NU160_HUMAN Nuclear pore complex protein Nup160 OS=Homo sapiens OX=9606 GN=NUP160 PE=1 SV=3 Postion:31 is T VTLAVENELQGSVTEYEFSQEEFRNLQ
>sp|Q12769|NU160_HUMAN Nuclear pore complex protein Nup160 OS=Homo sapiens OX=9606 GN=NUP160 PE=1 SV=3 Postion:14 is T ALSHPLALHLNPHTNMVCLLKKGYLSF
>sp|Q12769|NU160_HUMAN Nuclear pore complex protein Nup160 OS=Homo sapiens OX=9606 GN=NUP160 PE=1 SV=3 Postion:47 is T VDHLYLLPYENLLTEDETTISDDVDIA
>sp|Q12769|NU160_HUMAN Nuclear pore complex protein Nup160 OS=Homo sapiens OX=9606 GN=NUP160 PE=1 SV=3 Postion:51 is T YLLPYENLLTEDETTISDDVDIAXXXX
>sp|Q12769|NU160_HUMAN Nuclear pore complex protein Nup160 OS=Homo sapiens OX=9606 GN=NUP160 PE=1 SV=3 Postion:52 is T LLPYENLLTEDETTISDDVDIAXXXXX
>sp|Q12769|NU160_HUMAN Nuclear pore complex protein Nup160 OS=Homo sapiens OX=9606 GN=NUP160 PE=1 SV=3 Postion:18 is T CLIKCLRLIEESVTVDMSVIMEMSCYN
>sp|Q12769|NU160_HUMAN Nuclear pore complex protein Nup160 OS=Homo sapiens OX=9606 GN=NUP160 PE=1 SV=3 Postion:23 is T HAIGLLIREMDYETEVEMEKGFNPAQP
>sp|Q12769|NU160_HUMAN Nuclear pore complex protein Nup160 OS=Homo sapiens OX=9606 GN=NUP160 PE=1 SV=3 Postion:44 is T FNPAQPLNIRMNLTQLYGSNTAGYIVC
>sp|Q12769|NU160_HUMAN Nuclear pore complex protein Nup160 OS=Homo sapiens OX=9606 GN=NUP160 PE=1 SV=3 Postion:51 is T NIRMNLTQLYGSNTAGYIVCRGVXXXX
>sp|Q12769|NU160_HUMAN Nuclear pore complex protein Nup160 OS=Homo sapiens OX=9606 GN=NUP160 PE=1 SV=3 Postion:6 is T XXXXXXXXHKIASTRFLICRDLLILQQ
>sp|Q12769|NU160_HUMAN Nuclear pore complex protein Nup160 OS=Homo sapiens OX=9606 GN=NUP160 PE=1 SV=3 Postion:32 is T QLLMRLGDAVIWGTGQLFQAQQDLLHR
>sp|Q12769|NU160_HUMAN Nuclear pore complex protein Nup160 OS=Homo sapiens OX=9606 GN=NUP160 PE=1 SV=3 Postion:46 is T GQLFQAQQDLLHRTAPLLLSYYLIKWG
>sp|Q12769|NU160_HUMAN Nuclear pore complex protein Nup160 OS=Homo sapiens OX=9606 GN=NUP160 PE=1 SV=3 Postion:5 is T XXXXXXXXXECLATDVPLDTLESNLQH
>sp|Q12769|NU160_HUMAN Nuclear pore complex protein Nup160 OS=Homo sapiens OX=9606 GN=NUP160 PE=1 SV=3 Postion:11 is T XXXECLATDVPLDTLESNLQHLSVLEL
>sp|Q12769|NU160_HUMAN Nuclear pore complex protein Nup160 OS=Homo sapiens OX=9606 GN=NUP160 PE=1 SV=3 Postion:25 is T LESNLQHLSVLELTDSGALMANRFVSS
>sp|Q12769|NU160_HUMAN Nuclear pore complex protein Nup160 OS=Homo sapiens OX=9606 GN=NUP160 PE=1 SV=3 Postion:41 is T GALMANRFVSSPQTIVELFFQEVARKH
>sp|Q12769|NU160_HUMAN Nuclear pore complex protein Nup160 OS=Homo sapiens OX=9606 GN=NUP160 PE=1 SV=3 Postion:10 is T XXXXSQPKAPLSQTGLNWPEMITAITS
>sp|Q12769|NU160_HUMAN Nuclear pore complex protein Nup160 OS=Homo sapiens OX=9606 GN=NUP160 PE=1 SV=3 Postion:19 is T PLSQTGLNWPEMITAITSYLLQLLWPS
>sp|Q12769|NU160_HUMAN Nuclear pore complex protein Nup160 OS=Homo sapiens OX=9606 GN=NUP160 PE=1 SV=3 Postion:22 is T QTGLNWPEMITAITSYLLQLLWPSNPG
>sp|Q12769|NU160_HUMAN Nuclear pore complex protein Nup160 OS=Homo sapiens OX=9606 GN=NUP160 PE=1 SV=3 Postion:20 is T GSCRFMLGRCYLVTGEGQKALECFCQA
>sp|Q12769|NU160_HUMAN Nuclear pore complex protein Nup160 OS=Homo sapiens OX=9606 GN=NUP160 PE=1 SV=3 Postion:57 is T DRLIRSEDGEIVSTPRLXXXXXXXXXX
>sp|Q12769|NU160_HUMAN Nuclear pore complex protein Nup160 OS=Homo sapiens OX=9606 GN=NUP160 PE=1 SV=3 Postion:24 is T DVIGLPELVIQLATSAITEAGDDWKSQ
>sp|Q12769|NU160_HUMAN Nuclear pore complex protein Nup160 OS=Homo sapiens OX=9606 GN=NUP160 PE=1 SV=3 Postion:28 is T LPELVIQLATSAITEAGDDWKSQATLR
>sp|Q12769|NU160_HUMAN Nuclear pore complex protein Nup160 OS=Homo sapiens OX=9606 GN=NUP160 PE=1 SV=3 Postion:39 is T AITEAGDDWKSQATLRTCIFKHHLDLG
>sp|Q12769|NU160_HUMAN Nuclear pore complex protein Nup160 OS=Homo sapiens OX=9606 GN=NUP160 PE=1 SV=3 Postion:42 is T EAGDDWKSQATLRTCIFKHHLDLGHNS
>sp|Q12769|NU160_HUMAN Nuclear pore complex protein Nup160 OS=Homo sapiens OX=9606 GN=NUP160 PE=1 SV=3 Postion:2 is T XXXXXXXXXXXXLTQIPDSSRQLDCLR
>sp|Q12769|NU160_HUMAN Nuclear pore complex protein Nup160 OS=Homo sapiens OX=9606 GN=NUP160 PE=1 SV=3 Postion:57 is T GIIESRARAVDLMTHNYXXXXXXXXXX
>sp|Q12769|NU160_HUMAN Nuclear pore complex protein Nup160 OS=Homo sapiens OX=9606 GN=NUP160 PE=1 SV=3 Postion:19 is T AFHIYRHNYRKAGTVMFEYGMRLGREV
>sp|Q12769|NU160_HUMAN Nuclear pore complex protein Nup160 OS=Homo sapiens OX=9606 GN=NUP160 PE=1 SV=3 Postion:34 is T MFEYGMRLGREVRTLRGLEKQGNCYLA
>sp|Q12769|NU160_HUMAN Nuclear pore complex protein Nup160 OS=Homo sapiens OX=9606 GN=NUP160 PE=1 SV=3 Postion:27 is T PGASPKRNHDGECTAAPTNRQIEILEL
>sp|Q12769|NU160_HUMAN Nuclear pore complex protein Nup160 OS=Homo sapiens OX=9606 GN=NUP160 PE=1 SV=3 Postion:31 is T PKRNHDGECTAAPTNRQIEILELEDLE
>sp|Q12769|NU160_HUMAN Nuclear pore complex protein Nup160 OS=Homo sapiens OX=9606 GN=NUP160 PE=1 SV=3 Postion:55 is T DLEKECSLARIRLTLAQHDXXXXXXXX
>sp|Q12769|NU160_HUMAN Nuclear pore complex protein Nup160 OS=Homo sapiens OX=9606 GN=NUP160 PE=1 SV=3 Postion:17 is T VAVAGSSSAEEMVTLLVQAGLFDTAIS
>sp|Q12769|NU160_HUMAN Nuclear pore complex protein Nup160 OS=Homo sapiens OX=9606 GN=NUP160 PE=1 SV=3 Postion:27 is T EMVTLLVQAGLFDTAISLCQTFKLPLT
>sp|Q12769|NU160_HUMAN Nuclear pore complex protein Nup160 OS=Homo sapiens OX=9606 GN=NUP160 PE=1 SV=3 Postion:34 is T QAGLFDTAISLCQTFKLPLTPVFEGLA
>sp|Q12769|NU160_HUMAN Nuclear pore complex protein Nup160 OS=Homo sapiens OX=9606 GN=NUP160 PE=1 SV=3 Postion:40 is T TAISLCQTFKLPLTPVFEGLAFKCIKL
>sp|Q12769|NU160_HUMAN Nuclear pore complex protein Nup160 OS=Homo sapiens OX=9606 GN=NUP160 PE=1 SV=3 Postion:18 is T WAWLAANQLSSVITTKESSATDEAWRL
>sp|Q12769|NU160_HUMAN Nuclear pore complex protein Nup160 OS=Homo sapiens OX=9606 GN=NUP160 PE=1 SV=3 Postion:19 is T AWLAANQLSSVITTKESSATDEAWRLL
>sp|Q12769|NU160_HUMAN Nuclear pore complex protein Nup160 OS=Homo sapiens OX=9606 GN=NUP160 PE=1 SV=3 Postion:25 is T QLSSVITTKESSATDEAWRLLSTYLER
>sp|Q12769|NU160_HUMAN Nuclear pore complex protein Nup160 OS=Homo sapiens OX=9606 GN=NUP160 PE=1 SV=3 Postion:34 is T ESSATDEAWRLLSTYLERYKVQNNLYH
>sp|Q12769|NU160_HUMAN Nuclear pore complex protein Nup160 OS=Homo sapiens OX=9606 GN=NUP160 PE=1 SV=3 Postion:58 is T GHQYFGIEFPLSATAPXXXXXXXXXXX
>sp|Q12769|NU160_HUMAN Nuclear pore complex protein Nup160 OS=Homo sapiens OX=9606 GN=NUP160 PE=1 SV=3 Postion:47 is T DKLEDYQQKVDKATRDLLYRRTLXXXX
>sp|Q12769|NU160_HUMAN Nuclear pore complex protein Nup160 OS=Homo sapiens OX=9606 GN=NUP160 PE=1 SV=3 Postion:55 is T KVDKATRDLLYRRTLXXXXXXXXXXXX

## Sheet: NUP85
arbonylation Site:
Non-carbonylation Site:
>sp|Q9BW27|NUP85_HUMAN Nuclear pore complex protein Nup85 OS=Homo sapiens OX=9606 GN=NUP85 PE=1 SV=1 Postion:19 is K GEPTVTLIPGVNSKKNQMYFDWGPGEM
>sp|Q9BW27|NUP85_HUMAN Nuclear pore complex protein Nup85 OS=Homo sapiens OX=9606 GN=NUP85 PE=1 SV=1 Postion:20 is K EPTVTLIPGVNSKKNQMYFDWGPGEML
>sp|Q9BW27|NUP85_HUMAN Nuclear pore complex protein Nup85 OS=Homo sapiens OX=9606 GN=NUP85 PE=1 SV=1 Postion:41 is K GPGEMLVCETSFNKKEKSEMVPSCPFI
>sp|Q9BW27|NUP85_HUMAN Nuclear pore complex protein Nup85 OS=Homo sapiens OX=9606 GN=NUP85 PE=1 SV=1 Postion:42 is K PGEMLVCETSFNKKEKSEMVPSCPFIY
>sp|Q9BW27|NUP85_HUMAN Nuclear pore complex protein Nup85 OS=Homo sapiens OX=9606 GN=NUP85 PE=1 SV=1 Postion:44 is K EMLVCETSFNKKEKSEMVPSCPFIYII
>sp|Q9BW27|NUP85_HUMAN Nuclear pore complex protein Nup85 OS=Homo sapiens OX=9606 GN=NUP85 PE=1 SV=1 Postion:59 is K EMVPSCPFIYIIRKDXXXXXXXXXXXX
>sp|Q9BW27|NUP85_HUMAN Nuclear pore complex protein Nup85 OS=Homo sapiens OX=9606 GN=NUP85 PE=1 SV=1 Postion:10 is K XXXXVDVYSQILRKLFNESHGIFLGLQ
>sp|Q9BW27|NUP85_HUMAN Nuclear pore complex protein Nup85 OS=Homo sapiens OX=9606 GN=NUP85 PE=1 SV=1 Postion:32 is K FLGLQRIDEELTGKSRKSQLVRVSKNY
>sp|Q9BW27|NUP85_HUMAN Nuclear pore complex protein Nup85 OS=Homo sapiens OX=9606 GN=NUP85 PE=1 SV=1 Postion:35 is K LQRIDEELTGKSRKSQLVRVSKNYRSV
>sp|Q9BW27|NUP85_HUMAN Nuclear pore complex protein Nup85 OS=Homo sapiens OX=9606 GN=NUP85 PE=1 SV=1 Postion:43 is K TGKSRKSQLVRVSKNYRSVIRACMEEM
>sp|Q9BW27|NUP85_HUMAN Nuclear pore complex protein Nup85 OS=Homo sapiens OX=9606 GN=NUP85 PE=1 SV=1 Postion:4 is K XXXXXXXXXXIAAKDPANGRQFSSQVS
>sp|Q9BW27|NUP85_HUMAN Nuclear pore complex protein Nup85 OS=Homo sapiens OX=9606 GN=NUP85 PE=1 SV=1 Postion:12 is K XXSADVLGSENPSKHDSFWNLVTILVL
>sp|Q9BW27|NUP85_HUMAN Nuclear pore complex protein Nup85 OS=Homo sapiens OX=9606 GN=NUP85 PE=1 SV=1 Postion:38 is K LQGRLDEARQMLSKEADASPASAGICR
>sp|Q9BW27|NUP85_HUMAN Nuclear pore complex protein Nup85 OS=Homo sapiens OX=9606 GN=NUP85 PE=1 SV=1 Postion:17 is K SPGNTQTLTELELKWQHWHEECERYLQ
>sp|Q9BW27|NUP85_HUMAN Nuclear pore complex protein Nup85 OS=Homo sapiens OX=9606 GN=NUP85 PE=1 SV=1 Postion:45 is K STFATSPHLESLLKIMLGDEAALLEQK
>sp|Q9BW27|NUP85_HUMAN Nuclear pore complex protein Nup85 OS=Homo sapiens OX=9606 GN=NUP85 PE=1 SV=1 Postion:58 is K KIMLGDEAALLEQKELXXXXXXXXXXX
>sp|Q9BW27|NUP85_HUMAN Nuclear pore complex protein Nup85 OS=Homo sapiens OX=9606 GN=NUP85 PE=1 SV=1 Postion:20 is K FLVTRLLYSNPTVKPIDLHYYAQSSLD
>sp|Q9BW27|NUP85_HUMAN Nuclear pore complex protein Nup85 OS=Homo sapiens OX=9606 GN=NUP85 PE=1 SV=1 Postion:2 is K XXXXXXXXXXXXIKECSIALSNWWFVA
>sp|Q9BW27|NUP85_HUMAN Nuclear pore complex protein Nup85 OS=Homo sapiens OX=9606 GN=NUP85 PE=1 SV=1 Postion:25 is K WFVAHLTDLLDHCKLLQSHNLYFGSNM
>sp|Q9BW27|NUP85_HUMAN Nuclear pore complex protein Nup85 OS=Homo sapiens OX=9606 GN=NUP85 PE=1 SV=1 Postion:29 is K ELHIERIPLNTEQKALKVLRICEQRQM
>sp|Q9BW27|NUP85_HUMAN Nuclear pore complex protein Nup85 OS=Homo sapiens OX=9606 GN=NUP85 PE=1 SV=1 Postion:32 is K IERIPLNTEQKALKVLRICEQRQMTEQ
>sp|Q9BW27|NUP85_HUMAN Nuclear pore complex protein Nup85 OS=Homo sapiens OX=9606 GN=NUP85 PE=1 SV=1 Postion:51 is K EQRQMTEQVRSICKILAMKAVRNXXXX
>sp|Q9BW27|NUP85_HUMAN Nuclear pore complex protein Nup85 OS=Homo sapiens OX=9606 GN=NUP85 PE=1 SV=1 Postion:56 is K TEQVRSICKILAMKAVRNXXXXXXXXX
>sp|Q9BW27|NUP85_HUMAN Nuclear pore complex protein Nup85 OS=Homo sapiens OX=9606 GN=NUP85 PE=1 SV=1 Postion:14 is K NRLGSALSWSIRAKDAAFATLVSDRFL
>sp|Q9BW27|NUP85_HUMAN Nuclear pore complex protein Nup85 OS=Homo sapiens OX=9606 GN=NUP85 PE=1 SV=1 Postion:60 is K PAMMLSDRLTFLGKXXXXXXXXXXXXX
>sp|Q9BW27|NUP85_HUMAN Nuclear pore complex protein Nup85 OS=Homo sapiens OX=9606 GN=NUP85 PE=1 SV=1 Postion:11 is K XXXYREFHRMYGEKRFADAASLLLSLM
>sp|Q9BW27|NUP85_HUMAN Nuclear pore complex protein Nup85 OS=Homo sapiens OX=9606 GN=NUP85 PE=1 SV=1 Postion:31 is K DTEQLQDDDIETTKVEMLRLSLARNLA
Carbonylation Site:
Non-carbonylation Site:
>sp|Q9BW27|NUP85_HUMAN Nuclear pore complex protein Nup85 OS=Homo sapiens OX=9606 GN=NUP85 PE=1 SV=1 Postion:8 is P XXXXXXMEELDGEPTVTLIPGVNSKKN
>sp|Q9BW27|NUP85_HUMAN Nuclear pore complex protein Nup85 OS=Homo sapiens OX=9606 GN=NUP85 PE=1 SV=1 Postion:14 is P MEELDGEPTVTLIPGVNSKKNQMYFDW
>sp|Q9BW27|NUP85_HUMAN Nuclear pore complex protein Nup85 OS=Homo sapiens OX=9606 GN=NUP85 PE=1 SV=1 Postion:29 is P VNSKKNQMYFDWGPGEMLVCETSFNKK
>sp|Q9BW27|NUP85_HUMAN Nuclear pore complex protein Nup85 OS=Homo sapiens OX=9606 GN=NUP85 PE=1 SV=1 Postion:49 is P ETSFNKKEKSEMVPSCPFIYIIRKDXX
>sp|Q9BW27|NUP85_HUMAN Nuclear pore complex protein Nup85 OS=Homo sapiens OX=9606 GN=NUP85 PE=1 SV=1 Postion:52 is P FNKKEKSEMVPSCPFIYIIRKDXXXXX
>sp|Q9BW27|NUP85_HUMAN Nuclear pore complex protein Nup85 OS=Homo sapiens OX=9606 GN=NUP85 PE=1 SV=1 Postion:6 is P XXXXXXXXIAAKDPANGRQFSSQVSIL
>sp|Q9BW27|NUP85_HUMAN Nuclear pore complex protein Nup85 OS=Homo sapiens OX=9606 GN=NUP85 PE=1 SV=1 Postion:38 is P IWNLCEILFIEVAPAGPLLLHLLDWVR
>sp|Q9BW27|NUP85_HUMAN Nuclear pore complex protein Nup85 OS=Homo sapiens OX=9606 GN=NUP85 PE=1 SV=1 Postion:41 is P LCEILFIEVAPAGPLLLHLLDWVRLHV
>sp|Q9BW27|NUP85_HUMAN Nuclear pore complex protein Nup85 OS=Homo sapiens OX=9606 GN=NUP85 PE=1 SV=1 Postion:10 is P XXXXSADVLGSENPSKHDSFWNLVTIL
>sp|Q9BW27|NUP85_HUMAN Nuclear pore complex protein Nup85 OS=Homo sapiens OX=9606 GN=NUP85 PE=1 SV=1 Postion:44 is P EARQMLSKEADASPASAGICRIMGDLM
>sp|Q9BW27|NUP85_HUMAN Nuclear pore complex protein Nup85 OS=Homo sapiens OX=9606 GN=NUP85 PE=1 SV=1 Postion:1 is P XXXXXXXXXXXXXPILSPGNTQTLTEL
>sp|Q9BW27|NUP85_HUMAN Nuclear pore complex protein Nup85 OS=Homo sapiens OX=9606 GN=NUP85 PE=1 SV=1 Postion:5 is P XXXXXXXXXPILSPGNTQTLTELELKW
>sp|Q9BW27|NUP85_HUMAN Nuclear pore complex protein Nup85 OS=Homo sapiens OX=9606 GN=NUP85 PE=1 SV=1 Postion:38 is P CERYLQDSTFATSPHLESLLKIMLGDE
>sp|Q9BW27|NUP85_HUMAN Nuclear pore complex protein Nup85 OS=Homo sapiens OX=9606 GN=NUP85 PE=1 SV=1 Postion:17 is P WYHFLVTRLLYSNPTVKPIDLHYYAQS
>sp|Q9BW27|NUP85_HUMAN Nuclear pore complex protein Nup85 OS=Homo sapiens OX=9606 GN=NUP85 PE=1 SV=1 Postion:21 is P LVTRLLYSNPTVKPIDLHYYAQSSLDL
>sp|Q9BW27|NUP85_HUMAN Nuclear pore complex protein Nup85 OS=Homo sapiens OX=9606 GN=NUP85 PE=1 SV=1 Postion:42 is P QSSLDLFLGGESSPEPLDNILLAAFEF
>sp|Q9BW27|NUP85_HUMAN Nuclear pore complex protein Nup85 OS=Homo sapiens OX=9606 GN=NUP85 PE=1 SV=1 Postion:44 is P SLDLFLGGESSPEPLDNILLAAFEFDI
>sp|Q9BW27|NUP85_HUMAN Nuclear pore complex protein Nup85 OS=Homo sapiens OX=9606 GN=NUP85 PE=1 SV=1 Postion:54 is P FLLLEYASGLFAHPSLWQLGXXXXXXX
>sp|Q9BW27|NUP85_HUMAN Nuclear pore complex protein Nup85 OS=Homo sapiens OX=9606 GN=NUP85 PE=1 SV=1 Postion:8 is P XXXXXXVDYFDYCPELGRVSLELHIER
>sp|Q9BW27|NUP85_HUMAN Nuclear pore complex protein Nup85 OS=Homo sapiens OX=9606 GN=NUP85 PE=1 SV=1 Postion:23 is P LGRVSLELHIERIPLNTEQKALKVLRI
>sp|Q9BW27|NUP85_HUMAN Nuclear pore complex protein Nup85 OS=Homo sapiens OX=9606 GN=NUP85 PE=1 SV=1 Postion:47 is P GCFSDLDLIDNLGPAMMLSDRLTFLGK
>sp|Q9BW27|NUP85_HUMAN Nuclear pore complex protein Nup85 OS=Homo sapiens OX=9606 GN=NUP85 PE=1 SV=1 Postion:30 is P ASLLLSLMTSRIAPRSFWMTLLTDALP
>sp|Q9BW27|NUP85_HUMAN Nuclear pore complex protein Nup85 OS=Homo sapiens OX=9606 GN=NUP85 PE=1 SV=1 Postion:43 is P PRSFWMTLLTDALPLLEQKQVIFSAEQ
>sp|Q9BW27|NUP85_HUMAN Nuclear pore complex protein Nup85 OS=Homo sapiens OX=9606 GN=NUP85 PE=1 SV=1 Postion:12 is P XXMRCLEDLTSRRPVHGESDTEQLQDD
arbonylation Site:
Non-carbonylation Site:
>sp|Q9BW27|NUP85_HUMAN Nuclear pore complex protein Nup85 OS=Homo sapiens OX=9606 GN=NUP85 PE=1 SV=1 Postion:58 is R SEMVPSCPFIYIIRKDXXXXXXXXXXX
>sp|Q9BW27|NUP85_HUMAN Nuclear pore complex protein Nup85 OS=Homo sapiens OX=9606 GN=NUP85 PE=1 SV=1 Postion:9 is R XXXXXVDVYSQILRKLFNESHGIFLGL
>sp|Q9BW27|NUP85_HUMAN Nuclear pore complex protein Nup85 OS=Homo sapiens OX=9606 GN=NUP85 PE=1 SV=1 Postion:24 is R LFNESHGIFLGLQRIDEELTGKSRKSQ
>sp|Q9BW27|NUP85_HUMAN Nuclear pore complex protein Nup85 OS=Homo sapiens OX=9606 GN=NUP85 PE=1 SV=1 Postion:34 is R GLQRIDEELTGKSRKSQLVRVSKNYRS
>sp|Q9BW27|NUP85_HUMAN Nuclear pore complex protein Nup85 OS=Homo sapiens OX=9606 GN=NUP85 PE=1 SV=1 Postion:40 is R EELTGKSRKSQLVRVSKNYRSVIRACM
>sp|Q9BW27|NUP85_HUMAN Nuclear pore complex protein Nup85 OS=Homo sapiens OX=9606 GN=NUP85 PE=1 SV=1 Postion:46 is R SRKSQLVRVSKNYRSVIRACMEEMHQV
>sp|Q9BW27|NUP85_HUMAN Nuclear pore complex protein Nup85 OS=Homo sapiens OX=9606 GN=NUP85 PE=1 SV=1 Postion:50 is R QLVRVSKNYRSVIRACMEEMHQVAXXX
>sp|Q9BW27|NUP85_HUMAN Nuclear pore complex protein Nup85 OS=Homo sapiens OX=9606 GN=NUP85 PE=1 SV=1 Postion:10 is R XXXXIAAKDPANGRQFSSQVSILSAME
>sp|Q9BW27|NUP85_HUMAN Nuclear pore complex protein Nup85 OS=Homo sapiens OX=9606 GN=NUP85 PE=1 SV=1 Postion:51 is R PAGPLLLHLLDWVRLHVCEVDSLXXXX
>sp|Q9BW27|NUP85_HUMAN Nuclear pore complex protein Nup85 OS=Homo sapiens OX=9606 GN=NUP85 PE=1 SV=1 Postion:28 is R SFWNLVTILVLQGRLDEARQMLSKEAD
>sp|Q9BW27|NUP85_HUMAN Nuclear pore complex protein Nup85 OS=Homo sapiens OX=9606 GN=NUP85 PE=1 SV=1 Postion:33 is R VTILVLQGRLDEARQMLSKEADASPAS
>sp|Q9BW27|NUP85_HUMAN Nuclear pore complex protein Nup85 OS=Homo sapiens OX=9606 GN=NUP85 PE=1 SV=1 Postion:51 is R KEADASPASAGICRIMGDLMRTMXXXX
>sp|Q9BW27|NUP85_HUMAN Nuclear pore complex protein Nup85 OS=Homo sapiens OX=9606 GN=NUP85 PE=1 SV=1 Postion:58 is R ASAGICRIMGDLMRTMXXXXXXXXXXX
>sp|Q9BW27|NUP85_HUMAN Nuclear pore complex protein Nup85 OS=Homo sapiens OX=9606 GN=NUP85 PE=1 SV=1 Postion:27 is R LELKWQHWHEECERYLQDSTFATSPHL
>sp|Q9BW27|NUP85_HUMAN Nuclear pore complex protein Nup85 OS=Homo sapiens OX=9606 GN=NUP85 PE=1 SV=1 Postion:11 is R XXXLSNWYHFLVTRLLYSNPTVKPIDL
>sp|Q9BW27|NUP85_HUMAN Nuclear pore complex protein Nup85 OS=Homo sapiens OX=9606 GN=NUP85 PE=1 SV=1 Postion:39 is R LLQSHNLYFGSNMREFLLLEYASGLFA
>sp|Q9BW27|NUP85_HUMAN Nuclear pore complex protein Nup85 OS=Homo sapiens OX=9606 GN=NUP85 PE=1 SV=1 Postion:12 is R XXVDYFDYCPELGRVSLELHIERIPLN
>sp|Q9BW27|NUP85_HUMAN Nuclear pore complex protein Nup85 OS=Homo sapiens OX=9606 GN=NUP85 PE=1 SV=1 Postion:21 is R PELGRVSLELHIERIPLNTEQKALKVL
>sp|Q9BW27|NUP85_HUMAN Nuclear pore complex protein Nup85 OS=Homo sapiens OX=9606 GN=NUP85 PE=1 SV=1 Postion:35 is R IPLNTEQKALKVLRICEQRQMTEQVRS
>sp|Q9BW27|NUP85_HUMAN Nuclear pore complex protein Nup85 OS=Homo sapiens OX=9606 GN=NUP85 PE=1 SV=1 Postion:40 is R EQKALKVLRICEQRQMTEQVRSICKIL
>sp|Q9BW27|NUP85_HUMAN Nuclear pore complex protein Nup85 OS=Homo sapiens OX=9606 GN=NUP85 PE=1 SV=1 Postion:47 is R LRICEQRQMTEQVRSICKILAMKAVRN
>sp|Q9BW27|NUP85_HUMAN Nuclear pore complex protein Nup85 OS=Homo sapiens OX=9606 GN=NUP85 PE=1 SV=1 Postion:59 is R VRSICKILAMKAVRNXXXXXXXXXXXX
>sp|Q9BW27|NUP85_HUMAN Nuclear pore complex protein Nup85 OS=Homo sapiens OX=9606 GN=NUP85 PE=1 SV=1 Postion:2 is R XXXXXXXXXXXXNRLGSALSWSIRAKD
>sp|Q9BW27|NUP85_HUMAN Nuclear pore complex protein Nup85 OS=Homo sapiens OX=9606 GN=NUP85 PE=1 SV=1 Postion:12 is R XXNRLGSALSWSIRAKDAAFATLVSDR
>sp|Q9BW27|NUP85_HUMAN Nuclear pore complex protein Nup85 OS=Homo sapiens OX=9606 GN=NUP85 PE=1 SV=1 Postion:25 is R RAKDAAFATLVSDRFLRDYCERGCFSD
>sp|Q9BW27|NUP85_HUMAN Nuclear pore complex protein Nup85 OS=Homo sapiens OX=9606 GN=NUP85 PE=1 SV=1 Postion:28 is R DAAFATLVSDRFLRDYCERGCFSDLDL
>sp|Q9BW27|NUP85_HUMAN Nuclear pore complex protein Nup85 OS=Homo sapiens OX=9606 GN=NUP85 PE=1 SV=1 Postion:33 is R TLVSDRFLRDYCERGCFSDLDLIDNLG
>sp|Q9BW27|NUP85_HUMAN Nuclear pore complex protein Nup85 OS=Homo sapiens OX=9606 GN=NUP85 PE=1 SV=1 Postion:54 is R LIDNLGPAMMLSDRLTFLGKXXXXXXX
>sp|Q9BW27|NUP85_HUMAN Nuclear pore complex protein Nup85 OS=Homo sapiens OX=9606 GN=NUP85 PE=1 SV=1 Postion:2 is R XXXXXXXXXXXXYREFHRMYGEKRFAD
>sp|Q9BW27|NUP85_HUMAN Nuclear pore complex protein Nup85 OS=Homo sapiens OX=9606 GN=NUP85 PE=1 SV=1 Postion:6 is R XXXXXXXXYREFHRMYGEKRFADAASL
>sp|Q9BW27|NUP85_HUMAN Nuclear pore complex protein Nup85 OS=Homo sapiens OX=9606 GN=NUP85 PE=1 SV=1 Postion:12 is R XXYREFHRMYGEKRFADAASLLLSLMT
>sp|Q9BW27|NUP85_HUMAN Nuclear pore complex protein Nup85 OS=Homo sapiens OX=9606 GN=NUP85 PE=1 SV=1 Postion:27 is R ADAASLLLSLMTSRIAPRSFWMTLLTD
>sp|Q9BW27|NUP85_HUMAN Nuclear pore complex protein Nup85 OS=Homo sapiens OX=9606 GN=NUP85 PE=1 SV=1 Postion:31 is R SLLLSLMTSRIAPRSFWMTLLTDALPL
>sp|Q9BW27|NUP85_HUMAN Nuclear pore complex protein Nup85 OS=Homo sapiens OX=9606 GN=NUP85 PE=1 SV=1 Postion:2 is R XXXXXXXXXXXXMRCLEDLTSRRPVHG
>sp|Q9BW27|NUP85_HUMAN Nuclear pore complex protein Nup85 OS=Homo sapiens OX=9606 GN=NUP85 PE=1 SV=1 Postion:10 is R XXXXMRCLEDLTSRRPVHGESDTEQLQ
>sp|Q9BW27|NUP85_HUMAN Nuclear pore complex protein Nup85 OS=Homo sapiens OX=9606 GN=NUP85 PE=1 SV=1 Postion:11 is R XXXMRCLEDLTSRRPVHGESDTEQLQD
>sp|Q9BW27|NUP85_HUMAN Nuclear pore complex protein Nup85 OS=Homo sapiens OX=9606 GN=NUP85 PE=1 SV=1 Postion:36 is R QDDDIETTKVEMLRLSLARNLARAIIR
>sp|Q9BW27|NUP85_HUMAN Nuclear pore complex protein Nup85 OS=Homo sapiens OX=9606 GN=NUP85 PE=1 SV=1 Postion:41 is R ETTKVEMLRLSLARNLARAIIREGSLE
>sp|Q9BW27|NUP85_HUMAN Nuclear pore complex protein Nup85 OS=Homo sapiens OX=9606 GN=NUP85 PE=1 SV=1 Postion:45 is R VEMLRLSLARNLARAIIREGSLEGSXX
>sp|Q9BW27|NUP85_HUMAN Nuclear pore complex protein Nup85 OS=Homo sapiens OX=9606 GN=NUP85 PE=1 SV=1 Postion:49 is R RLSLARNLARAIIREGSLEGSXXXXXX
Carbonylation Site:
Non-carbonylation Site:
>sp|Q9BW27|NUP85_HUMAN Nuclear pore complex protein Nup85 OS=Homo sapiens OX=9606 GN=NUP85 PE=1 SV=1 Postion:9 is T XXXXXMEELDGEPTVTLIPGVNSKKNQ
>sp|Q9BW27|NUP85_HUMAN Nuclear pore complex protein Nup85 OS=Homo sapiens OX=9606 GN=NUP85 PE=1 SV=1 Postion:11 is T XXXMEELDGEPTVTLIPGVNSKKNQMY
>sp|Q9BW27|NUP85_HUMAN Nuclear pore complex protein Nup85 OS=Homo sapiens OX=9606 GN=NUP85 PE=1 SV=1 Postion:37 is T YFDWGPGEMLVCETSFNKKEKSEMVPS
>sp|Q9BW27|NUP85_HUMAN Nuclear pore complex protein Nup85 OS=Homo sapiens OX=9606 GN=NUP85 PE=1 SV=1 Postion:30 is T GIFLGLQRIDEELTGKSRKSQLVRVSK
>sp|Q9BW27|NUP85_HUMAN Nuclear pore complex protein Nup85 OS=Homo sapiens OX=9606 GN=NUP85 PE=1 SV=1 Postion:21 is T ENPSKHDSFWNLVTILVLQGRLDEARQ
>sp|Q9BW27|NUP85_HUMAN Nuclear pore complex protein Nup85 OS=Homo sapiens OX=9606 GN=NUP85 PE=1 SV=1 Postion:59 is T SAGICRIMGDLMRTMXXXXXXXXXXXX
>sp|Q9BW27|NUP85_HUMAN Nuclear pore complex protein Nup85 OS=Homo sapiens OX=9606 GN=NUP85 PE=1 SV=1 Postion:8 is T XXXXXXPILSPGNTQTLTELELKWQHW
>sp|Q9BW27|NUP85_HUMAN Nuclear pore complex protein Nup85 OS=Homo sapiens OX=9606 GN=NUP85 PE=1 SV=1 Postion:10 is T XXXXPILSPGNTQTLTELELKWQHWHE
>sp|Q9BW27|NUP85_HUMAN Nuclear pore complex protein Nup85 OS=Homo sapiens OX=9606 GN=NUP85 PE=1 SV=1 Postion:12 is T XXPILSPGNTQTLTELELKWQHWHEEC
>sp|Q9BW27|NUP85_HUMAN Nuclear pore complex protein Nup85 OS=Homo sapiens OX=9606 GN=NUP85 PE=1 SV=1 Postion:33 is T HWHEECERYLQDSTFATSPHLESLLKI
>sp|Q9BW27|NUP85_HUMAN Nuclear pore complex protein Nup85 OS=Homo sapiens OX=9606 GN=NUP85 PE=1 SV=1 Postion:36 is T EECERYLQDSTFATSPHLESLLKIMLG
>sp|Q9BW27|NUP85_HUMAN Nuclear pore complex protein Nup85 OS=Homo sapiens OX=9606 GN=NUP85 PE=1 SV=1 Postion:10 is T XXXXLSNWYHFLVTRLLYSNPTVKPID
>sp|Q9BW27|NUP85_HUMAN Nuclear pore complex protein Nup85 OS=Homo sapiens OX=9606 GN=NUP85 PE=1 SV=1 Postion:18 is T YHFLVTRLLYSNPTVKPIDLHYYAQSS
>sp|Q9BW27|NUP85_HUMAN Nuclear pore complex protein Nup85 OS=Homo sapiens OX=9606 GN=NUP85 PE=1 SV=1 Postion:18 is T SIALSNWWFVAHLTDLLDHCKLLQSHN
>sp|Q9BW27|NUP85_HUMAN Nuclear pore complex protein Nup85 OS=Homo sapiens OX=9606 GN=NUP85 PE=1 SV=1 Postion:26 is T VSLELHIERIPLNTEQKALKVLRICEQ
>sp|Q9BW27|NUP85_HUMAN Nuclear pore complex protein Nup85 OS=Homo sapiens OX=9606 GN=NUP85 PE=1 SV=1 Postion:43 is T ALKVLRICEQRQMTEQVRSICKILAMK
>sp|Q9BW27|NUP85_HUMAN Nuclear pore complex protein Nup85 OS=Homo sapiens OX=9606 GN=NUP85 PE=1 SV=1 Postion:20 is T LSWSIRAKDAAFATLVSDRFLRDYCER
>sp|Q9BW27|NUP85_HUMAN Nuclear pore complex protein Nup85 OS=Homo sapiens OX=9606 GN=NUP85 PE=1 SV=1 Postion:56 is T DNLGPAMMLSDRLTFLGKXXXXXXXXX
>sp|Q9BW27|NUP85_HUMAN Nuclear pore complex protein Nup85 OS=Homo sapiens OX=9606 GN=NUP85 PE=1 SV=1 Postion:25 is T RFADAASLLLSLMTSRIAPRSFWMTLL
>sp|Q9BW27|NUP85_HUMAN Nuclear pore complex protein Nup85 OS=Homo sapiens OX=9606 GN=NUP85 PE=1 SV=1 Postion:36 is T LMTSRIAPRSFWMTLLTDALPLLEQKQ
>sp|Q9BW27|NUP85_HUMAN Nuclear pore complex protein Nup85 OS=Homo sapiens OX=9606 GN=NUP85 PE=1 SV=1 Postion:39 is T SRIAPRSFWMTLLTDALPLLEQKQVIF
>sp|Q9BW27|NUP85_HUMAN Nuclear pore complex protein Nup85 OS=Homo sapiens OX=9606 GN=NUP85 PE=1 SV=1 Postion:57 is T LLEQKQVIFSAEQTYELXXXXXXXXXX
>sp|Q9BW27|NUP85_HUMAN Nuclear pore complex protein Nup85 OS=Homo sapiens OX=9606 GN=NUP85 PE=1 SV=1 Postion:8 is T XXXXXXMRCLEDLTSRRPVHGESDTEQ
>sp|Q9BW27|NUP85_HUMAN Nuclear pore complex protein Nup85 OS=Homo sapiens OX=9606 GN=NUP85 PE=1 SV=1 Postion:19 is T DLTSRRPVHGESDTEQLQDDDIETTKV
>sp|Q9BW27|NUP85_HUMAN Nuclear pore complex protein Nup85 OS=Homo sapiens OX=9606 GN=NUP85 PE=1 SV=1 Postion:29 is T ESDTEQLQDDDIETTKVEMLRLSLARN
>sp|Q9BW27|NUP85_HUMAN Nuclear pore complex protein Nup85 OS=Homo sapiens OX=9606 GN=NUP85 PE=1 SV=1 Postion:30 is T SDTEQLQDDDIETTKVEMLRLSLARNL

## Sheet: SHE1L
Carbonylation Site:
Non-carbonylation Site:
>sp|Q96EE3|SEH1_HUMAN Nucleoporin SEH1 OS=Homo sapiens OX=9606 GN=SEH1L PE=1 SV=3 Postion:12 is K XXMFVARSIAADHKDLIHDVSFDFHGR
>sp|Q96EE3|SEH1_HUMAN Nucleoporin SEH1 OS=Homo sapiens OX=9606 GN=SEH1L PE=1 SV=3 Postion:37 is K GRRMATCSSDQSVKVWDKSESGDWHCT
>sp|Q96EE3|SEH1_HUMAN Nucleoporin SEH1 OS=Homo sapiens OX=9606 GN=SEH1L PE=1 SV=3 Postion:41 is K ATCSSDQSVKVWDKSESGDWHCTASWK
>sp|Q96EE3|SEH1_HUMAN Nucleoporin SEH1 OS=Homo sapiens OX=9606 GN=SEH1L PE=1 SV=3 Postion:54 is K KSESGDWHCTASWKTHSGSVXXXXXXX
>sp|Q96EE3|SEH1_HUMAN Nucleoporin SEH1 OS=Homo sapiens OX=9606 GN=SEH1L PE=1 SV=3 Postion:36 is K AAVWEEIVGESNDKLRGQSHWVKRTTL
>sp|Q96EE3|SEH1_HUMAN Nucleoporin SEH1 OS=Homo sapiens OX=9606 GN=SEH1L PE=1 SV=3 Postion:45 is K ESNDKLRGQSHWVKRTTLVDSRTSVTD
>sp|Q96EE3|SEH1_HUMAN Nucleoporin SEH1 OS=Homo sapiens OX=9606 GN=SEH1L PE=1 SV=3 Postion:60 is K TTLVDSRTSVTDVKXXXXXXXXXXXXX
>sp|Q96EE3|SEH1_HUMAN Nucleoporin SEH1 OS=Homo sapiens OX=9606 GN=SEH1L PE=1 SV=3 Postion:4 is K XXXXXXXXXXFAPKHMGLMLATCSADG
>sp|Q96EE3|SEH1_HUMAN Nucleoporin SEH1 OS=Homo sapiens OX=9606 GN=SEH1L PE=1 SV=3 Postion:42 is K NLSQWSLQHEISCKLSCSCISWNPSSS
>sp|Q96EE3|SEH1_HUMAN Nucleoporin SEH1 OS=Homo sapiens OX=9606 GN=SEH1L PE=1 SV=3 Postion:16 is K AVGSDDSSPNAMAKVQIFEYNENTRKY
>sp|Q96EE3|SEH1_HUMAN Nucleoporin SEH1 OS=Homo sapiens OX=9606 GN=SEH1L PE=1 SV=3 Postion:28 is K AKVQIFEYNENTRKYAKAETLMTVTDP
>sp|Q96EE3|SEH1_HUMAN Nucleoporin SEH1 OS=Homo sapiens OX=9606 GN=SEH1L PE=1 SV=3 Postion:31 is K QIFEYNENTRKYAKAETLMTVTDPVHD
>sp|Q96EE3|SEH1_HUMAN Nucleoporin SEH1 OS=Homo sapiens OX=9606 GN=SEH1L PE=1 SV=3 Postion:3 is K XXXXXXXXXXXATKDVRIFTLKPVRKE
>sp|Q96EE3|SEH1_HUMAN Nucleoporin SEH1 OS=Homo sapiens OX=9606 GN=SEH1L PE=1 SV=3 Postion:11 is K XXXATKDVRIFTLKPVRKELTSSGGPT
>sp|Q96EE3|SEH1_HUMAN Nucleoporin SEH1 OS=Homo sapiens OX=9606 GN=SEH1L PE=1 SV=3 Postion:15 is K TKDVRIFTLKPVRKELTSSGGPTKFEI
>sp|Q96EE3|SEH1_HUMAN Nucleoporin SEH1 OS=Homo sapiens OX=9606 GN=SEH1L PE=1 SV=3 Postion:25 is K PVRKELTSSGGPTKFEIHIVAQFDNHN
>sp|Q96EE3|SEH1_HUMAN Nucleoporin SEH1 OS=Homo sapiens OX=9606 GN=SEH1L PE=1 SV=3 Postion:6 is K XXXXXXXXCVRLWKANYMDNWKCTGIL
>sp|Q96EE3|SEH1_HUMAN Nucleoporin SEH1 OS=Homo sapiens OX=9606 GN=SEH1L PE=1 SV=3 Postion:14 is K CVRLWKANYMDNWKCTGILKGNGSPVN
>sp|Q96EE3|SEH1_HUMAN Nucleoporin SEH1 OS=Homo sapiens OX=9606 GN=SEH1L PE=1 SV=3 Postion:20 is K ANYMDNWKCTGILKGNGSPVNGSSQQG
>sp|Q96EE3|SEH1_HUMAN Nucleoporin SEH1 OS=Homo sapiens OX=9606 GN=SEH1L PE=1 SV=3 Postion:58 is K SLQNSLNGSSAGRKHSXXXXXXXXXXX
Carbonylation Site:
Non-carbonylation Site:
>sp|Q96EE3|SEH1_HUMAN Nucleoporin SEH1 OS=Homo sapiens OX=9606 GN=SEH1L PE=1 SV=3 Postion:8 is P XXXXXXWRVTWAHPEFGQVLASCSFDR
>sp|Q96EE3|SEH1_HUMAN Nucleoporin SEH1 OS=Homo sapiens OX=9606 GN=SEH1L PE=1 SV=3 Postion:3 is P XXXXXXXXXXXFAPKHMGLMLATCSAD
>sp|Q96EE3|SEH1_HUMAN Nucleoporin SEH1 OS=Homo sapiens OX=9606 GN=SEH1L PE=1 SV=3 Postion:25 is P TCSADGIVRIYEAPDVMNLSQWSLQHE
>sp|Q96EE3|SEH1_HUMAN Nucleoporin SEH1 OS=Homo sapiens OX=9606 GN=SEH1L PE=1 SV=3 Postion:52 is P ISCKLSCSCISWNPSSSRAHSPXXXXX
>sp|Q96EE3|SEH1_HUMAN Nucleoporin SEH1 OS=Homo sapiens OX=9606 GN=SEH1L PE=1 SV=3 Postion:60 is P CISWNPSSSRAHSPXXXXXXXXXXXXX
>sp|Q96EE3|SEH1_HUMAN Nucleoporin SEH1 OS=Homo sapiens OX=9606 GN=SEH1L PE=1 SV=3 Postion:11 is P XXXMIAVGSDDSSPNAMAKVQIFEYNE
>sp|Q96EE3|SEH1_HUMAN Nucleoporin SEH1 OS=Homo sapiens OX=9606 GN=SEH1L PE=1 SV=3 Postion:41 is P KYAKAETLMTVTDPVHDIAFAPNLGRS
>sp|Q96EE3|SEH1_HUMAN Nucleoporin SEH1 OS=Homo sapiens OX=9606 GN=SEH1L PE=1 SV=3 Postion:49 is P MTVTDPVHDIAFAPNLGRSFHILAIXX
>sp|Q96EE3|SEH1_HUMAN Nucleoporin SEH1 OS=Homo sapiens OX=9606 GN=SEH1L PE=1 SV=3 Postion:12 is P XXATKDVRIFTLKPVRKELTSSGGPTK
>sp|Q96EE3|SEH1_HUMAN Nucleoporin SEH1 OS=Homo sapiens OX=9606 GN=SEH1L PE=1 SV=3 Postion:23 is P LKPVRKELTSSGGPTKFEIHIVAQFDN
>sp|Q96EE3|SEH1_HUMAN Nucleoporin SEH1 OS=Homo sapiens OX=9606 GN=SEH1L PE=1 SV=3 Postion:25 is P NWKCTGILKGNGSPVNGSSQQGTSNPS
>sp|Q96EE3|SEH1_HUMAN Nucleoporin SEH1 OS=Homo sapiens OX=9606 GN=SEH1L PE=1 SV=3 Postion:37 is P SPVNGSSQQGTSNPSLGSTIPSLQNSL
>sp|Q96EE3|SEH1_HUMAN Nucleoporin SEH1 OS=Homo sapiens OX=9606 GN=SEH1L PE=1 SV=3 Postion:44 is P QQGTSNPSLGSTIPSLQNSLNGSSAGR
Carbonylation Site:
Non-carbonylation Site:
>sp|Q96EE3|SEH1_HUMAN Nucleoporin SEH1 OS=Homo sapiens OX=9606 GN=SEH1L PE=1 SV=3 Postion:5 is R XXXXXXXXXMFVARSIAADHKDLIHDV
>sp|Q96EE3|SEH1_HUMAN Nucleoporin SEH1 OS=Homo sapiens OX=9606 GN=SEH1L PE=1 SV=3 Postion:25 is R KDLIHDVSFDFHGRRMATCSSDQSVKV
>sp|Q96EE3|SEH1_HUMAN Nucleoporin SEH1 OS=Homo sapiens OX=9606 GN=SEH1L PE=1 SV=3 Postion:26 is R DLIHDVSFDFHGRRMATCSSDQSVKVW
>sp|Q96EE3|SEH1_HUMAN Nucleoporin SEH1 OS=Homo sapiens OX=9606 GN=SEH1L PE=1 SV=3 Postion:2 is R XXXXXXXXXXXXWRVTWAHPEFGQVLA
>sp|Q96EE3|SEH1_HUMAN Nucleoporin SEH1 OS=Homo sapiens OX=9606 GN=SEH1L PE=1 SV=3 Postion:21 is R PEFGQVLASCSFDRTAAVWEEIVGESN
>sp|Q96EE3|SEH1_HUMAN Nucleoporin SEH1 OS=Homo sapiens OX=9606 GN=SEH1L PE=1 SV=3 Postion:38 is R VWEEIVGESNDKLRGQSHWVKRTTLVD
>sp|Q96EE3|SEH1_HUMAN Nucleoporin SEH1 OS=Homo sapiens OX=9606 GN=SEH1L PE=1 SV=3 Postion:46 is R SNDKLRGQSHWVKRTTLVDSRTSVTDV
>sp|Q96EE3|SEH1_HUMAN Nucleoporin SEH1 OS=Homo sapiens OX=9606 GN=SEH1L PE=1 SV=3 Postion:53 is R QSHWVKRTTLVDSRTSVTDVKXXXXXX
>sp|Q96EE3|SEH1_HUMAN Nucleoporin SEH1 OS=Homo sapiens OX=9606 GN=SEH1L PE=1 SV=3 Postion:20 is R GLMLATCSADGIVRIYEAPDVMNLSQW
>sp|Q96EE3|SEH1_HUMAN Nucleoporin SEH1 OS=Homo sapiens OX=9606 GN=SEH1L PE=1 SV=3 Postion:56 is R LSCSCISWNPSSSRAHSPXXXXXXXXX
>sp|Q96EE3|SEH1_HUMAN Nucleoporin SEH1 OS=Homo sapiens OX=9606 GN=SEH1L PE=1 SV=3 Postion:27 is R MAKVQIFEYNENTRKYAKAETLMTVTD
>sp|Q96EE3|SEH1_HUMAN Nucleoporin SEH1 OS=Homo sapiens OX=9606 GN=SEH1L PE=1 SV=3 Postion:53 is R DPVHDIAFAPNLGRSFHILAIXXXXXX
>sp|Q96EE3|SEH1_HUMAN Nucleoporin SEH1 OS=Homo sapiens OX=9606 GN=SEH1L PE=1 SV=3 Postion:6 is R XXXXXXXXATKDVRIFTLKPVRKELTS
>sp|Q96EE3|SEH1_HUMAN Nucleoporin SEH1 OS=Homo sapiens OX=9606 GN=SEH1L PE=1 SV=3 Postion:14 is R ATKDVRIFTLKPVRKELTSSGGPTKFE
>sp|Q96EE3|SEH1_HUMAN Nucleoporin SEH1 OS=Homo sapiens OX=9606 GN=SEH1L PE=1 SV=3 Postion:43 is R IVAQFDNHNSQVWRVSWNITGTVLASS
>sp|Q96EE3|SEH1_HUMAN Nucleoporin SEH1 OS=Homo sapiens OX=9606 GN=SEH1L PE=1 SV=3 Postion:3 is R XXXXXXXXXXXCVRLWKANYMDNWKCT
>sp|Q96EE3|SEH1_HUMAN Nucleoporin SEH1 OS=Homo sapiens OX=9606 GN=SEH1L PE=1 SV=3 Postion:57 is R PSLQNSLNGSSAGRKHSXXXXXXXXXX
Carbonylation Site:
Non-carbonylation Site:
>sp|Q96EE3|SEH1_HUMAN Nucleoporin SEH1 OS=Homo sapiens OX=9606 GN=SEH1L PE=1 SV=3 Postion:29 is T HDVSFDFHGRRMATCSSDQSVKVWDKS
>sp|Q96EE3|SEH1_HUMAN Nucleoporin SEH1 OS=Homo sapiens OX=9606 GN=SEH1L PE=1 SV=3 Postion:50 is T KVWDKSESGDWHCTASWKTHSGSVXXX
>sp|Q96EE3|SEH1_HUMAN Nucleoporin SEH1 OS=Homo sapiens OX=9606 GN=SEH1L PE=1 SV=3 Postion:55 is T SESGDWHCTASWKTHSGSVXXXXXXXX
>sp|Q96EE3|SEH1_HUMAN Nucleoporin SEH1 OS=Homo sapiens OX=9606 GN=SEH1L PE=1 SV=3 Postion:4 is T XXXXXXXXXXWRVTWAHPEFGQVLASC
>sp|Q96EE3|SEH1_HUMAN Nucleoporin SEH1 OS=Homo sapiens OX=9606 GN=SEH1L PE=1 SV=3 Postion:22 is T EFGQVLASCSFDRTAAVWEEIVGESND
>sp|Q96EE3|SEH1_HUMAN Nucleoporin SEH1 OS=Homo sapiens OX=9606 GN=SEH1L PE=1 SV=3 Postion:47 is T NDKLRGQSHWVKRTTLVDSRTSVTDVK
>sp|Q96EE3|SEH1_HUMAN Nucleoporin SEH1 OS=Homo sapiens OX=9606 GN=SEH1L PE=1 SV=3 Postion:54 is T SHWVKRTTLVDSRTSVTDVKXXXXXXX
>sp|Q96EE3|SEH1_HUMAN Nucleoporin SEH1 OS=Homo sapiens OX=9606 GN=SEH1L PE=1 SV=3 Postion:57 is T VKRTTLVDSRTSVTDVKXXXXXXXXXX
>sp|Q96EE3|SEH1_HUMAN Nucleoporin SEH1 OS=Homo sapiens OX=9606 GN=SEH1L PE=1 SV=3 Postion:12 is T XXFAPKHMGLMLATCSADGIVRIYEAP
>sp|Q96EE3|SEH1_HUMAN Nucleoporin SEH1 OS=Homo sapiens OX=9606 GN=SEH1L PE=1 SV=3 Postion:26 is T AMAKVQIFEYNENTRKYAKAETLMTVT
>sp|Q96EE3|SEH1_HUMAN Nucleoporin SEH1 OS=Homo sapiens OX=9606 GN=SEH1L PE=1 SV=3 Postion:34 is T EYNENTRKYAKAETLMTVTDPVHDIAF
>sp|Q96EE3|SEH1_HUMAN Nucleoporin SEH1 OS=Homo sapiens OX=9606 GN=SEH1L PE=1 SV=3 Postion:37 is T ENTRKYAKAETLMTVTDPVHDIAFAPN
>sp|Q96EE3|SEH1_HUMAN Nucleoporin SEH1 OS=Homo sapiens OX=9606 GN=SEH1L PE=1 SV=3 Postion:39 is T TRKYAKAETLMTVTDPVHDIAFAPNLG
>sp|Q96EE3|SEH1_HUMAN Nucleoporin SEH1 OS=Homo sapiens OX=9606 GN=SEH1L PE=1 SV=3 Postion:2 is T XXXXXXXXXXXXATKDVRIFTLKPVRK
>sp|Q96EE3|SEH1_HUMAN Nucleoporin SEH1 OS=Homo sapiens OX=9606 GN=SEH1L PE=1 SV=3 Postion:9 is T XXXXXATKDVRIFTLKPVRKELTSSGG
>sp|Q96EE3|SEH1_HUMAN Nucleoporin SEH1 OS=Homo sapiens OX=9606 GN=SEH1L PE=1 SV=3 Postion:18 is T VRIFTLKPVRKELTSSGGPTKFEIHIV
>sp|Q96EE3|SEH1_HUMAN Nucleoporin SEH1 OS=Homo sapiens OX=9606 GN=SEH1L PE=1 SV=3 Postion:24 is T KPVRKELTSSGGPTKFEIHIVAQFDNH
>sp|Q96EE3|SEH1_HUMAN Nucleoporin SEH1 OS=Homo sapiens OX=9606 GN=SEH1L PE=1 SV=3 Postion:49 is T NHNSQVWRVSWNITGTVLASSGDDGXX
>sp|Q96EE3|SEH1_HUMAN Nucleoporin SEH1 OS=Homo sapiens OX=9606 GN=SEH1L PE=1 SV=3 Postion:51 is T NSQVWRVSWNITGTVLASSGDDGXXXX
>sp|Q96EE3|SEH1_HUMAN Nucleoporin SEH1 OS=Homo sapiens OX=9606 GN=SEH1L PE=1 SV=3 Postion:16 is T RLWKANYMDNWKCTGILKGNGSPVNGS
>sp|Q96EE3|SEH1_HUMAN Nucleoporin SEH1 OS=Homo sapiens OX=9606 GN=SEH1L PE=1 SV=3 Postion:34 is T GNGSPVNGSSQQGTSNPSLGSTIPSLQ
>sp|Q96EE3|SEH1_HUMAN Nucleoporin SEH1 OS=Homo sapiens OX=9606 GN=SEH1L PE=1 SV=3 Postion:42 is T SSQQGTSNPSLGSTIPSLQNSLNGSSA

## Sheet: SEC13
Carbonylation Site:
Non-carbonylation Site:
>sp|P55735|SEC13_HUMAN Protein SEC13 homolog OS=Homo sapiens OX=9606 GN=SEC13 PE=1 SV=3 Postion:38 is K GTRLATCSSDRSVKIFDVRNGGQILIA
>sp|P55735|SEC13_HUMAN Protein SEC13 homolog OS=Homo sapiens OX=9606 GN=SEC13 PE=1 SV=3 Postion:22 is K MYGNILASCSYDRKVIIWREENGTWEK
>sp|P55735|SEC13_HUMAN Protein SEC13 homolog OS=Homo sapiens OX=9606 GN=SEC13 PE=1 SV=3 Postion:35 is K KVIIWREENGTWEKSHEHAGHDSSVNS
>sp|P55735|SEC13_HUMAN Protein SEC13 homolog OS=Homo sapiens OX=9606 GN=SEC13 PE=1 SV=3 Postion:23 is K SLLTYTGEGQWEVKKINNAHTIGCNAV
>sp|P55735|SEC13_HUMAN Protein SEC13 homolog OS=Homo sapiens OX=9606 GN=SEC13 PE=1 SV=3 Postion:24 is K LLTYTGEGQWEVKKINNAHTIGCNAVS
>sp|P55735|SEC13_HUMAN Protein SEC13 homolog OS=Homo sapiens OX=9606 GN=SEC13 PE=1 SV=3 Postion:55 is K VVPGSLIDHPSGQKPNYIKXXXXXXXX
>sp|P55735|SEC13_HUMAN Protein SEC13 homolog OS=Homo sapiens OX=9606 GN=SEC13 PE=1 SV=3 Postion:60 is K LIDHPSGQKPNYIKXXXXXXXXXXXXX
>sp|P55735|SEC13_HUMAN Protein SEC13 homolog OS=Homo sapiens OX=9606 GN=SEC13 PE=1 SV=3 Postion:12 is K XXRFASGGCDNLIKLWKEEEDGQWKEE
>sp|P55735|SEC13_HUMAN Protein SEC13 homolog OS=Homo sapiens OX=9606 GN=SEC13 PE=1 SV=3 Postion:15 is K FASGGCDNLIKLWKEEEDGQWKEEQKL
>sp|P55735|SEC13_HUMAN Protein SEC13 homolog OS=Homo sapiens OX=9606 GN=SEC13 PE=1 SV=3 Postion:23 is K LIKLWKEEEDGQWKEEQKLEAHSDWVR
>sp|P55735|SEC13_HUMAN Protein SEC13 homolog OS=Homo sapiens OX=9606 GN=SEC13 PE=1 SV=3 Postion:27 is K WKEEEDGQWKEEQKLEAHSDWVRDVAW
>sp|P55735|SEC13_HUMAN Protein SEC13 homolog OS=Homo sapiens OX=9606 GN=SEC13 PE=1 SV=3 Postion:16 is K WTCDDASSNTWSPKLLHKFNDVVWHVS
>sp|P55735|SEC13_HUMAN Protein SEC13 homolog OS=Homo sapiens OX=9606 GN=SEC13 PE=1 SV=3 Postion:20 is K DASSNTWSPKLLHKFNDVVWHVSWSIT
>sp|P55735|SEC13_HUMAN Protein SEC13 homolog OS=Homo sapiens OX=9606 GN=SEC13 PE=1 SV=3 Postion:45 is K ITANILAVSGGDNKVTLWKESVDGQWV
>sp|P55735|SEC13_HUMAN Protein SEC13 homolog OS=Homo sapiens OX=9606 GN=SEC13 PE=1 SV=3 Postion:50 is K LAVSGGDNKVTLWKESVDGQWVCIXXX
>sp|P55735|SEC13_HUMAN Protein SEC13 homolog OS=Homo sapiens OX=9606 GN=SEC13 PE=1 SV=3 Postion:5 is K XXXXXXXXXSDVNKGQGSVSASVTEGQ
Carbonylation Site:
Non-carbonylation Site:
>sp|P55735|SEC13_HUMAN Protein SEC13 homolog OS=Homo sapiens OX=9606 GN=SEC13 PE=1 SV=3 Postion:59 is P GQILIADLRGHEGPVXXXXXXXXXXXX
>sp|P55735|SEC13_HUMAN Protein SEC13 homolog OS=Homo sapiens OX=9606 GN=SEC13 PE=1 SV=3 Postion:8 is P XXXXXXWQVAWAHPMYGNILASCSYDR
>sp|P55735|SEC13_HUMAN Protein SEC13 homolog OS=Homo sapiens OX=9606 GN=SEC13 PE=1 SV=3 Postion:53 is P AGHDSSVNSVCWAPHDYGLILXXXXXX
>sp|P55735|SEC13_HUMAN Protein SEC13 homolog OS=Homo sapiens OX=9606 GN=SEC13 PE=1 SV=3 Postion:40 is P NAHTIGCNAVSWAPAVVPGSLIDHPSG
>sp|P55735|SEC13_HUMAN Protein SEC13 homolog OS=Homo sapiens OX=9606 GN=SEC13 PE=1 SV=3 Postion:44 is P IGCNAVSWAPAVVPGSLIDHPSGQKPN
>sp|P55735|SEC13_HUMAN Protein SEC13 homolog OS=Homo sapiens OX=9606 GN=SEC13 PE=1 SV=3 Postion:51 is P WAPAVVPGSLIDHPSGQKPNYIKXXXX
>sp|P55735|SEC13_HUMAN Protein SEC13 homolog OS=Homo sapiens OX=9606 GN=SEC13 PE=1 SV=3 Postion:56 is P VPGSLIDHPSGQKPNYIKXXXXXXXXX
>sp|P55735|SEC13_HUMAN Protein SEC13 homolog OS=Homo sapiens OX=9606 GN=SEC13 PE=1 SV=3 Postion:42 is P EAHSDWVRDVAWAPSIGLPTSTIASCS
>sp|P55735|SEC13_HUMAN Protein SEC13 homolog OS=Homo sapiens OX=9606 GN=SEC13 PE=1 SV=3 Postion:47 is P WVRDVAWAPSIGLPTSTIASCSQDGRV
>sp|P55735|SEC13_HUMAN Protein SEC13 homolog OS=Homo sapiens OX=9606 GN=SEC13 PE=1 SV=3 Postion:15 is P IWTCDDASSNTWSPKLLHKFNDVVWHV
Carbonylation Site:
Non-carbonylation Site:
>sp|P55735|SEC13_HUMAN Protein SEC13 homolog OS=Homo sapiens OX=9606 GN=SEC13 PE=1 SV=3 Postion:27 is R DMIHDAQMDYYGTRLATCSSDRSVKIF
>sp|P55735|SEC13_HUMAN Protein SEC13 homolog OS=Homo sapiens OX=9606 GN=SEC13 PE=1 SV=3 Postion:35 is R DYYGTRLATCSSDRSVKIFDVRNGGQI
>sp|P55735|SEC13_HUMAN Protein SEC13 homolog OS=Homo sapiens OX=9606 GN=SEC13 PE=1 SV=3 Postion:43 is R TCSSDRSVKIFDVRNGGQILIADLRGH
>sp|P55735|SEC13_HUMAN Protein SEC13 homolog OS=Homo sapiens OX=9606 GN=SEC13 PE=1 SV=3 Postion:54 is R DVRNGGQILIADLRGHEGPVXXXXXXX
>sp|P55735|SEC13_HUMAN Protein SEC13 homolog OS=Homo sapiens OX=9606 GN=SEC13 PE=1 SV=3 Postion:21 is R PMYGNILASCSYDRKVIIWREENGTWE
>sp|P55735|SEC13_HUMAN Protein SEC13 homolog OS=Homo sapiens OX=9606 GN=SEC13 PE=1 SV=3 Postion:27 is R LASCSYDRKVIIWREENGTWEKSHEHA
>sp|P55735|SEC13_HUMAN Protein SEC13 homolog OS=Homo sapiens OX=9606 GN=SEC13 PE=1 SV=3 Postion:1 is R XXXXXXXXXXXXXRFASGGCDNLIKLW
>sp|P55735|SEC13_HUMAN Protein SEC13 homolog OS=Homo sapiens OX=9606 GN=SEC13 PE=1 SV=3 Postion:36 is R KEEQKLEAHSDWVRDVAWAPSIGLPTS
>sp|P55735|SEC13_HUMAN Protein SEC13 homolog OS=Homo sapiens OX=9606 GN=SEC13 PE=1 SV=3 Postion:59 is R LPTSTIASCSQDGRVXXXXXXXXXXXX
Carbonylation Site:
Non-carbonylation Site:
>sp|P55735|SEC13_HUMAN Protein SEC13 homolog OS=Homo sapiens OX=9606 GN=SEC13 PE=1 SV=3 Postion:30 is T HDAQMDYYGTRLATCSSDRSVKIFDVR
>sp|P55735|SEC13_HUMAN Protein SEC13 homolog OS=Homo sapiens OX=9606 GN=SEC13 PE=1 SV=3 Postion:32 is T YDRKVIIWREENGTWEKSHEHAGHDSS
>sp|P55735|SEC13_HUMAN Protein SEC13 homolog OS=Homo sapiens OX=9606 GN=SEC13 PE=1 SV=3 Postion:13 is T XACGSSDGAISLLTYTGEGQWEVKKIN
>sp|P55735|SEC13_HUMAN Protein SEC13 homolog OS=Homo sapiens OX=9606 GN=SEC13 PE=1 SV=3 Postion:15 is T CGSSDGAISLLTYTGEGQWEVKKINNA
>sp|P55735|SEC13_HUMAN Protein SEC13 homolog OS=Homo sapiens OX=9606 GN=SEC13 PE=1 SV=3 Postion:30 is T EGQWEVKKINNAHTIGCNAVSWAPAVV
>sp|P55735|SEC13_HUMAN Protein SEC13 homolog OS=Homo sapiens OX=9606 GN=SEC13 PE=1 SV=3 Postion:50 is T DVAWAPSIGLPTSTIASCSQDGRVXXX
>sp|P55735|SEC13_HUMAN Protein SEC13 homolog OS=Homo sapiens OX=9606 GN=SEC13 PE=1 SV=3 Postion:4 is T XXXXXXXXXXFIWTCDDASSNTWSPKL
>sp|P55735|SEC13_HUMAN Protein SEC13 homolog OS=Homo sapiens OX=9606 GN=SEC13 PE=1 SV=3 Postion:12 is T XXFIWTCDDASSNTWSPKLLHKFNDVV
>sp|P55735|SEC13_HUMAN Protein SEC13 homolog OS=Homo sapiens OX=9606 GN=SEC13 PE=1 SV=3 Postion:33 is T KFNDVVWHVSWSITANILAVSGGDNKV
>sp|P55735|SEC13_HUMAN Protein SEC13 homolog OS=Homo sapiens OX=9606 GN=SEC13 PE=1 SV=3 Postion:47 is T ANILAVSGGDNKVTLWKESVDGQWVCI
>sp|P55735|SEC13_HUMAN Protein SEC13 homolog OS=Homo sapiens OX=9606 GN=SEC13 PE=1 SV=3 Postion:15 is T DVNKGQGSVSASVTEGQQNEQXXXXXX

## Sheet: POM121
Carbonylation Site:
Non-carbonylation Site:
>sp|Q96HA1|P121A_HUMAN Nuclear envelope pore membrane protein POM 121 OS=Homo sapiens OX=9606 GN=POM121 PE=1 SV=2 Postion:25 is K EPRGSRPLSSFVRKARHRRPLSSFVRK
>sp|Q96HA1|P121A_HUMAN Nuclear envelope pore membrane protein POM 121 OS=Homo sapiens OX=9606 GN=POM121 PE=1 SV=2 Postion:38 is K KARHRRPLSSFVRKARHRRTLFASPLA
>sp|Q96HA1|P121A_HUMAN Nuclear envelope pore membrane protein POM 121 OS=Homo sapiens OX=9606 GN=POM121 PE=1 SV=2 Postion:52 is K ARHRRTLFASPLAKSTANGNLLXXXXX
>sp|Q96HA1|P121A_HUMAN Nuclear envelope pore membrane protein POM 121 OS=Homo sapiens OX=9606 GN=POM121 PE=1 SV=2 Postion:23 is K DPAELLLMGSYLGKPGPPQPAAAPEGQ
>sp|Q96HA1|P121A_HUMAN Nuclear envelope pore membrane protein POM 121 OS=Homo sapiens OX=9606 GN=POM121 PE=1 SV=2 Postion:15 is K LGVLPTVCWNGYHKKAVLSPRNSRMVC
>sp|Q96HA1|P121A_HUMAN Nuclear envelope pore membrane protein POM 121 OS=Homo sapiens OX=9606 GN=POM121 PE=1 SV=2 Postion:16 is K GVLPTVCWNGYHKKAVLSPRNSRMVCS
>sp|Q96HA1|P121A_HUMAN Nuclear envelope pore membrane protein POM 121 OS=Homo sapiens OX=9606 GN=POM121 PE=1 SV=2 Postion:9 is K XXXXXSNAPDPCAKETVLSALKEKEKK
>sp|Q96HA1|P121A_HUMAN Nuclear envelope pore membrane protein POM 121 OS=Homo sapiens OX=9606 GN=POM121 PE=1 SV=2 Postion:17 is K PDPCAKETVLSALKEKEKKRTVEEEDQ
>sp|Q96HA1|P121A_HUMAN Nuclear envelope pore membrane protein POM 121 OS=Homo sapiens OX=9606 GN=POM121 PE=1 SV=2 Postion:19 is K PCAKETVLSALKEKEKKRTVEEEDQIF
>sp|Q96HA1|P121A_HUMAN Nuclear envelope pore membrane protein POM 121 OS=Homo sapiens OX=9606 GN=POM121 PE=1 SV=2 Postion:21 is K AKETVLSALKEKEKKRTVEEEDQIFLD
>sp|Q96HA1|P121A_HUMAN Nuclear envelope pore membrane protein POM 121 OS=Homo sapiens OX=9606 GN=POM121 PE=1 SV=2 Postion:22 is K KETVLSALKEKEKKRTVEEEDQIFLDG
>sp|Q96HA1|P121A_HUMAN Nuclear envelope pore membrane protein POM 121 OS=Homo sapiens OX=9606 GN=POM121 PE=1 SV=2 Postion:39 is K EEEDQIFLDGQENKRRRHDSSGSGHSA
>sp|Q96HA1|P121A_HUMAN Nuclear envelope pore membrane protein POM 121 OS=Homo sapiens OX=9606 GN=POM121 PE=1 SV=2 Postion:8 is K XXXXXXVPASFVPKPGSLKRGLNSQSS
>sp|Q96HA1|P121A_HUMAN Nuclear envelope pore membrane protein POM 121 OS=Homo sapiens OX=9606 GN=POM121 PE=1 SV=2 Postion:13 is K XVPASFVPKPGSLKRGLNSQSSDDHLN
>sp|Q96HA1|P121A_HUMAN Nuclear envelope pore membrane protein POM 121 OS=Homo sapiens OX=9606 GN=POM121 PE=1 SV=2 Postion:27 is K RGLNSQSSDDHLNKRSRSSSMSSLTGA
>sp|Q96HA1|P121A_HUMAN Nuclear envelope pore membrane protein POM 121 OS=Homo sapiens OX=9606 GN=POM121 PE=1 SV=2 Postion:8 is K XXXXXXRGISQLWKRNGPSSSPFSSPA
>sp|Q96HA1|P121A_HUMAN Nuclear envelope pore membrane protein POM 121 OS=Homo sapiens OX=9606 GN=POM121 PE=1 SV=2 Postion:33 is K PASSRSQTPERPAKKIREEELCHHSSS
>sp|Q96HA1|P121A_HUMAN Nuclear envelope pore membrane protein POM 121 OS=Homo sapiens OX=9606 GN=POM121 PE=1 SV=2 Postion:34 is K ASSRSQTPERPAKKIREEELCHHSSSS
>sp|Q96HA1|P121A_HUMAN Nuclear envelope pore membrane protein POM 121 OS=Homo sapiens OX=9606 GN=POM121 PE=1 SV=2 Postion:60 is K STPLAADRESQGEKXXXXXXXXXXXXX
>sp|Q96HA1|P121A_HUMAN Nuclear envelope pore membrane protein POM 121 OS=Homo sapiens OX=9606 GN=POM121 PE=1 SV=2 Postion:8 is K XXXXXXAADTTPRKKQNSNSQSTPGSS
>sp|Q96HA1|P121A_HUMAN Nuclear envelope pore membrane protein POM 121 OS=Homo sapiens OX=9606 GN=POM121 PE=1 SV=2 Postion:9 is K XXXXXAADTTPRKKQNSNSQSTPGSSG
>sp|Q96HA1|P121A_HUMAN Nuclear envelope pore membrane protein POM 121 OS=Homo sapiens OX=9606 GN=POM121 PE=1 SV=2 Postion:25 is K SNSQSTPGSSGQRKRKVQLLPSRRGEQ
>sp|Q96HA1|P121A_HUMAN Nuclear envelope pore membrane protein POM 121 OS=Homo sapiens OX=9606 GN=POM121 PE=1 SV=2 Postion:27 is K SQSTPGSSGQRKRKVQLLPSRRGEQLT
>sp|Q96HA1|P121A_HUMAN Nuclear envelope pore membrane protein POM 121 OS=Homo sapiens OX=9606 GN=POM121 PE=1 SV=2 Postion:60 is K LGYSITAEDLDLEKXXXXXXXXXXXXX
>sp|Q96HA1|P121A_HUMAN Nuclear envelope pore membrane protein POM 121 OS=Homo sapiens OX=9606 GN=POM121 PE=1 SV=2 Postion:1 is K XXXXXXXXXXXXXKASLQWFNQALEDK
>sp|Q96HA1|P121A_HUMAN Nuclear envelope pore membrane protein POM 121 OS=Homo sapiens OX=9606 GN=POM121 PE=1 SV=2 Postion:14 is K KASLQWFNQALEDKSDAASNSVTETPP
>sp|Q96HA1|P121A_HUMAN Nuclear envelope pore membrane protein POM 121 OS=Homo sapiens OX=9606 GN=POM121 PE=1 SV=2 Postion:2 is K XXXXXXXXXXXXLKKMQTPPSLPPCPE
>sp|Q96HA1|P121A_HUMAN Nuclear envelope pore membrane protein POM 121 OS=Homo sapiens OX=9606 GN=POM121 PE=1 SV=2 Postion:3 is K XXXXXXXXXXXLKKMQTPPSLPPCPES
>sp|Q96HA1|P121A_HUMAN Nuclear envelope pore membrane protein POM 121 OS=Homo sapiens OX=9606 GN=POM121 PE=1 SV=2 Postion:29 is K SAGAATTEALSPPKTPSLLPPLGLSQS
>sp|Q96HA1|P121A_HUMAN Nuclear envelope pore membrane protein POM 121 OS=Homo sapiens OX=9606 GN=POM121 PE=1 SV=2 Postion:56 is K GPPGLLPSPSFDSKPPTTXXXXXXXXX
>sp|Q96HA1|P121A_HUMAN Nuclear envelope pore membrane protein POM 121 OS=Homo sapiens OX=9606 GN=POM121 PE=1 SV=2 Postion:17 is K LIPAPSMVPATDTKAPPTLQAETATKP
>sp|Q96HA1|P121A_HUMAN Nuclear envelope pore membrane protein POM 121 OS=Homo sapiens OX=9606 GN=POM121 PE=1 SV=2 Postion:29 is K TKAPPTLQAETATKPQATSAPSPAPKQ
>sp|Q96HA1|P121A_HUMAN Nuclear envelope pore membrane protein POM 121 OS=Homo sapiens OX=9606 GN=POM121 PE=1 SV=2 Postion:41 is K TKPQATSAPSPAPKQSFLFGTQNTSPS
>sp|Q96HA1|P121A_HUMAN Nuclear envelope pore membrane protein POM 121 OS=Homo sapiens OX=9606 GN=POM121 PE=1 SV=2 Postion:9 is K XXXXXASSAPPMFKPIFTAPPKSEKEG
>sp|Q96HA1|P121A_HUMAN Nuclear envelope pore membrane protein POM 121 OS=Homo sapiens OX=9606 GN=POM121 PE=1 SV=2 Postion:17 is K APPMFKPIFTAPPKSEKEGPTPPGPSV
>sp|Q96HA1|P121A_HUMAN Nuclear envelope pore membrane protein POM 121 OS=Homo sapiens OX=9606 GN=POM121 PE=1 SV=2 Postion:20 is K MFKPIFTAPPKSEKEGPTPPGPSVTAT
>sp|Q96HA1|P121A_HUMAN Nuclear envelope pore membrane protein POM 121 OS=Homo sapiens OX=9606 GN=POM121 PE=1 SV=2 Postion:12 is K XXPASVPLPAPFFKQTTTPATAPTTTA
>sp|Q96HA1|P121A_HUMAN Nuclear envelope pore membrane protein POM 121 OS=Homo sapiens OX=9606 GN=POM121 PE=1 SV=2 Postion:53 is K PITSASPSTDSASKPAFGFGIXXXXXX
>sp|Q96HA1|P121A_HUMAN Nuclear envelope pore membrane protein POM 121 OS=Homo sapiens OX=9606 GN=POM121 PE=1 SV=2 Postion:46 is K SFTPAMGSIFQFGKPPALPTTTTVTTF
>sp|Q96HA1|P121A_HUMAN Nuclear envelope pore membrane protein POM 121 OS=Homo sapiens OX=9606 GN=POM121 PE=1 SV=2 Postion:57 is K STPTFNIPFGSSAKSPLXXXXXXXXXX
>sp|Q96HA1|P121A_HUMAN Nuclear envelope pore membrane protein POM 121 OS=Homo sapiens OX=9606 GN=POM121 PE=1 SV=2 Postion:24 is K AFGAAEGQPPGAAKPALAPSFGSSFTF
>sp|Q96HA1|P121A_HUMAN Nuclear envelope pore membrane protein POM 121 OS=Homo sapiens OX=9606 GN=POM121 PE=1 SV=2 Postion:56 is K PAAAPTPAPPSMIKVVPAXXXXXXXXX
>sp|Q96HA1|P121A_HUMAN Nuclear envelope pore membrane protein POM 121 OS=Homo sapiens OX=9606 GN=POM121 PE=1 SV=2 Postion:21 is K PIFGGATHSAFGLKATASAFGAPASSQ
>sp|Q96HA1|P121A_HUMAN Nuclear envelope pore membrane protein POM 121 OS=Homo sapiens OX=9606 GN=POM121 PE=1 SV=2 Postion:32 is K TPFAFNVSSTTESKPVFGGTATPTFGL
>sp|Q96HA1|P121A_HUMAN Nuclear envelope pore membrane protein POM 121 OS=Homo sapiens OX=9606 GN=POM121 PE=1 SV=2 Postion:31 is K GSAALSFSIGAGSKTPGARQRLQARRQ
>sp|Q96HA1|P121A_HUMAN Nuclear envelope pore membrane protein POM 121 OS=Homo sapiens OX=9606 GN=POM121 PE=1 SV=2 Postion:48 is K ARQRLQARRQHTRKKXXXXXXXXXXXX
>sp|Q96HA1|P121A_HUMAN Nuclear envelope pore membrane protein POM 121 OS=Homo sapiens OX=9606 GN=POM121 PE=1 SV=2 Postion:49 is K RQRLQARRQHTRKKXXXXXXXXXXXXX
Carbonylation Site:
>sp|Q96HA1|P121A_HUMAN Nuclear envelope pore membrane protein POM 121 OS=Homo sapiens OX=9606 GN=POM121 PE=1 SV=2 Postion:18 is P AWWGLSREPRGSRPLSSFVRKARHRRP
>sp|Q96HA1|P121A_HUMAN Nuclear envelope pore membrane protein POM 121 OS=Homo sapiens OX=9606 GN=POM121 PE=1 SV=2 Postion:31 is P PLSSFVRKARHRRPLSSFVRKARHRRT
>sp|Q96HA1|P121A_HUMAN Nuclear envelope pore membrane protein POM 121 OS=Homo sapiens OX=9606 GN=POM121 PE=1 SV=2 Postion:50 is P DLRDRPGRRPPARPAPRSPPPRSPXXX
>sp|Q96HA1|P121A_HUMAN Nuclear envelope pore membrane protein POM 121 OS=Homo sapiens OX=9606 GN=POM121 PE=1 SV=2 Postion:52 is P RDRPGRRPPARPAPRSPPPRSPXXXXX
Non-carbonylation Site:
>sp|Q96HA1|P121A_HUMAN Nuclear envelope pore membrane protein POM 121 OS=Homo sapiens OX=9606 GN=POM121 PE=1 SV=2 Postion:3 is P XXXXXXXXXXXMSPAAAAAGAGERRRP
>sp|Q96HA1|P121A_HUMAN Nuclear envelope pore membrane protein POM 121 OS=Homo sapiens OX=9606 GN=POM121 PE=1 SV=2 Postion:16 is P PAAAAAGAGERRRPIASVRDGRGRGCG
>sp|Q96HA1|P121A_HUMAN Nuclear envelope pore membrane protein POM 121 OS=Homo sapiens OX=9606 GN=POM121 PE=1 SV=2 Postion:31 is P ASVRDGRGRGCGGPARAVLLGLSLVGL
>sp|Q96HA1|P121A_HUMAN Nuclear envelope pore membrane protein POM 121 OS=Homo sapiens OX=9606 GN=POM121 PE=1 SV=2 Postion:50 is P LGLSLVGLLLYLVPAAAALAWLTVXXX
>sp|Q96HA1|P121A_HUMAN Nuclear envelope pore membrane protein POM 121 OS=Homo sapiens OX=9606 GN=POM121 PE=1 SV=2 Postion:13 is P XGATAAWWGLSREPRGSRPLSSFVRKA
>sp|Q96HA1|P121A_HUMAN Nuclear envelope pore membrane protein POM 121 OS=Homo sapiens OX=9606 GN=POM121 PE=1 SV=2 Postion:49 is P VRKARHRRTLFASPLAKSTANGNLLXX
>sp|Q96HA1|P121A_HUMAN Nuclear envelope pore membrane protein POM 121 OS=Homo sapiens OX=9606 GN=POM121 PE=1 SV=2 Postion:2 is P XXXXXXXXXXXXEPRTLLEGPDPAELL
>sp|Q96HA1|P121A_HUMAN Nuclear envelope pore membrane protein POM 121 OS=Homo sapiens OX=9606 GN=POM121 PE=1 SV=2 Postion:9 is P XXXXXEPRTLLEGPDPAELLLMGSYLG
>sp|Q96HA1|P121A_HUMAN Nuclear envelope pore membrane protein POM 121 OS=Homo sapiens OX=9606 GN=POM121 PE=1 SV=2 Postion:11 is P XXXEPRTLLEGPDPAELLLMGSYLGKP
>sp|Q96HA1|P121A_HUMAN Nuclear envelope pore membrane protein POM 121 OS=Homo sapiens OX=9606 GN=POM121 PE=1 SV=2 Postion:24 is P PAELLLMGSYLGKPGPPQPAAAPEGQD
>sp|Q96HA1|P121A_HUMAN Nuclear envelope pore membrane protein POM 121 OS=Homo sapiens OX=9606 GN=POM121 PE=1 SV=2 Postion:26 is P ELLLMGSYLGKPGPPQPAAAPEGQDLR
>sp|Q96HA1|P121A_HUMAN Nuclear envelope pore membrane protein POM 121 OS=Homo sapiens OX=9606 GN=POM121 PE=1 SV=2 Postion:27 is P LLLMGSYLGKPGPPQPAAAPEGQDLRD
>sp|Q96HA1|P121A_HUMAN Nuclear envelope pore membrane protein POM 121 OS=Homo sapiens OX=9606 GN=POM121 PE=1 SV=2 Postion:29 is P LMGSYLGKPGPPQPAAAPEGQDLRDRP
>sp|Q96HA1|P121A_HUMAN Nuclear envelope pore membrane protein POM 121 OS=Homo sapiens OX=9606 GN=POM121 PE=1 SV=2 Postion:33 is P YLGKPGPPQPAAAPEGQDLRDRPGRRP
>sp|Q96HA1|P121A_HUMAN Nuclear envelope pore membrane protein POM 121 OS=Homo sapiens OX=9606 GN=POM121 PE=1 SV=2 Postion:42 is P PAAAPEGQDLRDRPGRRPPARPAPRSP
>sp|Q96HA1|P121A_HUMAN Nuclear envelope pore membrane protein POM 121 OS=Homo sapiens OX=9606 GN=POM121 PE=1 SV=2 Postion:46 is P PEGQDLRDRPGRRPPARPAPRSPPPRS
>sp|Q96HA1|P121A_HUMAN Nuclear envelope pore membrane protein POM 121 OS=Homo sapiens OX=9606 GN=POM121 PE=1 SV=2 Postion:47 is P EGQDLRDRPGRRPPARPAPRSPPPRSP
>sp|Q96HA1|P121A_HUMAN Nuclear envelope pore membrane protein POM 121 OS=Homo sapiens OX=9606 GN=POM121 PE=1 SV=2 Postion:55 is P PGRRPPARPAPRSPPPRSPXXXXXXXX
>sp|Q96HA1|P121A_HUMAN Nuclear envelope pore membrane protein POM 121 OS=Homo sapiens OX=9606 GN=POM121 PE=1 SV=2 Postion:56 is P GRRPPARPAPRSPPPRSPXXXXXXXXX
>sp|Q96HA1|P121A_HUMAN Nuclear envelope pore membrane protein POM 121 OS=Homo sapiens OX=9606 GN=POM121 PE=1 SV=2 Postion:57 is P RRPPARPAPRSPPPRSPXXXXXXXXXX
>sp|Q96HA1|P121A_HUMAN Nuclear envelope pore membrane protein POM 121 OS=Homo sapiens OX=9606 GN=POM121 PE=1 SV=2 Postion:60 is P PARPAPRSPPPRSPXXXXXXXXXXXXX
>sp|Q96HA1|P121A_HUMAN Nuclear envelope pore membrane protein POM 121 OS=Homo sapiens OX=9606 GN=POM121 PE=1 SV=2 Postion:1 is P XXXXXXXXXXXXXPPRSPPPSPPTHRA
>sp|Q96HA1|P121A_HUMAN Nuclear envelope pore membrane protein POM 121 OS=Homo sapiens OX=9606 GN=POM121 PE=1 SV=2 Postion:2 is P XXXXXXXXXXXXPPRSPPPSPPTHRAH
>sp|Q96HA1|P121A_HUMAN Nuclear envelope pore membrane protein POM 121 OS=Homo sapiens OX=9606 GN=POM121 PE=1 SV=2 Postion:5 is P XXXXXXXXXPPRSPPPSPPTHRAHHVY
>sp|Q96HA1|P121A_HUMAN Nuclear envelope pore membrane protein POM 121 OS=Homo sapiens OX=9606 GN=POM121 PE=1 SV=2 Postion:6 is P XXXXXXXXPPRSPPPSPPTHRAHHVYP
>sp|Q96HA1|P121A_HUMAN Nuclear envelope pore membrane protein POM 121 OS=Homo sapiens OX=9606 GN=POM121 PE=1 SV=2 Postion:7 is P XXXXXXXPPRSPPPSPPTHRAHHVYPS
>sp|Q96HA1|P121A_HUMAN Nuclear envelope pore membrane protein POM 121 OS=Homo sapiens OX=9606 GN=POM121 PE=1 SV=2 Postion:9 is P XXXXXPPRSPPPSPPTHRAHHVYPSLP
>sp|Q96HA1|P121A_HUMAN Nuclear envelope pore membrane protein POM 121 OS=Homo sapiens OX=9606 GN=POM121 PE=1 SV=2 Postion:10 is P XXXXPPRSPPPSPPTHRAHHVYPSLPT
>sp|Q96HA1|P121A_HUMAN Nuclear envelope pore membrane protein POM 121 OS=Homo sapiens OX=9606 GN=POM121 PE=1 SV=2 Postion:19 is P PPSPPTHRAHHVYPSLPTPLLRPSRRP
>sp|Q96HA1|P121A_HUMAN Nuclear envelope pore membrane protein POM 121 OS=Homo sapiens OX=9606 GN=POM121 PE=1 SV=2 Postion:22 is P PPTHRAHHVYPSLPTPLLRPSRRPSPR
>sp|Q96HA1|P121A_HUMAN Nuclear envelope pore membrane protein POM 121 OS=Homo sapiens OX=9606 GN=POM121 PE=1 SV=2 Postion:24 is P THRAHHVYPSLPTPLLRPSRRPSPRDC
>sp|Q96HA1|P121A_HUMAN Nuclear envelope pore membrane protein POM 121 OS=Homo sapiens OX=9606 GN=POM121 PE=1 SV=2 Postion:28 is P HHVYPSLPTPLLRPSRRPSPRDCGTLP
>sp|Q96HA1|P121A_HUMAN Nuclear envelope pore membrane protein POM 121 OS=Homo sapiens OX=9606 GN=POM121 PE=1 SV=2 Postion:32 is P PSLPTPLLRPSRRPSPRDCGTLPNRFV
>sp|Q96HA1|P121A_HUMAN Nuclear envelope pore membrane protein POM 121 OS=Homo sapiens OX=9606 GN=POM121 PE=1 SV=2 Postion:34 is P LPTPLLRPSRRPSPRDCGTLPNRFVIT
>sp|Q96HA1|P121A_HUMAN Nuclear envelope pore membrane protein POM 121 OS=Homo sapiens OX=9606 GN=POM121 PE=1 SV=2 Postion:41 is P PSRRPSPRDCGTLPNRFVITPRRRYPI
>sp|Q96HA1|P121A_HUMAN Nuclear envelope pore membrane protein POM 121 OS=Homo sapiens OX=9606 GN=POM121 PE=1 SV=2 Postion:53 is P LPNRFVITPRRRYPIHQAQYSXXXXXX
>sp|Q96HA1|P121A_HUMAN Nuclear envelope pore membrane protein POM 121 OS=Homo sapiens OX=9606 GN=POM121 PE=1 SV=2 Postion:6 is P XXXXXXXXCLGVLPTVCWNGYHKKAVL
>sp|Q96HA1|P121A_HUMAN Nuclear envelope pore membrane protein POM 121 OS=Homo sapiens OX=9606 GN=POM121 PE=1 SV=2 Postion:21 is P VCWNGYHKKAVLSPRNSRMVCSPVTVR
>sp|Q96HA1|P121A_HUMAN Nuclear envelope pore membrane protein POM 121 OS=Homo sapiens OX=9606 GN=POM121 PE=1 SV=2 Postion:30 is P AVLSPRNSRMVCSPVTVRIAPPDRRFS
>sp|Q96HA1|P121A_HUMAN Nuclear envelope pore membrane protein POM 121 OS=Homo sapiens OX=9606 GN=POM121 PE=1 SV=2 Postion:37 is P SRMVCSPVTVRIAPPDRRFSRSAIPEQ
>sp|Q96HA1|P121A_HUMAN Nuclear envelope pore membrane protein POM 121 OS=Homo sapiens OX=9606 GN=POM121 PE=1 SV=2 Postion:38 is P RMVCSPVTVRIAPPDRRFSRSAIPEQI
>sp|Q96HA1|P121A_HUMAN Nuclear envelope pore membrane protein POM 121 OS=Homo sapiens OX=9606 GN=POM121 PE=1 SV=2 Postion:59 is P AIPEQIISSTLSSPSXXXXXXXXXXXX
>sp|Q96HA1|P121A_HUMAN Nuclear envelope pore membrane protein POM 121 OS=Homo sapiens OX=9606 GN=POM121 PE=1 SV=2 Postion:4 is P XXXXXXXXXXSNAPDPCAKETVLSALK
>sp|Q96HA1|P121A_HUMAN Nuclear envelope pore membrane protein POM 121 OS=Homo sapiens OX=9606 GN=POM121 PE=1 SV=2 Postion:6 is P XXXXXXXXSNAPDPCAKETVLSALKEK
>sp|Q96HA1|P121A_HUMAN Nuclear envelope pore membrane protein POM 121 OS=Homo sapiens OX=9606 GN=POM121 PE=1 SV=2 Postion:55 is P RHDSSGSGHSAFEPLVANGXXXXXXXX
>sp|Q96HA1|P121A_HUMAN Nuclear envelope pore membrane protein POM 121 OS=Homo sapiens OX=9606 GN=POM121 PE=1 SV=2 Postion:2 is P XXXXXXXXXXXXVPASFVPKPGSLKRG
>sp|Q96HA1|P121A_HUMAN Nuclear envelope pore membrane protein POM 121 OS=Homo sapiens OX=9606 GN=POM121 PE=1 SV=2 Postion:7 is P XXXXXXXVPASFVPKPGSLKRGLNSQS
>sp|Q96HA1|P121A_HUMAN Nuclear envelope pore membrane protein POM 121 OS=Homo sapiens OX=9606 GN=POM121 PE=1 SV=2 Postion:9 is P XXXXXVPASFVPKPGSLKRGLNSQSSD
>sp|Q96HA1|P121A_HUMAN Nuclear envelope pore membrane protein POM 121 OS=Homo sapiens OX=9606 GN=POM121 PE=1 SV=2 Postion:46 is P SMSSLTGAYASGIPSSSRNAITSSYSS
>sp|Q96HA1|P121A_HUMAN Nuclear envelope pore membrane protein POM 121 OS=Homo sapiens OX=9606 GN=POM121 PE=1 SV=2 Postion:12 is P XXRGISQLWKRNGPSSSPFSSPASSRS
>sp|Q96HA1|P121A_HUMAN Nuclear envelope pore membrane protein POM 121 OS=Homo sapiens OX=9606 GN=POM121 PE=1 SV=2 Postion:16 is P ISQLWKRNGPSSSPFSSPASSRSQTPE
>sp|Q96HA1|P121A_HUMAN Nuclear envelope pore membrane protein POM 121 OS=Homo sapiens OX=9606 GN=POM121 PE=1 SV=2 Postion:20 is P WKRNGPSSSPFSSPASSRSQTPERPAK
>sp|Q96HA1|P121A_HUMAN Nuclear envelope pore membrane protein POM 121 OS=Homo sapiens OX=9606 GN=POM121 PE=1 SV=2 Postion:28 is P SPFSSPASSRSQTPERPAKKIREEELC
>sp|Q96HA1|P121A_HUMAN Nuclear envelope pore membrane protein POM 121 OS=Homo sapiens OX=9606 GN=POM121 PE=1 SV=2 Postion:31 is P SSPASSRSQTPERPAKKIREEELCHHS
>sp|Q96HA1|P121A_HUMAN Nuclear envelope pore membrane protein POM 121 OS=Homo sapiens OX=9606 GN=POM121 PE=1 SV=2 Postion:49 is P REEELCHHSSSSTPLAADRESQGEKXX
>sp|Q96HA1|P121A_HUMAN Nuclear envelope pore membrane protein POM 121 OS=Homo sapiens OX=9606 GN=POM121 PE=1 SV=2 Postion:6 is P XXXXXXXXAADTTPRKKQNSNSQSTPG
>sp|Q96HA1|P121A_HUMAN Nuclear envelope pore membrane protein POM 121 OS=Homo sapiens OX=9606 GN=POM121 PE=1 SV=2 Postion:18 is P TPRKKQNSNSQSTPGSSGQRKRKVQLL
>sp|Q96HA1|P121A_HUMAN Nuclear envelope pore membrane protein POM 121 OS=Homo sapiens OX=9606 GN=POM121 PE=1 SV=2 Postion:32 is P GSSGQRKRKVQLLPSRRGEQLTLPPPP
>sp|Q96HA1|P121A_HUMAN Nuclear envelope pore membrane protein POM 121 OS=Homo sapiens OX=9606 GN=POM121 PE=1 SV=2 Postion:42 is P QLLPSRRGEQLTLPPPPQLGYSITAED
>sp|Q96HA1|P121A_HUMAN Nuclear envelope pore membrane protein POM 121 OS=Homo sapiens OX=9606 GN=POM121 PE=1 SV=2 Postion:43 is P LLPSRRGEQLTLPPPPQLGYSITAEDL
>sp|Q96HA1|P121A_HUMAN Nuclear envelope pore membrane protein POM 121 OS=Homo sapiens OX=9606 GN=POM121 PE=1 SV=2 Postion:44 is P LPSRRGEQLTLPPPPQLGYSITAEDLD
>sp|Q96HA1|P121A_HUMAN Nuclear envelope pore membrane protein POM 121 OS=Homo sapiens OX=9606 GN=POM121 PE=1 SV=2 Postion:45 is P PSRRGEQLTLPPPPQLGYSITAEDLDL
>sp|Q96HA1|P121A_HUMAN Nuclear envelope pore membrane protein POM 121 OS=Homo sapiens OX=9606 GN=POM121 PE=1 SV=2 Postion:26 is P DKSDAASNSVTETPPITQPSFTFTLPA
>sp|Q96HA1|P121A_HUMAN Nuclear envelope pore membrane protein POM 121 OS=Homo sapiens OX=9606 GN=POM121 PE=1 SV=2 Postion:27 is P KSDAASNSVTETPPITQPSFTFTLPAA
>sp|Q96HA1|P121A_HUMAN Nuclear envelope pore membrane protein POM 121 OS=Homo sapiens OX=9606 GN=POM121 PE=1 SV=2 Postion:31 is P ASNSVTETPPITQPSFTFTLPAAAPAS
>sp|Q96HA1|P121A_HUMAN Nuclear envelope pore membrane protein POM 121 OS=Homo sapiens OX=9606 GN=POM121 PE=1 SV=2 Postion:38 is P TPPITQPSFTFTLPAAAPASPPTSLLA
>sp|Q96HA1|P121A_HUMAN Nuclear envelope pore membrane protein POM 121 OS=Homo sapiens OX=9606 GN=POM121 PE=1 SV=2 Postion:42 is P TQPSFTFTLPAAAPASPPTSLLAPSTN
>sp|Q96HA1|P121A_HUMAN Nuclear envelope pore membrane protein POM 121 OS=Homo sapiens OX=9606 GN=POM121 PE=1 SV=2 Postion:45 is P SFTFTLPAAAPASPPTSLLAPSTNPLL
>sp|Q96HA1|P121A_HUMAN Nuclear envelope pore membrane protein POM 121 OS=Homo sapiens OX=9606 GN=POM121 PE=1 SV=2 Postion:46 is P FTFTLPAAAPASPPTSLLAPSTNPLLE
>sp|Q96HA1|P121A_HUMAN Nuclear envelope pore membrane protein POM 121 OS=Homo sapiens OX=9606 GN=POM121 PE=1 SV=2 Postion:52 is P AAAPASPPTSLLAPSTNPLLESXXXXX
>sp|Q96HA1|P121A_HUMAN Nuclear envelope pore membrane protein POM 121 OS=Homo sapiens OX=9606 GN=POM121 PE=1 SV=2 Postion:56 is P ASPPTSLLAPSTNPLLESXXXXXXXXX
>sp|Q96HA1|P121A_HUMAN Nuclear envelope pore membrane protein POM 121 OS=Homo sapiens OX=9606 GN=POM121 PE=1 SV=2 Postion:7 is P XXXXXXXLKKMQTPPSLPPCPESAGAA
>sp|Q96HA1|P121A_HUMAN Nuclear envelope pore membrane protein POM 121 OS=Homo sapiens OX=9606 GN=POM121 PE=1 SV=2 Postion:8 is P XXXXXXLKKMQTPPSLPPCPESAGAAT
>sp|Q96HA1|P121A_HUMAN Nuclear envelope pore membrane protein POM 121 OS=Homo sapiens OX=9606 GN=POM121 PE=1 SV=2 Postion:11 is P XXXLKKMQTPPSLPPCPESAGAATTEA
>sp|Q96HA1|P121A_HUMAN Nuclear envelope pore membrane protein POM 121 OS=Homo sapiens OX=9606 GN=POM121 PE=1 SV=2 Postion:12 is P XXLKKMQTPPSLPPCPESAGAATTEAL
>sp|Q96HA1|P121A_HUMAN Nuclear envelope pore membrane protein POM 121 OS=Homo sapiens OX=9606 GN=POM121 PE=1 SV=2 Postion:14 is P LKKMQTPPSLPPCPESAGAATTEALSP
>sp|Q96HA1|P121A_HUMAN Nuclear envelope pore membrane protein POM 121 OS=Homo sapiens OX=9606 GN=POM121 PE=1 SV=2 Postion:27 is P PESAGAATTEALSPPKTPSLLPPLGLS
>sp|Q96HA1|P121A_HUMAN Nuclear envelope pore membrane protein POM 121 OS=Homo sapiens OX=9606 GN=POM121 PE=1 SV=2 Postion:28 is P ESAGAATTEALSPPKTPSLLPPLGLSQ
>sp|Q96HA1|P121A_HUMAN Nuclear envelope pore membrane protein POM 121 OS=Homo sapiens OX=9606 GN=POM121 PE=1 SV=2 Postion:31 is P GAATTEALSPPKTPSLLPPLGLSQSGP
>sp|Q96HA1|P121A_HUMAN Nuclear envelope pore membrane protein POM 121 OS=Homo sapiens OX=9606 GN=POM121 PE=1 SV=2 Postion:35 is P TEALSPPKTPSLLPPLGLSQSGPPGLL
>sp|Q96HA1|P121A_HUMAN Nuclear envelope pore membrane protein POM 121 OS=Homo sapiens OX=9606 GN=POM121 PE=1 SV=2 Postion:36 is P EALSPPKTPSLLPPLGLSQSGPPGLLP
>sp|Q96HA1|P121A_HUMAN Nuclear envelope pore membrane protein POM 121 OS=Homo sapiens OX=9606 GN=POM121 PE=1 SV=2 Postion:44 is P PSLLPPLGLSQSGPPGLLPSPSFDSKP
>sp|Q96HA1|P121A_HUMAN Nuclear envelope pore membrane protein POM 121 OS=Homo sapiens OX=9606 GN=POM121 PE=1 SV=2 Postion:45 is P SLLPPLGLSQSGPPGLLPSPSFDSKPP
>sp|Q96HA1|P121A_HUMAN Nuclear envelope pore membrane protein POM 121 OS=Homo sapiens OX=9606 GN=POM121 PE=1 SV=2 Postion:49 is P PLGLSQSGPPGLLPSPSFDSKPPTTXX
>sp|Q96HA1|P121A_HUMAN Nuclear envelope pore membrane protein POM 121 OS=Homo sapiens OX=9606 GN=POM121 PE=1 SV=2 Postion:51 is P GLSQSGPPGLLPSPSFDSKPPTTXXXX
>sp|Q96HA1|P121A_HUMAN Nuclear envelope pore membrane protein POM 121 OS=Homo sapiens OX=9606 GN=POM121 PE=1 SV=2 Postion:57 is P PPGLLPSPSFDSKPPTTXXXXXXXXXX
>sp|Q96HA1|P121A_HUMAN Nuclear envelope pore membrane protein POM 121 OS=Homo sapiens OX=9606 GN=POM121 PE=1 SV=2 Postion:58 is P PGLLPSPSFDSKPPTTXXXXXXXXXXX
>sp|Q96HA1|P121A_HUMAN Nuclear envelope pore membrane protein POM 121 OS=Homo sapiens OX=9606 GN=POM121 PE=1 SV=2 Postion:6 is P XXXXXXXXLLGLIPAPSMVPATDTKAP
>sp|Q96HA1|P121A_HUMAN Nuclear envelope pore membrane protein POM 121 OS=Homo sapiens OX=9606 GN=POM121 PE=1 SV=2 Postion:8 is P XXXXXXLLGLIPAPSMVPATDTKAPPT
>sp|Q96HA1|P121A_HUMAN Nuclear envelope pore membrane protein POM 121 OS=Homo sapiens OX=9606 GN=POM121 PE=1 SV=2 Postion:12 is P XXLLGLIPAPSMVPATDTKAPPTLQAE
>sp|Q96HA1|P121A_HUMAN Nuclear envelope pore membrane protein POM 121 OS=Homo sapiens OX=9606 GN=POM121 PE=1 SV=2 Postion:19 is P PAPSMVPATDTKAPPTLQAETATKPQA
>sp|Q96HA1|P121A_HUMAN Nuclear envelope pore membrane protein POM 121 OS=Homo sapiens OX=9606 GN=POM121 PE=1 SV=2 Postion:20 is P APSMVPATDTKAPPTLQAETATKPQAT
>sp|Q96HA1|P121A_HUMAN Nuclear envelope pore membrane protein POM 121 OS=Homo sapiens OX=9606 GN=POM121 PE=1 SV=2 Postion:30 is P KAPPTLQAETATKPQATSAPSPAPKQS
>sp|Q96HA1|P121A_HUMAN Nuclear envelope pore membrane protein POM 121 OS=Homo sapiens OX=9606 GN=POM121 PE=1 SV=2 Postion:36 is P QAETATKPQATSAPSPAPKQSFLFGTQ
>sp|Q96HA1|P121A_HUMAN Nuclear envelope pore membrane protein POM 121 OS=Homo sapiens OX=9606 GN=POM121 PE=1 SV=2 Postion:38 is P ETATKPQATSAPSPAPKQSFLFGTQNT
>sp|Q96HA1|P121A_HUMAN Nuclear envelope pore membrane protein POM 121 OS=Homo sapiens OX=9606 GN=POM121 PE=1 SV=2 Postion:40 is P ATKPQATSAPSPAPKQSFLFGTQNTSP
>sp|Q96HA1|P121A_HUMAN Nuclear envelope pore membrane protein POM 121 OS=Homo sapiens OX=9606 GN=POM121 PE=1 SV=2 Postion:53 is P PKQSFLFGTQNTSPSSPAAPAXXXXXX
>sp|Q96HA1|P121A_HUMAN Nuclear envelope pore membrane protein POM 121 OS=Homo sapiens OX=9606 GN=POM121 PE=1 SV=2 Postion:56 is P SFLFGTQNTSPSSPAAPAXXXXXXXXX
>sp|Q96HA1|P121A_HUMAN Nuclear envelope pore membrane protein POM 121 OS=Homo sapiens OX=9606 GN=POM121 PE=1 SV=2 Postion:59 is P FGTQNTSPSSPAAPAXXXXXXXXXXXX
>sp|Q96HA1|P121A_HUMAN Nuclear envelope pore membrane protein POM 121 OS=Homo sapiens OX=9606 GN=POM121 PE=1 SV=2 Postion:5 is P XXXXXXXXXASSAPPMFKPIFTAPPKS
>sp|Q96HA1|P121A_HUMAN Nuclear envelope pore membrane protein POM 121 OS=Homo sapiens OX=9606 GN=POM121 PE=1 SV=2 Postion:6 is P XXXXXXXXASSAPPMFKPIFTAPPKSE
>sp|Q96HA1|P121A_HUMAN Nuclear envelope pore membrane protein POM 121 OS=Homo sapiens OX=9606 GN=POM121 PE=1 SV=2 Postion:10 is P XXXXASSAPPMFKPIFTAPPKSEKEGP
>sp|Q96HA1|P121A_HUMAN Nuclear envelope pore membrane protein POM 121 OS=Homo sapiens OX=9606 GN=POM121 PE=1 SV=2 Postion:15 is P SSAPPMFKPIFTAPPKSEKEGPTPPGP
>sp|Q96HA1|P121A_HUMAN Nuclear envelope pore membrane protein POM 121 OS=Homo sapiens OX=9606 GN=POM121 PE=1 SV=2 Postion:16 is P SAPPMFKPIFTAPPKSEKEGPTPPGPS
>sp|Q96HA1|P121A_HUMAN Nuclear envelope pore membrane protein POM 121 OS=Homo sapiens OX=9606 GN=POM121 PE=1 SV=2 Postion:23 is P PIFTAPPKSEKEGPTPPGPSVTATAPS
>sp|Q96HA1|P121A_HUMAN Nuclear envelope pore membrane protein POM 121 OS=Homo sapiens OX=9606 GN=POM121 PE=1 SV=2 Postion:25 is P FTAPPKSEKEGPTPPGPSVTATAPSSS
>sp|Q96HA1|P121A_HUMAN Nuclear envelope pore membrane protein POM 121 OS=Homo sapiens OX=9606 GN=POM121 PE=1 SV=2 Postion:26 is P TAPPKSEKEGPTPPGPSVTATAPSSSS
>sp|Q96HA1|P121A_HUMAN Nuclear envelope pore membrane protein POM 121 OS=Homo sapiens OX=9606 GN=POM121 PE=1 SV=2 Postion:28 is P PPKSEKEGPTPPGPSVTATAPSSSSLP
>sp|Q96HA1|P121A_HUMAN Nuclear envelope pore membrane protein POM 121 OS=Homo sapiens OX=9606 GN=POM121 PE=1 SV=2 Postion:35 is P GPTPPGPSVTATAPSSSSLPTTTSTTA
>sp|Q96HA1|P121A_HUMAN Nuclear envelope pore membrane protein POM 121 OS=Homo sapiens OX=9606 GN=POM121 PE=1 SV=2 Postion:41 is P PSVTATAPSSSSLPTTTSTTAPTFQPV
>sp|Q96HA1|P121A_HUMAN Nuclear envelope pore membrane protein POM 121 OS=Homo sapiens OX=9606 GN=POM121 PE=1 SV=2 Postion:49 is P SSSSLPTTTSTTAPTFQPVFSSMGPXX
>sp|Q96HA1|P121A_HUMAN Nuclear envelope pore membrane protein POM 121 OS=Homo sapiens OX=9606 GN=POM121 PE=1 SV=2 Postion:53 is P LPTTTSTTAPTFQPVFSSMGPXXXXXX
>sp|Q96HA1|P121A_HUMAN Nuclear envelope pore membrane protein POM 121 OS=Homo sapiens OX=9606 GN=POM121 PE=1 SV=2 Postion:60 is P TAPTFQPVFSSMGPXXXXXXXXXXXXX
>sp|Q96HA1|P121A_HUMAN Nuclear envelope pore membrane protein POM 121 OS=Homo sapiens OX=9606 GN=POM121 PE=1 SV=2 Postion:1 is P XXXXXXXXXXXXXPASVPLPAPFFKQT
>sp|Q96HA1|P121A_HUMAN Nuclear envelope pore membrane protein POM 121 OS=Homo sapiens OX=9606 GN=POM121 PE=1 SV=2 Postion:5 is P XXXXXXXXXPASVPLPAPFFKQTTTPA
>sp|Q96HA1|P121A_HUMAN Nuclear envelope pore membrane protein POM 121 OS=Homo sapiens OX=9606 GN=POM121 PE=1 SV=2 Postion:7 is P XXXXXXXPASVPLPAPFFKQTTTPATA
>sp|Q96HA1|P121A_HUMAN Nuclear envelope pore membrane protein POM 121 OS=Homo sapiens OX=9606 GN=POM121 PE=1 SV=2 Postion:9 is P XXXXXPASVPLPAPFFKQTTTPATAPT
>sp|Q96HA1|P121A_HUMAN Nuclear envelope pore membrane protein POM 121 OS=Homo sapiens OX=9606 GN=POM121 PE=1 SV=2 Postion:17 is P VPLPAPFFKQTTTPATAPTTTAPLFTG
>sp|Q96HA1|P121A_HUMAN Nuclear envelope pore membrane protein POM 121 OS=Homo sapiens OX=9606 GN=POM121 PE=1 SV=2 Postion:21 is P APFFKQTTTPATAPTTTAPLFTGLASA
>sp|Q96HA1|P121A_HUMAN Nuclear envelope pore membrane protein POM 121 OS=Homo sapiens OX=9606 GN=POM121 PE=1 SV=2 Postion:26 is P QTTTPATAPTTTAPLFTGLASATSAVA
>sp|Q96HA1|P121A_HUMAN Nuclear envelope pore membrane protein POM 121 OS=Homo sapiens OX=9606 GN=POM121 PE=1 SV=2 Postion:40 is P LFTGLASATSAVAPITSASPSTDSASK
>sp|Q96HA1|P121A_HUMAN Nuclear envelope pore membrane protein POM 121 OS=Homo sapiens OX=9606 GN=POM121 PE=1 SV=2 Postion:46 is P SATSAVAPITSASPSTDSASKPAFGFG
>sp|Q96HA1|P121A_HUMAN Nuclear envelope pore membrane protein POM 121 OS=Homo sapiens OX=9606 GN=POM121 PE=1 SV=2 Postion:54 is P ITSASPSTDSASKPAFGFGIXXXXXXX
>sp|Q96HA1|P121A_HUMAN Nuclear envelope pore membrane protein POM 121 OS=Homo sapiens OX=9606 GN=POM121 PE=1 SV=2 Postion:21 is P VSTTTSTATAASQPFLFGAPQASAASF
>sp|Q96HA1|P121A_HUMAN Nuclear envelope pore membrane protein POM 121 OS=Homo sapiens OX=9606 GN=POM121 PE=1 SV=2 Postion:27 is P TATAASQPFLFGAPQASAASFTPAMGS
>sp|Q96HA1|P121A_HUMAN Nuclear envelope pore membrane protein POM 121 OS=Homo sapiens OX=9606 GN=POM121 PE=1 SV=2 Postion:36 is P LFGAPQASAASFTPAMGSIFQFGKPPA
>sp|Q96HA1|P121A_HUMAN Nuclear envelope pore membrane protein POM 121 OS=Homo sapiens OX=9606 GN=POM121 PE=1 SV=2 Postion:47 is P FTPAMGSIFQFGKPPALPTTTTVTTFS
>sp|Q96HA1|P121A_HUMAN Nuclear envelope pore membrane protein POM 121 OS=Homo sapiens OX=9606 GN=POM121 PE=1 SV=2 Postion:51 is P MGSIFQFGKPPALPTTTTVTTFSXXXX
>sp|Q96HA1|P121A_HUMAN Nuclear envelope pore membrane protein POM 121 OS=Homo sapiens OX=9606 GN=POM121 PE=1 SV=2 Postion:8 is P XXXXXXQSLHTAVPTATSSSAADFSGF
>sp|Q96HA1|P121A_HUMAN Nuclear envelope pore membrane protein POM 121 OS=Homo sapiens OX=9606 GN=POM121 PE=1 SV=2 Postion:30 is P DFSGFGSTLATSAPATSSQPTLTFSNT
>sp|Q96HA1|P121A_HUMAN Nuclear envelope pore membrane protein POM 121 OS=Homo sapiens OX=9606 GN=POM121 PE=1 SV=2 Postion:36 is P STLATSAPATSSQPTLTFSNTSTPTFN
>sp|Q96HA1|P121A_HUMAN Nuclear envelope pore membrane protein POM 121 OS=Homo sapiens OX=9606 GN=POM121 PE=1 SV=2 Postion:46 is P SSQPTLTFSNTSTPTFNIPFGSSAKSP
>sp|Q96HA1|P121A_HUMAN Nuclear envelope pore membrane protein POM 121 OS=Homo sapiens OX=9606 GN=POM121 PE=1 SV=2 Postion:51 is P LTFSNTSTPTFNIPFGSSAKSPLXXXX
>sp|Q96HA1|P121A_HUMAN Nuclear envelope pore membrane protein POM 121 OS=Homo sapiens OX=9606 GN=POM121 PE=1 SV=2 Postion:59 is P PTFNIPFGSSAKSPLXXXXXXXXXXXX
>sp|Q96HA1|P121A_HUMAN Nuclear envelope pore membrane protein POM 121 OS=Homo sapiens OX=9606 GN=POM121 PE=1 SV=2 Postion:1 is P XXXXXXXXXXXXXPSYPGANPQPAFGA
>sp|Q96HA1|P121A_HUMAN Nuclear envelope pore membrane protein POM 121 OS=Homo sapiens OX=9606 GN=POM121 PE=1 SV=2 Postion:4 is P XXXXXXXXXXPSYPGANPQPAFGAAEG
>sp|Q96HA1|P121A_HUMAN Nuclear envelope pore membrane protein POM 121 OS=Homo sapiens OX=9606 GN=POM121 PE=1 SV=2 Postion:8 is P XXXXXXPSYPGANPQPAFGAAEGQPPG
>sp|Q96HA1|P121A_HUMAN Nuclear envelope pore membrane protein POM 121 OS=Homo sapiens OX=9606 GN=POM121 PE=1 SV=2 Postion:10 is P XXXXPSYPGANPQPAFGAAEGQPPGAA
>sp|Q96HA1|P121A_HUMAN Nuclear envelope pore membrane protein POM 121 OS=Homo sapiens OX=9606 GN=POM121 PE=1 SV=2 Postion:19 is P ANPQPAFGAAEGQPPGAAKPALAPSFG
>sp|Q96HA1|P121A_HUMAN Nuclear envelope pore membrane protein POM 121 OS=Homo sapiens OX=9606 GN=POM121 PE=1 SV=2 Postion:20 is P NPQPAFGAAEGQPPGAAKPALAPSFGS
>sp|Q96HA1|P121A_HUMAN Nuclear envelope pore membrane protein POM 121 OS=Homo sapiens OX=9606 GN=POM121 PE=1 SV=2 Postion:25 is P FGAAEGQPPGAAKPALAPSFGSSFTFG
>sp|Q96HA1|P121A_HUMAN Nuclear envelope pore membrane protein POM 121 OS=Homo sapiens OX=9606 GN=POM121 PE=1 SV=2 Postion:29 is P EGQPPGAAKPALAPSFGSSFTFGNSAA
>sp|Q96HA1|P121A_HUMAN Nuclear envelope pore membrane protein POM 121 OS=Homo sapiens OX=9606 GN=POM121 PE=1 SV=2 Postion:43 is P SFGSSFTFGNSAAPAAAPTPAPPSMIK
>sp|Q96HA1|P121A_HUMAN Nuclear envelope pore membrane protein POM 121 OS=Homo sapiens OX=9606 GN=POM121 PE=1 SV=2 Postion:47 is P SFTFGNSAAPAAAPTPAPPSMIKVVPA
>sp|Q96HA1|P121A_HUMAN Nuclear envelope pore membrane protein POM 121 OS=Homo sapiens OX=9606 GN=POM121 PE=1 SV=2 Postion:49 is P TFGNSAAPAAAPTPAPPSMIKVVPAXX
>sp|Q96HA1|P121A_HUMAN Nuclear envelope pore membrane protein POM 121 OS=Homo sapiens OX=9606 GN=POM121 PE=1 SV=2 Postion:51 is P GNSAAPAAAPTPAPPSMIKVVPAXXXX
>sp|Q96HA1|P121A_HUMAN Nuclear envelope pore membrane protein POM 121 OS=Homo sapiens OX=9606 GN=POM121 PE=1 SV=2 Postion:52 is P NSAAPAAAPTPAPPSMIKVVPAXXXXX
>sp|Q96HA1|P121A_HUMAN Nuclear envelope pore membrane protein POM 121 OS=Homo sapiens OX=9606 GN=POM121 PE=1 SV=2 Postion:59 is P APTPAPPSMIKVVPAXXXXXXXXXXXX
>sp|Q96HA1|P121A_HUMAN Nuclear envelope pore membrane protein POM 121 OS=Homo sapiens OX=9606 GN=POM121 PE=1 SV=2 Postion:3 is P XXXXXXXXXXXYVPTPIHPIFGGATHS
>sp|Q96HA1|P121A_HUMAN Nuclear envelope pore membrane protein POM 121 OS=Homo sapiens OX=9606 GN=POM121 PE=1 SV=2 Postion:5 is P XXXXXXXXXYVPTPIHPIFGGATHSAF
>sp|Q96HA1|P121A_HUMAN Nuclear envelope pore membrane protein POM 121 OS=Homo sapiens OX=9606 GN=POM121 PE=1 SV=2 Postion:8 is P XXXXXXYVPTPIHPIFGGATHSAFGLK
>sp|Q96HA1|P121A_HUMAN Nuclear envelope pore membrane protein POM 121 OS=Homo sapiens OX=9606 GN=POM121 PE=1 SV=2 Postion:30 is P AFGLKATASAFGAPASSQPAFGGSTAV
>sp|Q96HA1|P121A_HUMAN Nuclear envelope pore membrane protein POM 121 OS=Homo sapiens OX=9606 GN=POM121 PE=1 SV=2 Postion:35 is P ATASAFGAPASSQPAFGGSTAVFFGAA
>sp|Q96HA1|P121A_HUMAN Nuclear envelope pore membrane protein POM 121 OS=Homo sapiens OX=9606 GN=POM121 PE=1 SV=2 Postion:14 is P SSGSSSSVFGSTTPSPFTFGGSAAPAG
>sp|Q96HA1|P121A_HUMAN Nuclear envelope pore membrane protein POM 121 OS=Homo sapiens OX=9606 GN=POM121 PE=1 SV=2 Postion:16 is P GSSSSVFGSTTPSPFTFGGSAAPAGSG
>sp|Q96HA1|P121A_HUMAN Nuclear envelope pore membrane protein POM 121 OS=Homo sapiens OX=9606 GN=POM121 PE=1 SV=2 Postion:25 is P TTPSPFTFGGSAAPAGSGSFGINVATP
>sp|Q96HA1|P121A_HUMAN Nuclear envelope pore membrane protein POM 121 OS=Homo sapiens OX=9606 GN=POM121 PE=1 SV=2 Postion:38 is P PAGSGSFGINVATPGSSTTTGAFSFGA
>sp|Q96HA1|P121A_HUMAN Nuclear envelope pore membrane protein POM 121 OS=Homo sapiens OX=9606 GN=POM121 PE=1 SV=2 Postion:2 is P XXXXXXXXXXXXTPFAGGLGQNALGTT
>sp|Q96HA1|P121A_HUMAN Nuclear envelope pore membrane protein POM 121 OS=Homo sapiens OX=9606 GN=POM121 PE=1 SV=2 Postion:20 is P LGQNALGTTGQSTPFAFNVSSTTESKP
>sp|Q96HA1|P121A_HUMAN Nuclear envelope pore membrane protein POM 121 OS=Homo sapiens OX=9606 GN=POM121 PE=1 SV=2 Postion:33 is P PFAFNVSSTTESKPVFGGTATPTFGLN
>sp|Q96HA1|P121A_HUMAN Nuclear envelope pore membrane protein POM 121 OS=Homo sapiens OX=9606 GN=POM121 PE=1 SV=2 Postion:41 is P TTESKPVFGGTATPTFGLNTPAPGVGT
>sp|Q96HA1|P121A_HUMAN Nuclear envelope pore membrane protein POM 121 OS=Homo sapiens OX=9606 GN=POM121 PE=1 SV=2 Postion:50 is P GTATPTFGLNTPAPGVGTSGSSLSXXX
>sp|Q96HA1|P121A_HUMAN Nuclear envelope pore membrane protein POM 121 OS=Homo sapiens OX=9606 GN=POM121 PE=1 SV=2 Postion:7 is P XXXXXXXFGASSAPAQGFVGVAPFGSA
>sp|Q96HA1|P121A_HUMAN Nuclear envelope pore membrane protein POM 121 OS=Homo sapiens OX=9606 GN=POM121 PE=1 SV=2 Postion:16 is P ASSAPAQGFVGVAPFGSAALSFSIGAG
>sp|Q96HA1|P121A_HUMAN Nuclear envelope pore membrane protein POM 121 OS=Homo sapiens OX=9606 GN=POM121 PE=1 SV=2 Postion:33 is P AALSFSIGAGSKTPGARQRLQARRQHT
Carbonylation Site:
>sp|Q96HA1|P121A_HUMAN Nuclear envelope pore membrane protein POM 121 OS=Homo sapiens OX=9606 GN=POM121 PE=1 SV=2 Postion:26 is R RRRPIASVRDGRGRGCGGPARAVLLGL
>sp|Q96HA1|P121A_HUMAN Nuclear envelope pore membrane protein POM 121 OS=Homo sapiens OX=9606 GN=POM121 PE=1 SV=2 Postion:29 is R SRPLSSFVRKARHRRPLSSFVRKARHR
>sp|Q96HA1|P121A_HUMAN Nuclear envelope pore membrane protein POM 121 OS=Homo sapiens OX=9606 GN=POM121 PE=1 SV=2 Postion:42 is R RRPLSSFVRKARHRRTLFASPLAKSTA
Non-carbonylation Site:
>sp|Q96HA1|P121A_HUMAN Nuclear envelope pore membrane protein POM 121 OS=Homo sapiens OX=9606 GN=POM121 PE=1 SV=2 Postion:13 is R XMSPAAAAAGAGERRRPIASVRDGRGR
>sp|Q96HA1|P121A_HUMAN Nuclear envelope pore membrane protein POM 121 OS=Homo sapiens OX=9606 GN=POM121 PE=1 SV=2 Postion:14 is R MSPAAAAAGAGERRRPIASVRDGRGRG
>sp|Q96HA1|P121A_HUMAN Nuclear envelope pore membrane protein POM 121 OS=Homo sapiens OX=9606 GN=POM121 PE=1 SV=2 Postion:15 is R SPAAAAAGAGERRRPIASVRDGRGRGC
>sp|Q96HA1|P121A_HUMAN Nuclear envelope pore membrane protein POM 121 OS=Homo sapiens OX=9606 GN=POM121 PE=1 SV=2 Postion:21 is R AGAGERRRPIASVRDGRGRGCGGPARA
>sp|Q96HA1|P121A_HUMAN Nuclear envelope pore membrane protein POM 121 OS=Homo sapiens OX=9606 GN=POM121 PE=1 SV=2 Postion:24 is R GERRRPIASVRDGRGRGCGGPARAVLL
>sp|Q96HA1|P121A_HUMAN Nuclear envelope pore membrane protein POM 121 OS=Homo sapiens OX=9606 GN=POM121 PE=1 SV=2 Postion:33 is R VRDGRGRGCGGPARAVLLGLSLVGLLL
>sp|Q96HA1|P121A_HUMAN Nuclear envelope pore membrane protein POM 121 OS=Homo sapiens OX=9606 GN=POM121 PE=1 SV=2 Postion:11 is R XXXGATAAWWGLSREPRGSRPLSSFVR
>sp|Q96HA1|P121A_HUMAN Nuclear envelope pore membrane protein POM 121 OS=Homo sapiens OX=9606 GN=POM121 PE=1 SV=2 Postion:14 is R GATAAWWGLSREPRGSRPLSSFVRKAR
>sp|Q96HA1|P121A_HUMAN Nuclear envelope pore membrane protein POM 121 OS=Homo sapiens OX=9606 GN=POM121 PE=1 SV=2 Postion:17 is R AAWWGLSREPRGSRPLSSFVRKARHRR
>sp|Q96HA1|P121A_HUMAN Nuclear envelope pore membrane protein POM 121 OS=Homo sapiens OX=9606 GN=POM121 PE=1 SV=2 Postion:24 is R REPRGSRPLSSFVRKARHRRPLSSFVR
>sp|Q96HA1|P121A_HUMAN Nuclear envelope pore membrane protein POM 121 OS=Homo sapiens OX=9606 GN=POM121 PE=1 SV=2 Postion:27 is R RGSRPLSSFVRKARHRRPLSSFVRKAR
>sp|Q96HA1|P121A_HUMAN Nuclear envelope pore membrane protein POM 121 OS=Homo sapiens OX=9606 GN=POM121 PE=1 SV=2 Postion:30 is R RPLSSFVRKARHRRPLSSFVRKARHRR
>sp|Q96HA1|P121A_HUMAN Nuclear envelope pore membrane protein POM 121 OS=Homo sapiens OX=9606 GN=POM121 PE=1 SV=2 Postion:37 is R RKARHRRPLSSFVRKARHRRTLFASPL
>sp|Q96HA1|P121A_HUMAN Nuclear envelope pore membrane protein POM 121 OS=Homo sapiens OX=9606 GN=POM121 PE=1 SV=2 Postion:40 is R RHRRPLSSFVRKARHRRTLFASPLAKS
>sp|Q96HA1|P121A_HUMAN Nuclear envelope pore membrane protein POM 121 OS=Homo sapiens OX=9606 GN=POM121 PE=1 SV=2 Postion:43 is R RPLSSFVRKARHRRTLFASPLAKSTAN
>sp|Q96HA1|P121A_HUMAN Nuclear envelope pore membrane protein POM 121 OS=Homo sapiens OX=9606 GN=POM121 PE=1 SV=2 Postion:3 is R XXXXXXXXXXXEPRTLLEGPDPAELLL
>sp|Q96HA1|P121A_HUMAN Nuclear envelope pore membrane protein POM 121 OS=Homo sapiens OX=9606 GN=POM121 PE=1 SV=2 Postion:39 is R PPQPAAAPEGQDLRDRPGRRPPARPAP
>sp|Q96HA1|P121A_HUMAN Nuclear envelope pore membrane protein POM 121 OS=Homo sapiens OX=9606 GN=POM121 PE=1 SV=2 Postion:41 is R QPAAAPEGQDLRDRPGRRPPARPAPRS
>sp|Q96HA1|P121A_HUMAN Nuclear envelope pore membrane protein POM 121 OS=Homo sapiens OX=9606 GN=POM121 PE=1 SV=2 Postion:44 is R AAPEGQDLRDRPGRRPPARPAPRSPPP
>sp|Q96HA1|P121A_HUMAN Nuclear envelope pore membrane protein POM 121 OS=Homo sapiens OX=9606 GN=POM121 PE=1 SV=2 Postion:45 is R APEGQDLRDRPGRRPPARPAPRSPPPR
>sp|Q96HA1|P121A_HUMAN Nuclear envelope pore membrane protein POM 121 OS=Homo sapiens OX=9606 GN=POM121 PE=1 SV=2 Postion:49 is R QDLRDRPGRRPPARPAPRSPPPRSPXX
>sp|Q96HA1|P121A_HUMAN Nuclear envelope pore membrane protein POM 121 OS=Homo sapiens OX=9606 GN=POM121 PE=1 SV=2 Postion:53 is R DRPGRRPPARPAPRSPPPRSPXXXXXX
>sp|Q96HA1|P121A_HUMAN Nuclear envelope pore membrane protein POM 121 OS=Homo sapiens OX=9606 GN=POM121 PE=1 SV=2 Postion:58 is R RPPARPAPRSPPPRSPXXXXXXXXXXX
>sp|Q96HA1|P121A_HUMAN Nuclear envelope pore membrane protein POM 121 OS=Homo sapiens OX=9606 GN=POM121 PE=1 SV=2 Postion:3 is R XXXXXXXXXXXPPRSPPPSPPTHRAHH
>sp|Q96HA1|P121A_HUMAN Nuclear envelope pore membrane protein POM 121 OS=Homo sapiens OX=9606 GN=POM121 PE=1 SV=2 Postion:13 is R XPPRSPPPSPPTHRAHHVYPSLPTPLL
>sp|Q96HA1|P121A_HUMAN Nuclear envelope pore membrane protein POM 121 OS=Homo sapiens OX=9606 GN=POM121 PE=1 SV=2 Postion:27 is R AHHVYPSLPTPLLRPSRRPSPRDCGTL
>sp|Q96HA1|P121A_HUMAN Nuclear envelope pore membrane protein POM 121 OS=Homo sapiens OX=9606 GN=POM121 PE=1 SV=2 Postion:30 is R VYPSLPTPLLRPSRRPSPRDCGTLPNR
>sp|Q96HA1|P121A_HUMAN Nuclear envelope pore membrane protein POM 121 OS=Homo sapiens OX=9606 GN=POM121 PE=1 SV=2 Postion:31 is R YPSLPTPLLRPSRRPSPRDCGTLPNRF
>sp|Q96HA1|P121A_HUMAN Nuclear envelope pore membrane protein POM 121 OS=Homo sapiens OX=9606 GN=POM121 PE=1 SV=2 Postion:35 is R PTPLLRPSRRPSPRDCGTLPNRFVITP
>sp|Q96HA1|P121A_HUMAN Nuclear envelope pore membrane protein POM 121 OS=Homo sapiens OX=9606 GN=POM121 PE=1 SV=2 Postion:43 is R RRPSPRDCGTLPNRFVITPRRRYPIHQ
>sp|Q96HA1|P121A_HUMAN Nuclear envelope pore membrane protein POM 121 OS=Homo sapiens OX=9606 GN=POM121 PE=1 SV=2 Postion:49 is R DCGTLPNRFVITPRRRYPIHQAQYSXX
>sp|Q96HA1|P121A_HUMAN Nuclear envelope pore membrane protein POM 121 OS=Homo sapiens OX=9606 GN=POM121 PE=1 SV=2 Postion:50 is R CGTLPNRFVITPRRRYPIHQAQYSXXX
>sp|Q96HA1|P121A_HUMAN Nuclear envelope pore membrane protein POM 121 OS=Homo sapiens OX=9606 GN=POM121 PE=1 SV=2 Postion:51 is R GTLPNRFVITPRRRYPIHQAQYSXXXX
>sp|Q96HA1|P121A_HUMAN Nuclear envelope pore membrane protein POM 121 OS=Homo sapiens OX=9606 GN=POM121 PE=1 SV=2 Postion:22 is R CWNGYHKKAVLSPRNSRMVCSPVTVRI
>sp|Q96HA1|P121A_HUMAN Nuclear envelope pore membrane protein POM 121 OS=Homo sapiens OX=9606 GN=POM121 PE=1 SV=2 Postion:25 is R GYHKKAVLSPRNSRMVCSPVTVRIAPP
>sp|Q96HA1|P121A_HUMAN Nuclear envelope pore membrane protein POM 121 OS=Homo sapiens OX=9606 GN=POM121 PE=1 SV=2 Postion:34 is R PRNSRMVCSPVTVRIAPPDRRFSRSAI
>sp|Q96HA1|P121A_HUMAN Nuclear envelope pore membrane protein POM 121 OS=Homo sapiens OX=9606 GN=POM121 PE=1 SV=2 Postion:40 is R VCSPVTVRIAPPDRRFSRSAIPEQIIS
>sp|Q96HA1|P121A_HUMAN Nuclear envelope pore membrane protein POM 121 OS=Homo sapiens OX=9606 GN=POM121 PE=1 SV=2 Postion:41 is R CSPVTVRIAPPDRRFSRSAIPEQIISS
>sp|Q96HA1|P121A_HUMAN Nuclear envelope pore membrane protein POM 121 OS=Homo sapiens OX=9606 GN=POM121 PE=1 SV=2 Postion:44 is R VTVRIAPPDRRFSRSAIPEQIISSTLS
>sp|Q96HA1|P121A_HUMAN Nuclear envelope pore membrane protein POM 121 OS=Homo sapiens OX=9606 GN=POM121 PE=1 SV=2 Postion:23 is R ETVLSALKEKEKKRTVEEEDQIFLDGQ
>sp|Q96HA1|P121A_HUMAN Nuclear envelope pore membrane protein POM 121 OS=Homo sapiens OX=9606 GN=POM121 PE=1 SV=2 Postion:40 is R EEDQIFLDGQENKRRRHDSSGSGHSAF
>sp|Q96HA1|P121A_HUMAN Nuclear envelope pore membrane protein POM 121 OS=Homo sapiens OX=9606 GN=POM121 PE=1 SV=2 Postion:41 is R EDQIFLDGQENKRRRHDSSGSGHSAFE
>sp|Q96HA1|P121A_HUMAN Nuclear envelope pore membrane protein POM 121 OS=Homo sapiens OX=9606 GN=POM121 PE=1 SV=2 Postion:42 is R DQIFLDGQENKRRRHDSSGSGHSAFEP
>sp|Q96HA1|P121A_HUMAN Nuclear envelope pore membrane protein POM 121 OS=Homo sapiens OX=9606 GN=POM121 PE=1 SV=2 Postion:14 is R VPASFVPKPGSLKRGLNSQSSDDHLNK
>sp|Q96HA1|P121A_HUMAN Nuclear envelope pore membrane protein POM 121 OS=Homo sapiens OX=9606 GN=POM121 PE=1 SV=2 Postion:28 is R GLNSQSSDDHLNKRSRSSSMSSLTGAY
>sp|Q96HA1|P121A_HUMAN Nuclear envelope pore membrane protein POM 121 OS=Homo sapiens OX=9606 GN=POM121 PE=1 SV=2 Postion:30 is R NSQSSDDHLNKRSRSSSMSSLTGAYAS
>sp|Q96HA1|P121A_HUMAN Nuclear envelope pore membrane protein POM 121 OS=Homo sapiens OX=9606 GN=POM121 PE=1 SV=2 Postion:50 is R LTGAYASGIPSSSRNAITSSYSSTXXX
>sp|Q96HA1|P121A_HUMAN Nuclear envelope pore membrane protein POM 121 OS=Homo sapiens OX=9606 GN=POM121 PE=1 SV=2 Postion:1 is R XXXXXXXXXXXXXRGISQLWKRNGPSS
>sp|Q96HA1|P121A_HUMAN Nuclear envelope pore membrane protein POM 121 OS=Homo sapiens OX=9606 GN=POM121 PE=1 SV=2 Postion:9 is R XXXXXRGISQLWKRNGPSSSPFSSPAS
>sp|Q96HA1|P121A_HUMAN Nuclear envelope pore membrane protein POM 121 OS=Homo sapiens OX=9606 GN=POM121 PE=1 SV=2 Postion:24 is R GPSSSPFSSPASSRSQTPERPAKKIRE
>sp|Q96HA1|P121A_HUMAN Nuclear envelope pore membrane protein POM 121 OS=Homo sapiens OX=9606 GN=POM121 PE=1 SV=2 Postion:30 is R FSSPASSRSQTPERPAKKIREEELCHH
>sp|Q96HA1|P121A_HUMAN Nuclear envelope pore membrane protein POM 121 OS=Homo sapiens OX=9606 GN=POM121 PE=1 SV=2 Postion:36 is R SRSQTPERPAKKIREEELCHHSSSSTP
>sp|Q96HA1|P121A_HUMAN Nuclear envelope pore membrane protein POM 121 OS=Homo sapiens OX=9606 GN=POM121 PE=1 SV=2 Postion:54 is R CHHSSSSTPLAADRESQGEKXXXXXXX
>sp|Q96HA1|P121A_HUMAN Nuclear envelope pore membrane protein POM 121 OS=Homo sapiens OX=9606 GN=POM121 PE=1 SV=2 Postion:7 is R XXXXXXXAADTTPRKKQNSNSQSTPGS
>sp|Q96HA1|P121A_HUMAN Nuclear envelope pore membrane protein POM 121 OS=Homo sapiens OX=9606 GN=POM121 PE=1 SV=2 Postion:24 is R NSNSQSTPGSSGQRKRKVQLLPSRRGE
>sp|Q96HA1|P121A_HUMAN Nuclear envelope pore membrane protein POM 121 OS=Homo sapiens OX=9606 GN=POM121 PE=1 SV=2 Postion:26 is R NSQSTPGSSGQRKRKVQLLPSRRGEQL
>sp|Q96HA1|P121A_HUMAN Nuclear envelope pore membrane protein POM 121 OS=Homo sapiens OX=9606 GN=POM121 PE=1 SV=2 Postion:34 is R SGQRKRKVQLLPSRRGEQLTLPPPPQL
>sp|Q96HA1|P121A_HUMAN Nuclear envelope pore membrane protein POM 121 OS=Homo sapiens OX=9606 GN=POM121 PE=1 SV=2 Postion:35 is R GQRKRKVQLLPSRRGEQLTLPPPPQLG
>sp|Q96HA1|P121A_HUMAN Nuclear envelope pore membrane protein POM 121 OS=Homo sapiens OX=9606 GN=POM121 PE=1 SV=2 Postion:36 is R SFSIGAGSKTPGARQRLQARRQHTRKK
>sp|Q96HA1|P121A_HUMAN Nuclear envelope pore membrane protein POM 121 OS=Homo sapiens OX=9606 GN=POM121 PE=1 SV=2 Postion:38 is R SIGAGSKTPGARQRLQARRQHTRKKXX
>sp|Q96HA1|P121A_HUMAN Nuclear envelope pore membrane protein POM 121 OS=Homo sapiens OX=9606 GN=POM121 PE=1 SV=2 Postion:42 is R GSKTPGARQRLQARRQHTRKKXXXXXX
>sp|Q96HA1|P121A_HUMAN Nuclear envelope pore membrane protein POM 121 OS=Homo sapiens OX=9606 GN=POM121 PE=1 SV=2 Postion:43 is R SKTPGARQRLQARRQHTRKKXXXXXXX
>sp|Q96HA1|P121A_HUMAN Nuclear envelope pore membrane protein POM 121 OS=Homo sapiens OX=9606 GN=POM121 PE=1 SV=2 Postion:47 is R GARQRLQARRQHTRKKXXXXXXXXXXX
Carbonylation Site:
Non-carbonylation Site:
>sp|Q96HA1|P121A_HUMAN Nuclear envelope pore membrane protein POM 121 OS=Homo sapiens OX=9606 GN=POM121 PE=1 SV=2 Postion:59 is T LYLVPAAAALAWLTVXXXXXXXXXXXX
>sp|Q96HA1|P121A_HUMAN Nuclear envelope pore membrane protein POM 121 OS=Homo sapiens OX=9606 GN=POM121 PE=1 SV=2 Postion:3 is T XXXXXXXXXXXGATAAWWGLSREPRGS
>sp|Q96HA1|P121A_HUMAN Nuclear envelope pore membrane protein POM 121 OS=Homo sapiens OX=9606 GN=POM121 PE=1 SV=2 Postion:44 is T PLSSFVRKARHRRTLFASPLAKSTANG
>sp|Q96HA1|P121A_HUMAN Nuclear envelope pore membrane protein POM 121 OS=Homo sapiens OX=9606 GN=POM121 PE=1 SV=2 Postion:54 is T HRRTLFASPLAKSTANGNLLXXXXXXX
>sp|Q96HA1|P121A_HUMAN Nuclear envelope pore membrane protein POM 121 OS=Homo sapiens OX=9606 GN=POM121 PE=1 SV=2 Postion:4 is T XXXXXXXXXXEPRTLLEGPDPAELLLM
>sp|Q96HA1|P121A_HUMAN Nuclear envelope pore membrane protein POM 121 OS=Homo sapiens OX=9606 GN=POM121 PE=1 SV=2 Postion:11 is T XXXPPRSPPPSPPTHRAHHVYPSLPTP
>sp|Q96HA1|P121A_HUMAN Nuclear envelope pore membrane protein POM 121 OS=Homo sapiens OX=9606 GN=POM121 PE=1 SV=2 Postion:23 is T PTHRAHHVYPSLPTPLLRPSRRPSPRD
>sp|Q96HA1|P121A_HUMAN Nuclear envelope pore membrane protein POM 121 OS=Homo sapiens OX=9606 GN=POM121 PE=1 SV=2 Postion:39 is T LRPSRRPSPRDCGTLPNRFVITPRRRY
>sp|Q96HA1|P121A_HUMAN Nuclear envelope pore membrane protein POM 121 OS=Homo sapiens OX=9606 GN=POM121 PE=1 SV=2 Postion:47 is T PRDCGTLPNRFVITPRRRYPIHQAQYS
>sp|Q96HA1|P121A_HUMAN Nuclear envelope pore membrane protein POM 121 OS=Homo sapiens OX=9606 GN=POM121 PE=1 SV=2 Postion:7 is T XXXXXXXCLGVLPTVCWNGYHKKAVLS
>sp|Q96HA1|P121A_HUMAN Nuclear envelope pore membrane protein POM 121 OS=Homo sapiens OX=9606 GN=POM121 PE=1 SV=2 Postion:32 is T LSPRNSRMVCSPVTVRIAPPDRRFSRS
>sp|Q96HA1|P121A_HUMAN Nuclear envelope pore membrane protein POM 121 OS=Homo sapiens OX=9606 GN=POM121 PE=1 SV=2 Postion:55 is T FSRSAIPEQIISSTLSSPSXXXXXXXX
>sp|Q96HA1|P121A_HUMAN Nuclear envelope pore membrane protein POM 121 OS=Homo sapiens OX=9606 GN=POM121 PE=1 SV=2 Postion:11 is T XXXSNAPDPCAKETVLSALKEKEKKRT
>sp|Q96HA1|P121A_HUMAN Nuclear envelope pore membrane protein POM 121 OS=Homo sapiens OX=9606 GN=POM121 PE=1 SV=2 Postion:24 is T TVLSALKEKEKKRTVEEEDQIFLDGQE
>sp|Q96HA1|P121A_HUMAN Nuclear envelope pore membrane protein POM 121 OS=Homo sapiens OX=9606 GN=POM121 PE=1 SV=2 Postion:38 is T LNKRSRSSSMSSLTGAYASGIPSSSRN
>sp|Q96HA1|P121A_HUMAN Nuclear envelope pore membrane protein POM 121 OS=Homo sapiens OX=9606 GN=POM121 PE=1 SV=2 Postion:54 is T YASGIPSSSRNAITSSYSSTXXXXXXX
>sp|Q96HA1|P121A_HUMAN Nuclear envelope pore membrane protein POM 121 OS=Homo sapiens OX=9606 GN=POM121 PE=1 SV=2 Postion:60 is T SSSRNAITSSYSSTXXXXXXXXXXXXX
>sp|Q96HA1|P121A_HUMAN Nuclear envelope pore membrane protein POM 121 OS=Homo sapiens OX=9606 GN=POM121 PE=1 SV=2 Postion:27 is T SSPFSSPASSRSQTPERPAKKIREEEL
>sp|Q96HA1|P121A_HUMAN Nuclear envelope pore membrane protein POM 121 OS=Homo sapiens OX=9606 GN=POM121 PE=1 SV=2 Postion:4 is T XXXXXXXXXXAADTTPRKKQNSNSQST
>sp|Q96HA1|P121A_HUMAN Nuclear envelope pore membrane protein POM 121 OS=Homo sapiens OX=9606 GN=POM121 PE=1 SV=2 Postion:5 is T XXXXXXXXXAADTTPRKKQNSNSQSTP
>sp|Q96HA1|P121A_HUMAN Nuclear envelope pore membrane protein POM 121 OS=Homo sapiens OX=9606 GN=POM121 PE=1 SV=2 Postion:17 is T TTPRKKQNSNSQSTPGSSGQRKRKVQL
>sp|Q96HA1|P121A_HUMAN Nuclear envelope pore membrane protein POM 121 OS=Homo sapiens OX=9606 GN=POM121 PE=1 SV=2 Postion:40 is T KVQLLPSRRGEQLTLPPPPQLGYSITA
>sp|Q96HA1|P121A_HUMAN Nuclear envelope pore membrane protein POM 121 OS=Homo sapiens OX=9606 GN=POM121 PE=1 SV=2 Postion:52 is T LTLPPPPQLGYSITAEDLDLEKXXXXX
>sp|Q96HA1|P121A_HUMAN Nuclear envelope pore membrane protein POM 121 OS=Homo sapiens OX=9606 GN=POM121 PE=1 SV=2 Postion:23 is T ALEDKSDAASNSVTETPPITQPSFTFT
>sp|Q96HA1|P121A_HUMAN Nuclear envelope pore membrane protein POM 121 OS=Homo sapiens OX=9606 GN=POM121 PE=1 SV=2 Postion:25 is T EDKSDAASNSVTETPPITQPSFTFTLP
>sp|Q96HA1|P121A_HUMAN Nuclear envelope pore membrane protein POM 121 OS=Homo sapiens OX=9606 GN=POM121 PE=1 SV=2 Postion:29 is T DAASNSVTETPPITQPSFTFTLPAAAP
>sp|Q96HA1|P121A_HUMAN Nuclear envelope pore membrane protein POM 121 OS=Homo sapiens OX=9606 GN=POM121 PE=1 SV=2 Postion:34 is T SVTETPPITQPSFTFTLPAAAPASPPT
>sp|Q96HA1|P121A_HUMAN Nuclear envelope pore membrane protein POM 121 OS=Homo sapiens OX=9606 GN=POM121 PE=1 SV=2 Postion:36 is T TETPPITQPSFTFTLPAAAPASPPTSL
>sp|Q96HA1|P121A_HUMAN Nuclear envelope pore membrane protein POM 121 OS=Homo sapiens OX=9606 GN=POM121 PE=1 SV=2 Postion:47 is T TFTLPAAAPASPPTSLLAPSTNPLLES
>sp|Q96HA1|P121A_HUMAN Nuclear envelope pore membrane protein POM 121 OS=Homo sapiens OX=9606 GN=POM121 PE=1 SV=2 Postion:54 is T APASPPTSLLAPSTNPLLESXXXXXXX
>sp|Q96HA1|P121A_HUMAN Nuclear envelope pore membrane protein POM 121 OS=Homo sapiens OX=9606 GN=POM121 PE=1 SV=2 Postion:6 is T XXXXXXXXLKKMQTPPSLPPCPESAGA
>sp|Q96HA1|P121A_HUMAN Nuclear envelope pore membrane protein POM 121 OS=Homo sapiens OX=9606 GN=POM121 PE=1 SV=2 Postion:21 is T PSLPPCPESAGAATTEALSPPKTPSLL
>sp|Q96HA1|P121A_HUMAN Nuclear envelope pore membrane protein POM 121 OS=Homo sapiens OX=9606 GN=POM121 PE=1 SV=2 Postion:22 is T SLPPCPESAGAATTEALSPPKTPSLLP
>sp|Q96HA1|P121A_HUMAN Nuclear envelope pore membrane protein POM 121 OS=Homo sapiens OX=9606 GN=POM121 PE=1 SV=2 Postion:30 is T AGAATTEALSPPKTPSLLPPLGLSQSG
>sp|Q96HA1|P121A_HUMAN Nuclear envelope pore membrane protein POM 121 OS=Homo sapiens OX=9606 GN=POM121 PE=1 SV=2 Postion:59 is T GLLPSPSFDSKPPTTXXXXXXXXXXXX
>sp|Q96HA1|P121A_HUMAN Nuclear envelope pore membrane protein POM 121 OS=Homo sapiens OX=9606 GN=POM121 PE=1 SV=2 Postion:60 is T LLPSPSFDSKPPTTXXXXXXXXXXXXX
>sp|Q96HA1|P121A_HUMAN Nuclear envelope pore membrane protein POM 121 OS=Homo sapiens OX=9606 GN=POM121 PE=1 SV=2 Postion:14 is T LLGLIPAPSMVPATDTKAPPTLQAETA
>sp|Q96HA1|P121A_HUMAN Nuclear envelope pore membrane protein POM 121 OS=Homo sapiens OX=9606 GN=POM121 PE=1 SV=2 Postion:16 is T GLIPAPSMVPATDTKAPPTLQAETATK
>sp|Q96HA1|P121A_HUMAN Nuclear envelope pore membrane protein POM 121 OS=Homo sapiens OX=9606 GN=POM121 PE=1 SV=2 Postion:21 is T PSMVPATDTKAPPTLQAETATKPQATS
>sp|Q96HA1|P121A_HUMAN Nuclear envelope pore membrane protein POM 121 OS=Homo sapiens OX=9606 GN=POM121 PE=1 SV=2 Postion:26 is T ATDTKAPPTLQAETATKPQATSAPSPA
>sp|Q96HA1|P121A_HUMAN Nuclear envelope pore membrane protein POM 121 OS=Homo sapiens OX=9606 GN=POM121 PE=1 SV=2 Postion:28 is T DTKAPPTLQAETATKPQATSAPSPAPK
>sp|Q96HA1|P121A_HUMAN Nuclear envelope pore membrane protein POM 121 OS=Homo sapiens OX=9606 GN=POM121 PE=1 SV=2 Postion:33 is T PTLQAETATKPQATSAPSPAPKQSFLF
>sp|Q96HA1|P121A_HUMAN Nuclear envelope pore membrane protein POM 121 OS=Homo sapiens OX=9606 GN=POM121 PE=1 SV=2 Postion:51 is T PAPKQSFLFGTQNTSPSSPAAPAXXXX
>sp|Q96HA1|P121A_HUMAN Nuclear envelope pore membrane protein POM 121 OS=Homo sapiens OX=9606 GN=POM121 PE=1 SV=2 Postion:13 is T XASSAPPMFKPIFTAPPKSEKEGPTPP
>sp|Q96HA1|P121A_HUMAN Nuclear envelope pore membrane protein POM 121 OS=Homo sapiens OX=9606 GN=POM121 PE=1 SV=2 Postion:24 is T IFTAPPKSEKEGPTPPGPSVTATAPSS
>sp|Q96HA1|P121A_HUMAN Nuclear envelope pore membrane protein POM 121 OS=Homo sapiens OX=9606 GN=POM121 PE=1 SV=2 Postion:31 is T SEKEGPTPPGPSVTATAPSSSSLPTTT
>sp|Q96HA1|P121A_HUMAN Nuclear envelope pore membrane protein POM 121 OS=Homo sapiens OX=9606 GN=POM121 PE=1 SV=2 Postion:33 is T KEGPTPPGPSVTATAPSSSSLPTTTST
>sp|Q96HA1|P121A_HUMAN Nuclear envelope pore membrane protein POM 121 OS=Homo sapiens OX=9606 GN=POM121 PE=1 SV=2 Postion:42 is T SVTATAPSSSSLPTTTSTTAPTFQPVF
>sp|Q96HA1|P121A_HUMAN Nuclear envelope pore membrane protein POM 121 OS=Homo sapiens OX=9606 GN=POM121 PE=1 SV=2 Postion:43 is T VTATAPSSSSLPTTTSTTAPTFQPVFS
>sp|Q96HA1|P121A_HUMAN Nuclear envelope pore membrane protein POM 121 OS=Homo sapiens OX=9606 GN=POM121 PE=1 SV=2 Postion:44 is T TATAPSSSSLPTTTSTTAPTFQPVFSS
>sp|Q96HA1|P121A_HUMAN Nuclear envelope pore membrane protein POM 121 OS=Homo sapiens OX=9606 GN=POM121 PE=1 SV=2 Postion:46 is T TAPSSSSLPTTTSTTAPTFQPVFSSMG
>sp|Q96HA1|P121A_HUMAN Nuclear envelope pore membrane protein POM 121 OS=Homo sapiens OX=9606 GN=POM121 PE=1 SV=2 Postion:47 is T APSSSSLPTTTSTTAPTFQPVFSSMGP
>sp|Q96HA1|P121A_HUMAN Nuclear envelope pore membrane protein POM 121 OS=Homo sapiens OX=9606 GN=POM121 PE=1 SV=2 Postion:50 is T SSSLPTTTSTTAPTFQPVFSSMGPXXX
>sp|Q96HA1|P121A_HUMAN Nuclear envelope pore membrane protein POM 121 OS=Homo sapiens OX=9606 GN=POM121 PE=1 SV=2 Postion:14 is T PASVPLPAPFFKQTTTPATAPTTTAPL
>sp|Q96HA1|P121A_HUMAN Nuclear envelope pore membrane protein POM 121 OS=Homo sapiens OX=9606 GN=POM121 PE=1 SV=2 Postion:15 is T ASVPLPAPFFKQTTTPATAPTTTAPLF
>sp|Q96HA1|P121A_HUMAN Nuclear envelope pore membrane protein POM 121 OS=Homo sapiens OX=9606 GN=POM121 PE=1 SV=2 Postion:16 is T SVPLPAPFFKQTTTPATAPTTTAPLFT
>sp|Q96HA1|P121A_HUMAN Nuclear envelope pore membrane protein POM 121 OS=Homo sapiens OX=9606 GN=POM121 PE=1 SV=2 Postion:19 is T LPAPFFKQTTTPATAPTTTAPLFTGLA
>sp|Q96HA1|P121A_HUMAN Nuclear envelope pore membrane protein POM 121 OS=Homo sapiens OX=9606 GN=POM121 PE=1 SV=2 Postion:22 is T PFFKQTTTPATAPTTTAPLFTGLASAT
>sp|Q96HA1|P121A_HUMAN Nuclear envelope pore membrane protein POM 121 OS=Homo sapiens OX=9606 GN=POM121 PE=1 SV=2 Postion:23 is T FFKQTTTPATAPTTTAPLFTGLASATS
>sp|Q96HA1|P121A_HUMAN Nuclear envelope pore membrane protein POM 121 OS=Homo sapiens OX=9606 GN=POM121 PE=1 SV=2 Postion:24 is T FKQTTTPATAPTTTAPLFTGLASATSA
>sp|Q96HA1|P121A_HUMAN Nuclear envelope pore membrane protein POM 121 OS=Homo sapiens OX=9606 GN=POM121 PE=1 SV=2 Postion:29 is T TPATAPTTTAPLFTGLASATSAVAPIT
>sp|Q96HA1|P121A_HUMAN Nuclear envelope pore membrane protein POM 121 OS=Homo sapiens OX=9606 GN=POM121 PE=1 SV=2 Postion:35 is T TTTAPLFTGLASATSAVAPITSASPST
>sp|Q96HA1|P121A_HUMAN Nuclear envelope pore membrane protein POM 121 OS=Homo sapiens OX=9606 GN=POM121 PE=1 SV=2 Postion:42 is T TGLASATSAVAPITSASPSTDSASKPA
>sp|Q96HA1|P121A_HUMAN Nuclear envelope pore membrane protein POM 121 OS=Homo sapiens OX=9606 GN=POM121 PE=1 SV=2 Postion:10 is T XXXXNSVSSSSVSTTTSTATAASQPFL
>sp|Q96HA1|P121A_HUMAN Nuclear envelope pore membrane protein POM 121 OS=Homo sapiens OX=9606 GN=POM121 PE=1 SV=2 Postion:11 is T XXXNSVSSSSVSTTTSTATAASQPFLF
>sp|Q96HA1|P121A_HUMAN Nuclear envelope pore membrane protein POM 121 OS=Homo sapiens OX=9606 GN=POM121 PE=1 SV=2 Postion:12 is T XXNSVSSSSVSTTTSTATAASQPFLFG
>sp|Q96HA1|P121A_HUMAN Nuclear envelope pore membrane protein POM 121 OS=Homo sapiens OX=9606 GN=POM121 PE=1 SV=2 Postion:14 is T NSVSSSSVSTTTSTATAASQPFLFGAP
>sp|Q96HA1|P121A_HUMAN Nuclear envelope pore membrane protein POM 121 OS=Homo sapiens OX=9606 GN=POM121 PE=1 SV=2 Postion:16 is T VSSSSVSTTTSTATAASQPFLFGAPQA
>sp|Q96HA1|P121A_HUMAN Nuclear envelope pore membrane protein POM 121 OS=Homo sapiens OX=9606 GN=POM121 PE=1 SV=2 Postion:35 is T FLFGAPQASAASFTPAMGSIFQFGKPP
>sp|Q96HA1|P121A_HUMAN Nuclear envelope pore membrane protein POM 121 OS=Homo sapiens OX=9606 GN=POM121 PE=1 SV=2 Postion:52 is T GSIFQFGKPPALPTTTTVTTFSXXXXX
>sp|Q96HA1|P121A_HUMAN Nuclear envelope pore membrane protein POM 121 OS=Homo sapiens OX=9606 GN=POM121 PE=1 SV=2 Postion:53 is T SIFQFGKPPALPTTTTVTTFSXXXXXX
>sp|Q96HA1|P121A_HUMAN Nuclear envelope pore membrane protein POM 121 OS=Homo sapiens OX=9606 GN=POM121 PE=1 SV=2 Postion:54 is T IFQFGKPPALPTTTTVTTFSXXXXXXX
>sp|Q96HA1|P121A_HUMAN Nuclear envelope pore membrane protein POM 121 OS=Homo sapiens OX=9606 GN=POM121 PE=1 SV=2 Postion:55 is T FQFGKPPALPTTTTVTTFSXXXXXXXX
>sp|Q96HA1|P121A_HUMAN Nuclear envelope pore membrane protein POM 121 OS=Homo sapiens OX=9606 GN=POM121 PE=1 SV=2 Postion:57 is T FGKPPALPTTTTVTTFSXXXXXXXXXX
>sp|Q96HA1|P121A_HUMAN Nuclear envelope pore membrane protein POM 121 OS=Homo sapiens OX=9606 GN=POM121 PE=1 SV=2 Postion:58 is T GKPPALPTTTTVTTFSXXXXXXXXXXX
>sp|Q96HA1|P121A_HUMAN Nuclear envelope pore membrane protein POM 121 OS=Homo sapiens OX=9606 GN=POM121 PE=1 SV=2 Postion:5 is T XXXXXXXXXQSLHTAVPTATSSSAADF
>sp|Q96HA1|P121A_HUMAN Nuclear envelope pore membrane protein POM 121 OS=Homo sapiens OX=9606 GN=POM121 PE=1 SV=2 Postion:9 is T XXXXXQSLHTAVPTATSSSAADFSGFG
>sp|Q96HA1|P121A_HUMAN Nuclear envelope pore membrane protein POM 121 OS=Homo sapiens OX=9606 GN=POM121 PE=1 SV=2 Postion:11 is T XXXQSLHTAVPTATSSSAADFSGFGST
>sp|Q96HA1|P121A_HUMAN Nuclear envelope pore membrane protein POM 121 OS=Homo sapiens OX=9606 GN=POM121 PE=1 SV=2 Postion:24 is T TSSSAADFSGFGSTLATSAPATSSQPT
>sp|Q96HA1|P121A_HUMAN Nuclear envelope pore membrane protein POM 121 OS=Homo sapiens OX=9606 GN=POM121 PE=1 SV=2 Postion:27 is T SAADFSGFGSTLATSAPATSSQPTLTF
>sp|Q96HA1|P121A_HUMAN Nuclear envelope pore membrane protein POM 121 OS=Homo sapiens OX=9606 GN=POM121 PE=1 SV=2 Postion:32 is T SGFGSTLATSAPATSSQPTLTFSNTST
>sp|Q96HA1|P121A_HUMAN Nuclear envelope pore membrane protein POM 121 OS=Homo sapiens OX=9606 GN=POM121 PE=1 SV=2 Postion:37 is T TLATSAPATSSQPTLTFSNTSTPTFNI
>sp|Q96HA1|P121A_HUMAN Nuclear envelope pore membrane protein POM 121 OS=Homo sapiens OX=9606 GN=POM121 PE=1 SV=2 Postion:39 is T ATSAPATSSQPTLTFSNTSTPTFNIPF
>sp|Q96HA1|P121A_HUMAN Nuclear envelope pore membrane protein POM 121 OS=Homo sapiens OX=9606 GN=POM121 PE=1 SV=2 Postion:43 is T PATSSQPTLTFSNTSTPTFNIPFGSSA
>sp|Q96HA1|P121A_HUMAN Nuclear envelope pore membrane protein POM 121 OS=Homo sapiens OX=9606 GN=POM121 PE=1 SV=2 Postion:45 is T TSSQPTLTFSNTSTPTFNIPFGSSAKS
>sp|Q96HA1|P121A_HUMAN Nuclear envelope pore membrane protein POM 121 OS=Homo sapiens OX=9606 GN=POM121 PE=1 SV=2 Postion:47 is T SQPTLTFSNTSTPTFNIPFGSSAKSPL
>sp|Q96HA1|P121A_HUMAN Nuclear envelope pore membrane protein POM 121 OS=Homo sapiens OX=9606 GN=POM121 PE=1 SV=2 Postion:36 is T AKPALAPSFGSSFTFGNSAAPAAAPTP
>sp|Q96HA1|P121A_HUMAN Nuclear envelope pore membrane protein POM 121 OS=Homo sapiens OX=9606 GN=POM121 PE=1 SV=2 Postion:4 is T XXXXXXXXXXYVPTPIHPIFGGATHSA
>sp|Q96HA1|P121A_HUMAN Nuclear envelope pore membrane protein POM 121 OS=Homo sapiens OX=9606 GN=POM121 PE=1 SV=2 Postion:14 is T YVPTPIHPIFGGATHSAFGLKATASAF
>sp|Q96HA1|P121A_HUMAN Nuclear envelope pore membrane protein POM 121 OS=Homo sapiens OX=9606 GN=POM121 PE=1 SV=2 Postion:23 is T FGGATHSAFGLKATASAFGAPASSQPA
>sp|Q96HA1|P121A_HUMAN Nuclear envelope pore membrane protein POM 121 OS=Homo sapiens OX=9606 GN=POM121 PE=1 SV=2 Postion:41 is T GAPASSQPAFGGSTAVFFGAATSSGFG
>sp|Q96HA1|P121A_HUMAN Nuclear envelope pore membrane protein POM 121 OS=Homo sapiens OX=9606 GN=POM121 PE=1 SV=2 Postion:49 is T AFGGSTAVFFGAATSSGFGATTQTAXX
>sp|Q96HA1|P121A_HUMAN Nuclear envelope pore membrane protein POM 121 OS=Homo sapiens OX=9606 GN=POM121 PE=1 SV=2 Postion:56 is T VFFGAATSSGFGATTQTAXXXXXXXXX
>sp|Q96HA1|P121A_HUMAN Nuclear envelope pore membrane protein POM 121 OS=Homo sapiens OX=9606 GN=POM121 PE=1 SV=2 Postion:57 is T FFGAATSSGFGATTQTAXXXXXXXXXX
>sp|Q96HA1|P121A_HUMAN Nuclear envelope pore membrane protein POM 121 OS=Homo sapiens OX=9606 GN=POM121 PE=1 SV=2 Postion:59 is T GAATSSGFGATTQTAXXXXXXXXXXXX
>sp|Q96HA1|P121A_HUMAN Nuclear envelope pore membrane protein POM 121 OS=Homo sapiens OX=9606 GN=POM121 PE=1 SV=2 Postion:12 is T XXSSGSSSSVFGSTTPSPFTFGGSAAP
>sp|Q96HA1|P121A_HUMAN Nuclear envelope pore membrane protein POM 121 OS=Homo sapiens OX=9606 GN=POM121 PE=1 SV=2 Postion:13 is T XSSGSSSSVFGSTTPSPFTFGGSAAPA
>sp|Q96HA1|P121A_HUMAN Nuclear envelope pore membrane protein POM 121 OS=Homo sapiens OX=9606 GN=POM121 PE=1 SV=2 Postion:18 is T SSSVFGSTTPSPFTFGGSAAPAGSGSF
>sp|Q96HA1|P121A_HUMAN Nuclear envelope pore membrane protein POM 121 OS=Homo sapiens OX=9606 GN=POM121 PE=1 SV=2 Postion:37 is T APAGSGSFGINVATPGSSTTTGAFSFG
>sp|Q96HA1|P121A_HUMAN Nuclear envelope pore membrane protein POM 121 OS=Homo sapiens OX=9606 GN=POM121 PE=1 SV=2 Postion:42 is T GSFGINVATPGSSTTTGAFSFGAGQSG
>sp|Q96HA1|P121A_HUMAN Nuclear envelope pore membrane protein POM 121 OS=Homo sapiens OX=9606 GN=POM121 PE=1 SV=2 Postion:43 is T SFGINVATPGSSTTTGAFSFGAGQSGS
>sp|Q96HA1|P121A_HUMAN Nuclear envelope pore membrane protein POM 121 OS=Homo sapiens OX=9606 GN=POM121 PE=1 SV=2 Postion:44 is T FGINVATPGSSTTTGAFSFGAGQSGST
>sp|Q96HA1|P121A_HUMAN Nuclear envelope pore membrane protein POM 121 OS=Homo sapiens OX=9606 GN=POM121 PE=1 SV=2 Postion:57 is T TGAFSFGAGQSGSTATSXXXXXXXXXX
>sp|Q96HA1|P121A_HUMAN Nuclear envelope pore membrane protein POM 121 OS=Homo sapiens OX=9606 GN=POM121 PE=1 SV=2 Postion:59 is T AFSFGAGQSGSTATSXXXXXXXXXXXX
>sp|Q96HA1|P121A_HUMAN Nuclear envelope pore membrane protein POM 121 OS=Homo sapiens OX=9606 GN=POM121 PE=1 SV=2 Postion:1 is T XXXXXXXXXXXXXTPFAGGLGQNALGT
>sp|Q96HA1|P121A_HUMAN Nuclear envelope pore membrane protein POM 121 OS=Homo sapiens OX=9606 GN=POM121 PE=1 SV=2 Postion:14 is T TPFAGGLGQNALGTTGQSTPFAFNVSS
>sp|Q96HA1|P121A_HUMAN Nuclear envelope pore membrane protein POM 121 OS=Homo sapiens OX=9606 GN=POM121 PE=1 SV=2 Postion:15 is T PFAGGLGQNALGTTGQSTPFAFNVSST
>sp|Q96HA1|P121A_HUMAN Nuclear envelope pore membrane protein POM 121 OS=Homo sapiens OX=9606 GN=POM121 PE=1 SV=2 Postion:19 is T GLGQNALGTTGQSTPFAFNVSSTTESK
>sp|Q96HA1|P121A_HUMAN Nuclear envelope pore membrane protein POM 121 OS=Homo sapiens OX=9606 GN=POM121 PE=1 SV=2 Postion:28 is T TGQSTPFAFNVSSTTESKPVFGGTATP
>sp|Q96HA1|P121A_HUMAN Nuclear envelope pore membrane protein POM 121 OS=Homo sapiens OX=9606 GN=POM121 PE=1 SV=2 Postion:29 is T GQSTPFAFNVSSTTESKPVFGGTATPT
>sp|Q96HA1|P121A_HUMAN Nuclear envelope pore membrane protein POM 121 OS=Homo sapiens OX=9606 GN=POM121 PE=1 SV=2 Postion:38 is T VSSTTESKPVFGGTATPTFGLNTPAPG
>sp|Q96HA1|P121A_HUMAN Nuclear envelope pore membrane protein POM 121 OS=Homo sapiens OX=9606 GN=POM121 PE=1 SV=2 Postion:40 is T STTESKPVFGGTATPTFGLNTPAPGVG
>sp|Q96HA1|P121A_HUMAN Nuclear envelope pore membrane protein POM 121 OS=Homo sapiens OX=9606 GN=POM121 PE=1 SV=2 Postion:42 is T TESKPVFGGTATPTFGLNTPAPGVGTS
>sp|Q96HA1|P121A_HUMAN Nuclear envelope pore membrane protein POM 121 OS=Homo sapiens OX=9606 GN=POM121 PE=1 SV=2 Postion:47 is T VFGGTATPTFGLNTPAPGVGTSGSSLS
>sp|Q96HA1|P121A_HUMAN Nuclear envelope pore membrane protein POM 121 OS=Homo sapiens OX=9606 GN=POM121 PE=1 SV=2 Postion:54 is T PTFGLNTPAPGVGTSGSSLSXXXXXXX
>sp|Q96HA1|P121A_HUMAN Nuclear envelope pore membrane protein POM 121 OS=Homo sapiens OX=9606 GN=POM121 PE=1 SV=2 Postion:32 is T SAALSFSIGAGSKTPGARQRLQARRQH
>sp|Q96HA1|P121A_HUMAN Nuclear envelope pore membrane protein POM 121 OS=Homo sapiens OX=9606 GN=POM121 PE=1 SV=2 Postion:46 is T PGARQRLQARRQHTRKKXXXXXXXXXX

## Sheet: NUP98
Carbonylation Site:
Non-carbonylation Site:
>sp|P52948|NUP98_HUMAN Nuclear pore complex protein Nup98-Nup96 OS=Homo sapiens OX=9606 GN=NUP98 PE=1 SV=4 Postion:4 is K XXXXXXXXXXMFNKSFGTPFGGGTGGF
>sp|P52948|NUP98_HUMAN Nuclear pore complex protein Nup98-Nup96 OS=Homo sapiens OX=9606 GN=NUP98 PE=1 SV=4 Postion:58 is K SNNTGGLFGNSQTKPGXXXXXXXXXXX
>sp|P52948|NUP98_HUMAN Nuclear pore complex protein Nup98-Nup96 OS=Homo sapiens OX=9606 GN=NUP98 PE=1 SV=4 Postion:53 is K SLFSSQNNAFAQNKPTGFGNFXXXXXX
>sp|P52948|NUP98_HUMAN Nuclear pore complex protein Nup98-Nup96 OS=Homo sapiens OX=9606 GN=NUP98 PE=1 SV=4 Postion:43 is K PSSFTAAPTGTTIKFNPPTGTDTMVKA
>sp|P52948|NUP98_HUMAN Nuclear pore complex protein Nup98-Nup96 OS=Homo sapiens OX=9606 GN=NUP98 PE=1 SV=4 Postion:55 is K IKFNPPTGTDTMVKAGVSTXXXXXXXX
>sp|P52948|NUP98_HUMAN Nuclear pore complex protein Nup98-Nup96 OS=Homo sapiens OX=9606 GN=NUP98 PE=1 SV=4 Postion:5 is K XXXXXXXXXNISTKHQCITAMKEYESK
>sp|P52948|NUP98_HUMAN Nuclear pore complex protein Nup98-Nup96 OS=Homo sapiens OX=9606 GN=NUP98 PE=1 SV=4 Postion:13 is K XNISTKHQCITAMKEYESKSLEELRLE
>sp|P52948|NUP98_HUMAN Nuclear pore complex protein Nup98-Nup96 OS=Homo sapiens OX=9606 GN=NUP98 PE=1 SV=4 Postion:18 is K KHQCITAMKEYESKSLEELRLEDYQAN
>sp|P52948|NUP98_HUMAN Nuclear pore complex protein Nup98-Nup96 OS=Homo sapiens OX=9606 GN=NUP98 PE=1 SV=4 Postion:33 is K LEELRLEDYQANRKGPQNQVGAGTTTG
>sp|P52948|NUP98_HUMAN Nuclear pore complex protein Nup98-Nup96 OS=Homo sapiens OX=9606 GN=NUP98 PE=1 SV=4 Postion:16 is K SSTTNSGFAYGQNKTAFGTSTTGFGTN
>sp|P52948|NUP98_HUMAN Nuclear pore complex protein Nup98-Nup96 OS=Homo sapiens OX=9606 GN=NUP98 PE=1 SV=4 Postion:47 is K FGQQNQQTTSLFSKPFGQATTTQNTGF
>sp|P52948|NUP98_HUMAN Nuclear pore complex protein Nup98-Nup96 OS=Homo sapiens OX=9606 GN=NUP98 PE=1 SV=4 Postion:9 is K XXXXXGSTLFGNNKLTTFGSSTTSAPS
>sp|P52948|NUP98_HUMAN Nuclear pore complex protein Nup98-Nup96 OS=Homo sapiens OX=9606 GN=NUP98 PE=1 SV=4 Postion:34 is K PSFGTTSGGLFGNKPTLTLGTNTNTSN
>sp|P52948|NUP98_HUMAN Nuclear pore complex protein Nup98-Nup96 OS=Homo sapiens OX=9606 GN=NUP98 PE=1 SV=4 Postion:3 is K XXXXXXXXXXXGSKPAPGTLGTGLGAG
>sp|P52948|NUP98_HUMAN Nuclear pore complex protein Nup98-Nup96 OS=Homo sapiens OX=9606 GN=NUP98 PE=1 SV=4 Postion:35 is K GAGQASLFGNNQPKIGGPLGTGAFGAP
>sp|P52948|NUP98_HUMAN Nuclear pore complex protein Nup98-Nup96 OS=Homo sapiens OX=9606 GN=NUP98 PE=1 SV=4 Postion:47 is K GDSPLFRNPMSDPKKKEERLKPTNPAA
>sp|P52948|NUP98_HUMAN Nuclear pore complex protein Nup98-Nup96 OS=Homo sapiens OX=9606 GN=NUP98 PE=1 SV=4 Postion:49 is K SPLFRNPMSDPKKKEERLKPTNPAAXX
>sp|P52948|NUP98_HUMAN Nuclear pore complex protein Nup98-Nup96 OS=Homo sapiens OX=9606 GN=NUP98 PE=1 SV=4 Postion:54 is K NPMSDPKKKEERLKPTNPAAXXXXXXX
>sp|P52948|NUP98_HUMAN Nuclear pore complex protein Nup98-Nup96 OS=Homo sapiens OX=9606 GN=NUP98 PE=1 SV=4 Postion:2 is K XXXXXXXXXXXXQKALTTPTHYKLTPR
>sp|P52948|NUP98_HUMAN Nuclear pore complex protein Nup98-Nup96 OS=Homo sapiens OX=9606 GN=NUP98 PE=1 SV=4 Postion:11 is K XXXQKALTTPTHYKLTPRPATRVRPKA
>sp|P52948|NUP98_HUMAN Nuclear pore complex protein Nup98-Nup96 OS=Homo sapiens OX=9606 GN=NUP98 PE=1 SV=4 Postion:23 is K YKLTPRPATRVRPKALQTTGTAKSHLF
>sp|P52948|NUP98_HUMAN Nuclear pore complex protein Nup98-Nup96 OS=Homo sapiens OX=9606 GN=NUP98 PE=1 SV=4 Postion:32 is K RVRPKALQTTGTAKSHLFDGLDDDEPS
>sp|P52948|NUP98_HUMAN Nuclear pore complex protein Nup98-Nup96 OS=Homo sapiens OX=9606 GN=NUP98 PE=1 SV=4 Postion:54 is K DDEPSLANGAFMPKKSIKKLXXXXXXX
>sp|P52948|NUP98_HUMAN Nuclear pore complex protein Nup98-Nup96 OS=Homo sapiens OX=9606 GN=NUP98 PE=1 SV=4 Postion:55 is K DEPSLANGAFMPKKSIKKLXXXXXXXX
>sp|P52948|NUP98_HUMAN Nuclear pore complex protein Nup98-Nup96 OS=Homo sapiens OX=9606 GN=NUP98 PE=1 SV=4 Postion:58 is K SLANGAFMPKKSIKKLXXXXXXXXXXX
>sp|P52948|NUP98_HUMAN Nuclear pore complex protein Nup98-Nup96 OS=Homo sapiens OX=9606 GN=NUP98 PE=1 SV=4 Postion:59 is K LANGAFMPKKSIKKLXXXXXXXXXXXX
>sp|P52948|NUP98_HUMAN Nuclear pore complex protein Nup98-Nup96 OS=Homo sapiens OX=9606 GN=NUP98 PE=1 SV=4 Postion:3 is K XXXXXXXXXXXVLKNLNNSNLFSPVNR
>sp|P52948|NUP98_HUMAN Nuclear pore complex protein Nup98-Nup96 OS=Homo sapiens OX=9606 GN=NUP98 PE=1 SV=4 Postion:39 is K EYPENGERFSFLSKPVDENHQQDGDED
>sp|P52948|NUP98_HUMAN Nuclear pore complex protein Nup98-Nup96 OS=Homo sapiens OX=9606 GN=NUP98 PE=1 SV=4 Postion:5 is K XXXXXXXXXNPIAKPIPQTPESAGNKH
>sp|P52948|NUP98_HUMAN Nuclear pore complex protein Nup98-Nup96 OS=Homo sapiens OX=9606 GN=NUP98 PE=1 SV=4 Postion:17 is K AKPIPQTPESAGNKHSNSNSVDDTIVA
>sp|P52948|NUP98_HUMAN Nuclear pore complex protein Nup98-Nup96 OS=Homo sapiens OX=9606 GN=NUP98 PE=1 SV=4 Postion:18 is K NSYHMHPAGIILTKVGYYTIPSMDDLA
>sp|P52948|NUP98_HUMAN Nuclear pore complex protein Nup98-Nup96 OS=Homo sapiens OX=9606 GN=NUP98 PE=1 SV=4 Postion:32 is K VGYYTIPSMDDLAKITNEKGECIVSDF
>sp|P52948|NUP98_HUMAN Nuclear pore complex protein Nup98-Nup96 OS=Homo sapiens OX=9606 GN=NUP98 PE=1 SV=4 Postion:37 is K IPSMDDLAKITNEKGECIVSDFTIGRK
>sp|P52948|NUP98_HUMAN Nuclear pore complex protein Nup98-Nup96 OS=Homo sapiens OX=9606 GN=NUP98 PE=1 SV=4 Postion:50 is K KGECIVSDFTIGRKGYGSIYFEGDXXX
>sp|P52948|NUP98_HUMAN Nuclear pore complex protein Nup98-Nup96 OS=Homo sapiens OX=9606 GN=NUP98 PE=1 SV=4 Postion:17 is K TNLNLDDIVHIRRKEVVVYLDDNQKPP
>sp|P52948|NUP98_HUMAN Nuclear pore complex protein Nup98-Nup96 OS=Homo sapiens OX=9606 GN=NUP98 PE=1 SV=4 Postion:28 is K RRKEVVVYLDDNQKPPVGEGLNRKAEV
>sp|P52948|NUP98_HUMAN Nuclear pore complex protein Nup98-Nup96 OS=Homo sapiens OX=9606 GN=NUP98 PE=1 SV=4 Postion:38 is K DNQKPPVGEGLNRKAEVTLDGVWPTDK
>sp|P52948|NUP98_HUMAN Nuclear pore complex protein Nup98-Nup96 OS=Homo sapiens OX=9606 GN=NUP98 PE=1 SV=4 Postion:51 is K KAEVTLDGVWPTDKTSRCLIKSPXXXX
>sp|P52948|NUP98_HUMAN Nuclear pore complex protein Nup98-Nup96 OS=Homo sapiens OX=9606 GN=NUP98 PE=1 SV=4 Postion:58 is K GVWPTDKTSRCLIKSPXXXXXXXXXXX
>sp|P52948|NUP98_HUMAN Nuclear pore complex protein Nup98-Nup96 OS=Homo sapiens OX=9606 GN=NUP98 PE=1 SV=4 Postion:18 is K DINYEGRLEAVSRKQGAQFKEYRPETG
>sp|P52948|NUP98_HUMAN Nuclear pore complex protein Nup98-Nup96 OS=Homo sapiens OX=9606 GN=NUP98 PE=1 SV=4 Postion:24 is K RLEAVSRKQGAQFKEYRPETGSWVFKV
>sp|P52948|NUP98_HUMAN Nuclear pore complex protein Nup98-Nup96 OS=Homo sapiens OX=9606 GN=NUP98 PE=1 SV=4 Postion:36 is K FKEYRPETGSWVFKVSHFSKYGLQDSD
>sp|P52948|NUP98_HUMAN Nuclear pore complex protein Nup98-Nup96 OS=Homo sapiens OX=9606 GN=NUP98 PE=1 SV=4 Postion:42 is K ETGSWVFKVSHFSKYGLQDSDEEEEEH
>sp|P52948|NUP98_HUMAN Nuclear pore complex protein Nup98-Nup96 OS=Homo sapiens OX=9606 GN=NUP98 PE=1 SV=4 Postion:58 is K LQDSDEEEEEHPSKTSXXXXXXXXXXX
>sp|P52948|NUP98_HUMAN Nuclear pore complex protein Nup98-Nup96 OS=Homo sapiens OX=9606 GN=NUP98 PE=1 SV=4 Postion:2 is K XXXXXXXXXXXXTKKLKTAPLPPASQT
>sp|P52948|NUP98_HUMAN Nuclear pore complex protein Nup98-Nup96 OS=Homo sapiens OX=9606 GN=NUP98 PE=1 SV=4 Postion:3 is K XXXXXXXXXXXTKKLKTAPLPPASQTT
>sp|P52948|NUP98_HUMAN Nuclear pore complex protein Nup98-Nup96 OS=Homo sapiens OX=9606 GN=NUP98 PE=1 SV=4 Postion:5 is K XXXXXXXXXTKKLKTAPLPPASQTTPL
>sp|P52948|NUP98_HUMAN Nuclear pore complex protein Nup98-Nup96 OS=Homo sapiens OX=9606 GN=NUP98 PE=1 SV=4 Postion:25 is K ASQTTPLQMALNGKPAPPPQSQSPEVE
>sp|P52948|NUP98_HUMAN Nuclear pore complex protein Nup98-Nup96 OS=Homo sapiens OX=9606 GN=NUP98 PE=1 SV=4 Postion:35 is K SSLGINPHVLQIMKASLLTDEEDVDMA
>sp|P52948|NUP98_HUMAN Nuclear pore complex protein Nup98-Nup96 OS=Homo sapiens OX=9606 GN=NUP98 PE=1 SV=4 Postion:59 is K DMALDQRFSRLPSKAXXXXXXXXXXXX
>sp|P52948|NUP98_HUMAN Nuclear pore complex protein Nup98-Nup96 OS=Homo sapiens OX=9606 GN=NUP98 PE=1 SV=4 Postion:20 is K CSPRLPISASHSSKTRSLVGGLLQSKF
>sp|P52948|NUP98_HUMAN Nuclear pore complex protein Nup98-Nup96 OS=Homo sapiens OX=9606 GN=NUP98 PE=1 SV=4 Postion:32 is K SKTRSLVGGLLQSKFTSGAFLSPSVSV
>sp|P52948|NUP98_HUMAN Nuclear pore complex protein Nup98-Nup96 OS=Homo sapiens OX=9606 GN=NUP98 PE=1 SV=4 Postion:27 is K VFTMPSPAPEVPLKTVGTRRQLGLVPR
>sp|P52948|NUP98_HUMAN Nuclear pore complex protein Nup98-Nup96 OS=Homo sapiens OX=9606 GN=NUP98 PE=1 SV=4 Postion:42 is K VGTRRQLGLVPREKSVTYGKGKLLMDM
>sp|P52948|NUP98_HUMAN Nuclear pore complex protein Nup98-Nup96 OS=Homo sapiens OX=9606 GN=NUP98 PE=1 SV=4 Postion:50 is K LVPREKSVTYGKGKLLMDMALFMGXXX
>sp|P52948|NUP98_HUMAN Nuclear pore complex protein Nup98-Nup96 OS=Homo sapiens OX=9606 GN=NUP98 PE=1 SV=4 Postion:47 is K SMEFGFLPNPVAVKPLTESPFKVHLEK
>sp|P52948|NUP98_HUMAN Nuclear pore complex protein Nup98-Nup96 OS=Homo sapiens OX=9606 GN=NUP98 PE=1 SV=4 Postion:55 is K NPVAVKPLTESPFKVHLEKXXXXXXXX
>sp|P52948|NUP98_HUMAN Nuclear pore complex protein Nup98-Nup96 OS=Homo sapiens OX=9606 GN=NUP98 PE=1 SV=4 Postion:60 is K KPLTESPFKVHLEKXXXXXXXXXXXXX
>sp|P52948|NUP98_HUMAN Nuclear pore complex protein Nup98-Nup96 OS=Homo sapiens OX=9606 GN=NUP98 PE=1 SV=4 Postion:7 is K XXXXXXXLSLRQRKPDEDMKLYQTPLE
>sp|P52948|NUP98_HUMAN Nuclear pore complex protein Nup98-Nup96 OS=Homo sapiens OX=9606 GN=NUP98 PE=1 SV=4 Postion:13 is K XLSLRQRKPDEDMKLYQTPLELKLKHS
>sp|P52948|NUP98_HUMAN Nuclear pore complex protein Nup98-Nup96 OS=Homo sapiens OX=9606 GN=NUP98 PE=1 SV=4 Postion:22 is K DEDMKLYQTPLELKLKHSTVHVDELCP
>sp|P52948|NUP98_HUMAN Nuclear pore complex protein Nup98-Nup96 OS=Homo sapiens OX=9606 GN=NUP98 PE=1 SV=4 Postion:24 is K DMKLYQTPLELKLKHSTVHVDELCPLI
>sp|P52948|NUP98_HUMAN Nuclear pore complex protein Nup98-Nup96 OS=Homo sapiens OX=9606 GN=NUP98 PE=1 SV=4 Postion:54 is K LGVAVIHDYADWVKEASGDLXXXXXXX
>sp|P52948|NUP98_HUMAN Nuclear pore complex protein Nup98-Nup96 OS=Homo sapiens OX=9606 GN=NUP98 PE=1 SV=4 Postion:7 is K XXXXXXXPEAQIVKHWSLTWTLCEALW
>sp|P52948|NUP98_HUMAN Nuclear pore complex protein Nup98-Nup96 OS=Homo sapiens OX=9606 GN=NUP98 PE=1 SV=4 Postion:24 is K LTWTLCEALWGHLKELDSQLNEPREYI
>sp|P52948|NUP98_HUMAN Nuclear pore complex protein Nup98-Nup96 OS=Homo sapiens OX=9606 GN=NUP98 PE=1 SV=4 Postion:7 is K XXXXXXXEVSLTQKNSPVEAVFSYLTG
>sp|P52948|NUP98_HUMAN Nuclear pore complex protein Nup98-Nup96 OS=Homo sapiens OX=9606 GN=NUP98 PE=1 SV=4 Postion:21 is K NSPVEAVFSYLTGKRISEACSLAQQSG
>sp|P52948|NUP98_HUMAN Nuclear pore complex protein Nup98-Nup96 OS=Homo sapiens OX=9606 GN=NUP98 PE=1 SV=4 Postion:25 is K QDERLRIFALLAGKPVWQLSEKKQINV
>sp|P52948|NUP98_HUMAN Nuclear pore complex protein Nup98-Nup96 OS=Homo sapiens OX=9606 GN=NUP98 PE=1 SV=4 Postion:33 is K ALLAGKPVWQLSEKKQINVCSQLDWKR
>sp|P52948|NUP98_HUMAN Nuclear pore complex protein Nup98-Nup96 OS=Homo sapiens OX=9606 GN=NUP98 PE=1 SV=4 Postion:34 is K LLAGKPVWQLSEKKQINVCSQLDWKRS
>sp|P52948|NUP98_HUMAN Nuclear pore complex protein Nup98-Nup96 OS=Homo sapiens OX=9606 GN=NUP98 PE=1 SV=4 Postion:45 is K EKKQINVCSQLDWKRSLAIHLWYLLPP
>sp|P52948|NUP98_HUMAN Nuclear pore complex protein Nup98-Nup96 OS=Homo sapiens OX=9606 GN=NUP98 PE=1 SV=4 Postion:57 is K SQTPLRDVCFHLLKLYSXXXXXXXXXX
>sp|P52948|NUP98_HUMAN Nuclear pore complex protein Nup98-Nup96 OS=Homo sapiens OX=9606 GN=NUP98 PE=1 SV=4 Postion:20 is K FVLLHIDNSGIREKAVRELLTRHCQLL
>sp|P52948|NUP98_HUMAN Nuclear pore complex protein Nup98-Nup96 OS=Homo sapiens OX=9606 GN=NUP98 PE=1 SV=4 Postion:41 is K RHCQLLETPESWAKETFLTQKLRVPAK
>sp|P52948|NUP98_HUMAN Nuclear pore complex protein Nup98-Nup96 OS=Homo sapiens OX=9606 GN=NUP98 PE=1 SV=4 Postion:54 is K KETFLTQKLRVPAKWIHEAKXXXXXXX
>sp|P52948|NUP98_HUMAN Nuclear pore complex protein Nup98-Nup96 OS=Homo sapiens OX=9606 GN=NUP98 PE=1 SV=4 Postion:60 is K QKLRVPAKWIHEAKXXXXXXXXXXXXX
>sp|P52948|NUP98_HUMAN Nuclear pore complex protein Nup98-Nup96 OS=Homo sapiens OX=9606 GN=NUP98 PE=1 SV=4 Postion:10 is K XXXXAVRAHMESDKHLEALCLFKAEHW
>sp|P52948|NUP98_HUMAN Nuclear pore complex protein Nup98-Nup96 OS=Homo sapiens OX=9606 GN=NUP98 PE=1 SV=4 Postion:19 is K MESDKHLEALCLFKAEHWNRCHKLIIR
>sp|P52948|NUP98_HUMAN Nuclear pore complex protein Nup98-Nup96 OS=Homo sapiens OX=9606 GN=NUP98 PE=1 SV=4 Postion:28 is K LCLFKAEHWNRCHKLIIRHLASDAIIN
>sp|P52948|NUP98_HUMAN Nuclear pore complex protein Nup98-Nup96 OS=Homo sapiens OX=9606 GN=NUP98 PE=1 SV=4 Postion:42 is K VDCSGNDLEQLHIKVTSLCSRIEQIQC
>sp|P52948|NUP98_HUMAN Nuclear pore complex protein Nup98-Nup96 OS=Homo sapiens OX=9606 GN=NUP98 PE=1 SV=4 Postion:59 is K LCSRIEQIQCYSAKDXXXXXXXXXXXX
>sp|P52948|NUP98_HUMAN Nuclear pore complex protein Nup98-Nup96 OS=Homo sapiens OX=9606 GN=NUP98 PE=1 SV=4 Postion:9 is K XXXXXRLAQSDMAKRVANLLRVVLSLH
Carbonylation Site:
>sp|P52948|NUP98_HUMAN Nuclear pore complex protein Nup98-Nup96 OS=Homo sapiens OX=9606 GN=NUP98 PE=1 SV=4 Postion:22 is P HYKLTPRPATRVRPKALQTTGTAKSHL
>sp|P52948|NUP98_HUMAN Nuclear pore complex protein Nup98-Nup96 OS=Homo sapiens OX=9606 GN=NUP98 PE=1 SV=4 Postion:39 is P LKTVGTRRQLGLVPREKSVTYGKGKLL
Non-carbonylation Site:
>sp|P52948|NUP98_HUMAN Nuclear pore complex protein Nup98-Nup96 OS=Homo sapiens OX=9606 GN=NUP98 PE=1 SV=4 Postion:9 is P XXXXXMFNKSFGTPFGGGTGGFGTTST
>sp|P52948|NUP98_HUMAN Nuclear pore complex protein Nup98-Nup96 OS=Homo sapiens OX=9606 GN=NUP98 PE=1 SV=4 Postion:59 is P NNTGGLFGNSQTKPGXXXXXXXXXXXX
>sp|P52948|NUP98_HUMAN Nuclear pore complex protein Nup98-Nup96 OS=Homo sapiens OX=9606 GN=NUP98 PE=1 SV=4 Postion:11 is P XXXGLFGTSSFSQPATSTSTGFGFGTS
>sp|P52948|NUP98_HUMAN Nuclear pore complex protein Nup98-Nup96 OS=Homo sapiens OX=9606 GN=NUP98 PE=1 SV=4 Postion:54 is P LFSSQNNAFAQNKPTGFGNFXXXXXXX
>sp|P52948|NUP98_HUMAN Nuclear pore complex protein Nup98-Nup96 OS=Homo sapiens OX=9606 GN=NUP98 PE=1 SV=4 Postion:19 is P SGGLFGTTNTTSNPFGSTSGSLFGPSS
>sp|P52948|NUP98_HUMAN Nuclear pore complex protein Nup98-Nup96 OS=Homo sapiens OX=9606 GN=NUP98 PE=1 SV=4 Postion:30 is P SNPFGSTSGSLFGPSSFTAAPTGTTIK
>sp|P52948|NUP98_HUMAN Nuclear pore complex protein Nup98-Nup96 OS=Homo sapiens OX=9606 GN=NUP98 PE=1 SV=4 Postion:37 is P SGSLFGPSSFTAAPTGTTIKFNPPTGT
>sp|P52948|NUP98_HUMAN Nuclear pore complex protein Nup98-Nup96 OS=Homo sapiens OX=9606 GN=NUP98 PE=1 SV=4 Postion:46 is P FTAAPTGTTIKFNPPTGTDTMVKAGVS
>sp|P52948|NUP98_HUMAN Nuclear pore complex protein Nup98-Nup96 OS=Homo sapiens OX=9606 GN=NUP98 PE=1 SV=4 Postion:47 is P TAAPTGTTIKFNPPTGTDTMVKAGVST
>sp|P52948|NUP98_HUMAN Nuclear pore complex protein Nup98-Nup96 OS=Homo sapiens OX=9606 GN=NUP98 PE=1 SV=4 Postion:35 is P ELRLEDYQANRKGPQNQVGAGTTTGLF
>sp|P52948|NUP98_HUMAN Nuclear pore complex protein Nup98-Nup96 OS=Homo sapiens OX=9606 GN=NUP98 PE=1 SV=4 Postion:52 is P VGAGTTTGLFGSSPATSSATGLXXXXX
>sp|P52948|NUP98_HUMAN Nuclear pore complex protein Nup98-Nup96 OS=Homo sapiens OX=9606 GN=NUP98 PE=1 SV=4 Postion:30 is P TAFGTSTTGFGTNPGGLFGQQNQQTTS
>sp|P52948|NUP98_HUMAN Nuclear pore complex protein Nup98-Nup96 OS=Homo sapiens OX=9606 GN=NUP98 PE=1 SV=4 Postion:11 is P XXXSFGNTSTIGQPSTNTMGLFGVTQA
>sp|P52948|NUP98_HUMAN Nuclear pore complex protein Nup98-Nup96 OS=Homo sapiens OX=9606 GN=NUP98 PE=1 SV=4 Postion:27 is P NTMGLFGVTQASQPGGLFGTATNTSTG
>sp|P52948|NUP98_HUMAN Nuclear pore complex protein Nup98-Nup96 OS=Homo sapiens OX=9606 GN=NUP98 PE=1 SV=4 Postion:21 is P NKLTTFGSSTTSAPSFGTTSGGLFGNK
>sp|P52948|NUP98_HUMAN Nuclear pore complex protein Nup98-Nup96 OS=Homo sapiens OX=9606 GN=NUP98 PE=1 SV=4 Postion:35 is P SFGTTSGGLFGNKPTLTLGTNTNTSNF
>sp|P52948|NUP98_HUMAN Nuclear pore complex protein Nup98-Nup96 OS=Homo sapiens OX=9606 GN=NUP98 PE=1 SV=4 Postion:4 is P XXXXXXXXXXGSKPAPGTLGTGLGAGF
>sp|P52948|NUP98_HUMAN Nuclear pore complex protein Nup98-Nup96 OS=Homo sapiens OX=9606 GN=NUP98 PE=1 SV=4 Postion:6 is P XXXXXXXXGSKPAPGTLGTGLGAGFGT
>sp|P52948|NUP98_HUMAN Nuclear pore complex protein Nup98-Nup96 OS=Homo sapiens OX=9606 GN=NUP98 PE=1 SV=4 Postion:34 is P LGAGQASLFGNNQPKIGGPLGTGAFGA
>sp|P52948|NUP98_HUMAN Nuclear pore complex protein Nup98-Nup96 OS=Homo sapiens OX=9606 GN=NUP98 PE=1 SV=4 Postion:39 is P ASLFGNNQPKIGGPLGTGAFGAPGFNT
>sp|P52948|NUP98_HUMAN Nuclear pore complex protein Nup98-Nup96 OS=Homo sapiens OX=9606 GN=NUP98 PE=1 SV=4 Postion:2 is P XXXXXXXXXXXXAPQAPVALTDPNASA
>sp|P52948|NUP98_HUMAN Nuclear pore complex protein Nup98-Nup96 OS=Homo sapiens OX=9606 GN=NUP98 PE=1 SV=4 Postion:5 is P XXXXXXXXXAPQAPVALTDPNASAAQQ
>sp|P52948|NUP98_HUMAN Nuclear pore complex protein Nup98-Nup96 OS=Homo sapiens OX=9606 GN=NUP98 PE=1 SV=4 Postion:11 is P XXXAPQAPVALTDPNASAAQQAVLQQH
>sp|P52948|NUP98_HUMAN Nuclear pore complex protein Nup98-Nup96 OS=Homo sapiens OX=9606 GN=NUP98 PE=1 SV=4 Postion:32 is P AVLQQHINSLTYSPFGDSPLFRNPMSD
>sp|P52948|NUP98_HUMAN Nuclear pore complex protein Nup98-Nup96 OS=Homo sapiens OX=9606 GN=NUP98 PE=1 SV=4 Postion:37 is P HINSLTYSPFGDSPLFRNPMSDPKKKE
>sp|P52948|NUP98_HUMAN Nuclear pore complex protein Nup98-Nup96 OS=Homo sapiens OX=9606 GN=NUP98 PE=1 SV=4 Postion:42 is P TYSPFGDSPLFRNPMSDPKKKEERLKP
>sp|P52948|NUP98_HUMAN Nuclear pore complex protein Nup98-Nup96 OS=Homo sapiens OX=9606 GN=NUP98 PE=1 SV=4 Postion:46 is P FGDSPLFRNPMSDPKKKEERLKPTNPA
>sp|P52948|NUP98_HUMAN Nuclear pore complex protein Nup98-Nup96 OS=Homo sapiens OX=9606 GN=NUP98 PE=1 SV=4 Postion:55 is P PMSDPKKKEERLKPTNPAAXXXXXXXX
>sp|P52948|NUP98_HUMAN Nuclear pore complex protein Nup98-Nup96 OS=Homo sapiens OX=9606 GN=NUP98 PE=1 SV=4 Postion:58 is P DPKKKEERLKPTNPAAXXXXXXXXXXX
>sp|P52948|NUP98_HUMAN Nuclear pore complex protein Nup98-Nup96 OS=Homo sapiens OX=9606 GN=NUP98 PE=1 SV=4 Postion:7 is P XXXXXXXQKALTTPTHYKLTPRPATRV
>sp|P52948|NUP98_HUMAN Nuclear pore complex protein Nup98-Nup96 OS=Homo sapiens OX=9606 GN=NUP98 PE=1 SV=4 Postion:14 is P QKALTTPTHYKLTPRPATRVRPKALQT
>sp|P52948|NUP98_HUMAN Nuclear pore complex protein Nup98-Nup96 OS=Homo sapiens OX=9606 GN=NUP98 PE=1 SV=4 Postion:16 is P ALTTPTHYKLTPRPATRVRPKALQTTG
>sp|P52948|NUP98_HUMAN Nuclear pore complex protein Nup98-Nup96 OS=Homo sapiens OX=9606 GN=NUP98 PE=1 SV=4 Postion:44 is P AKSHLFDGLDDDEPSLANGAFMPKKSI
>sp|P52948|NUP98_HUMAN Nuclear pore complex protein Nup98-Nup96 OS=Homo sapiens OX=9606 GN=NUP98 PE=1 SV=4 Postion:53 is P DDDEPSLANGAFMPKKSIKKLXXXXXX
>sp|P52948|NUP98_HUMAN Nuclear pore complex protein Nup98-Nup96 OS=Homo sapiens OX=9606 GN=NUP98 PE=1 SV=4 Postion:13 is P XVLKNLNNSNLFSPVNRDSENLASPSE
>sp|P52948|NUP98_HUMAN Nuclear pore complex protein Nup98-Nup96 OS=Homo sapiens OX=9606 GN=NUP98 PE=1 SV=4 Postion:24 is P FSPVNRDSENLASPSEYPENGERFSFL
>sp|P52948|NUP98_HUMAN Nuclear pore complex protein Nup98-Nup96 OS=Homo sapiens OX=9606 GN=NUP98 PE=1 SV=4 Postion:28 is P NRDSENLASPSEYPENGERFSFLSKPV
>sp|P52948|NUP98_HUMAN Nuclear pore complex protein Nup98-Nup96 OS=Homo sapiens OX=9606 GN=NUP98 PE=1 SV=4 Postion:40 is P YPENGERFSFLSKPVDENHQQDGDEDS
>sp|P52948|NUP98_HUMAN Nuclear pore complex protein Nup98-Nup96 OS=Homo sapiens OX=9606 GN=NUP98 PE=1 SV=4 Postion:2 is P XXXXXXXXXXXXNPIAKPIPQTPESAG
>sp|P52948|NUP98_HUMAN Nuclear pore complex protein Nup98-Nup96 OS=Homo sapiens OX=9606 GN=NUP98 PE=1 SV=4 Postion:6 is P XXXXXXXXNPIAKPIPQTPESAGNKHS
>sp|P52948|NUP98_HUMAN Nuclear pore complex protein Nup98-Nup96 OS=Homo sapiens OX=9606 GN=NUP98 PE=1 SV=4 Postion:8 is P XXXXXXNPIAKPIPQTPESAGNKHSNS
>sp|P52948|NUP98_HUMAN Nuclear pore complex protein Nup98-Nup96 OS=Homo sapiens OX=9606 GN=NUP98 PE=1 SV=4 Postion:11 is P XXXNPIAKPIPQTPESAGNKHSNSNSV
>sp|P52948|NUP98_HUMAN Nuclear pore complex protein Nup98-Nup96 OS=Homo sapiens OX=9606 GN=NUP98 PE=1 SV=4 Postion:11 is P XXXEIENNSYHMHPAGIILTKVGYYTI
>sp|P52948|NUP98_HUMAN Nuclear pore complex protein Nup98-Nup96 OS=Homo sapiens OX=9606 GN=NUP98 PE=1 SV=4 Postion:25 is P AGIILTKVGYYTIPSMDDLAKITNEKG
>sp|P52948|NUP98_HUMAN Nuclear pore complex protein Nup98-Nup96 OS=Homo sapiens OX=9606 GN=NUP98 PE=1 SV=4 Postion:29 is P RKEVVVYLDDNQKPPVGEGLNRKAEVT
>sp|P52948|NUP98_HUMAN Nuclear pore complex protein Nup98-Nup96 OS=Homo sapiens OX=9606 GN=NUP98 PE=1 SV=4 Postion:30 is P KEVVVYLDDNQKPPVGEGLNRKAEVTL
>sp|P52948|NUP98_HUMAN Nuclear pore complex protein Nup98-Nup96 OS=Homo sapiens OX=9606 GN=NUP98 PE=1 SV=4 Postion:60 is P WPTDKTSRCLIKSPXXXXXXXXXXXXX
>sp|P52948|NUP98_HUMAN Nuclear pore complex protein Nup98-Nup96 OS=Homo sapiens OX=9606 GN=NUP98 PE=1 SV=4 Postion:28 is P VSRKQGAQFKEYRPETGSWVFKVSHFS
>sp|P52948|NUP98_HUMAN Nuclear pore complex protein Nup98-Nup96 OS=Homo sapiens OX=9606 GN=NUP98 PE=1 SV=4 Postion:56 is P YGLQDSDEEEEEHPSKTSXXXXXXXXX
>sp|P52948|NUP98_HUMAN Nuclear pore complex protein Nup98-Nup96 OS=Homo sapiens OX=9606 GN=NUP98 PE=1 SV=4 Postion:8 is P XXXXXXTKKLKTAPLPPASQTTPLQMA
>sp|P52948|NUP98_HUMAN Nuclear pore complex protein Nup98-Nup96 OS=Homo sapiens OX=9606 GN=NUP98 PE=1 SV=4 Postion:10 is P XXXXTKKLKTAPLPPASQTTPLQMALN
>sp|P52948|NUP98_HUMAN Nuclear pore complex protein Nup98-Nup96 OS=Homo sapiens OX=9606 GN=NUP98 PE=1 SV=4 Postion:11 is P XXXTKKLKTAPLPPASQTTPLQMALNG
>sp|P52948|NUP98_HUMAN Nuclear pore complex protein Nup98-Nup96 OS=Homo sapiens OX=9606 GN=NUP98 PE=1 SV=4 Postion:17 is P LKTAPLPPASQTTPLQMALNGKPAPPP
>sp|P52948|NUP98_HUMAN Nuclear pore complex protein Nup98-Nup96 OS=Homo sapiens OX=9606 GN=NUP98 PE=1 SV=4 Postion:26 is P SQTTPLQMALNGKPAPPPQSQSPEVEQ
>sp|P52948|NUP98_HUMAN Nuclear pore complex protein Nup98-Nup96 OS=Homo sapiens OX=9606 GN=NUP98 PE=1 SV=4 Postion:28 is P TTPLQMALNGKPAPPPQSQSPEVEQLG
>sp|P52948|NUP98_HUMAN Nuclear pore complex protein Nup98-Nup96 OS=Homo sapiens OX=9606 GN=NUP98 PE=1 SV=4 Postion:29 is P TPLQMALNGKPAPPPQSQSPEVEQLGR
>sp|P52948|NUP98_HUMAN Nuclear pore complex protein Nup98-Nup96 OS=Homo sapiens OX=9606 GN=NUP98 PE=1 SV=4 Postion:30 is P PLQMALNGKPAPPPQSQSPEVEQLGRV
>sp|P52948|NUP98_HUMAN Nuclear pore complex protein Nup98-Nup96 OS=Homo sapiens OX=9606 GN=NUP98 PE=1 SV=4 Postion:35 is P LNGKPAPPPQSQSPEVEQLGRVVELDS
>sp|P52948|NUP98_HUMAN Nuclear pore complex protein Nup98-Nup96 OS=Homo sapiens OX=9606 GN=NUP98 PE=1 SV=4 Postion:57 is P VELDSDMVDITQEPVLDXXXXXXXXXX
>sp|P52948|NUP98_HUMAN Nuclear pore complex protein Nup98-Nup96 OS=Homo sapiens OX=9606 GN=NUP98 PE=1 SV=4 Postion:8 is P XXXXXXTMLEESMPEDQEPVSASTHIA
>sp|P52948|NUP98_HUMAN Nuclear pore complex protein Nup98-Nup96 OS=Homo sapiens OX=9606 GN=NUP98 PE=1 SV=4 Postion:13 is P XTMLEESMPEDQEPVSASTHIASSLGI
>sp|P52948|NUP98_HUMAN Nuclear pore complex protein Nup98-Nup96 OS=Homo sapiens OX=9606 GN=NUP98 PE=1 SV=4 Postion:28 is P SASTHIASSLGINPHVLQIMKASLLTD
>sp|P52948|NUP98_HUMAN Nuclear pore complex protein Nup98-Nup96 OS=Homo sapiens OX=9606 GN=NUP98 PE=1 SV=4 Postion:57 is P DVDMALDQRFSRLPSKAXXXXXXXXXX
>sp|P52948|NUP98_HUMAN Nuclear pore complex protein Nup98-Nup96 OS=Homo sapiens OX=9606 GN=NUP98 PE=1 SV=4 Postion:9 is P XXXXXDTSQEICSPRLPISASHSSKTR
>sp|P52948|NUP98_HUMAN Nuclear pore complex protein Nup98-Nup96 OS=Homo sapiens OX=9606 GN=NUP98 PE=1 SV=4 Postion:12 is P XXDTSQEICSPRLPISASHSSKTRSLV
>sp|P52948|NUP98_HUMAN Nuclear pore complex protein Nup98-Nup96 OS=Homo sapiens OX=9606 GN=NUP98 PE=1 SV=4 Postion:41 is P LLQSKFTSGAFLSPSVSVQECRTPRAA
>sp|P52948|NUP98_HUMAN Nuclear pore complex protein Nup98-Nup96 OS=Homo sapiens OX=9606 GN=NUP98 PE=1 SV=4 Postion:51 is P FLSPSVSVQECRTPRAASLMNIPXXXX
>sp|P52948|NUP98_HUMAN Nuclear pore complex protein Nup98-Nup96 OS=Homo sapiens OX=9606 GN=NUP98 PE=1 SV=4 Postion:60 is P ECRTPRAASLMNIPXXXXXXXXXXXXX
>sp|P52948|NUP98_HUMAN Nuclear pore complex protein Nup98-Nup96 OS=Homo sapiens OX=9606 GN=NUP98 PE=1 SV=4 Postion:8 is P XXXXXXSTSSWSVPPPLTSVFTMPSPA
>sp|P52948|NUP98_HUMAN Nuclear pore complex protein Nup98-Nup96 OS=Homo sapiens OX=9606 GN=NUP98 PE=1 SV=4 Postion:9 is P XXXXXSTSSWSVPPPLTSVFTMPSPAP
>sp|P52948|NUP98_HUMAN Nuclear pore complex protein Nup98-Nup96 OS=Homo sapiens OX=9606 GN=NUP98 PE=1 SV=4 Postion:10 is P XXXXSTSSWSVPPPLTSVFTMPSPAPE
>sp|P52948|NUP98_HUMAN Nuclear pore complex protein Nup98-Nup96 OS=Homo sapiens OX=9606 GN=NUP98 PE=1 SV=4 Postion:18 is P WSVPPPLTSVFTMPSPAPEVPLKTVGT
>sp|P52948|NUP98_HUMAN Nuclear pore complex protein Nup98-Nup96 OS=Homo sapiens OX=9606 GN=NUP98 PE=1 SV=4 Postion:20 is P VPPPLTSVFTMPSPAPEVPLKTVGTRR
>sp|P52948|NUP98_HUMAN Nuclear pore complex protein Nup98-Nup96 OS=Homo sapiens OX=9606 GN=NUP98 PE=1 SV=4 Postion:22 is P PPLTSVFTMPSPAPEVPLKTVGTRRQL
>sp|P52948|NUP98_HUMAN Nuclear pore complex protein Nup98-Nup96 OS=Homo sapiens OX=9606 GN=NUP98 PE=1 SV=4 Postion:25 is P TSVFTMPSPAPEVPLKTVGTRRQLGLV
>sp|P52948|NUP98_HUMAN Nuclear pore complex protein Nup98-Nup96 OS=Homo sapiens OX=9606 GN=NUP98 PE=1 SV=4 Postion:9 is P XXXXXRSFRVGWGPNWTLANSGEQLNG
>sp|P52948|NUP98_HUMAN Nuclear pore complex protein Nup98-Nup96 OS=Homo sapiens OX=9606 GN=NUP98 PE=1 SV=4 Postion:41 is P NHQIADSMEFGFLPNPVAVKPLTESPF
>sp|P52948|NUP98_HUMAN Nuclear pore complex protein Nup98-Nup96 OS=Homo sapiens OX=9606 GN=NUP98 PE=1 SV=4 Postion:43 is P QIADSMEFGFLPNPVAVKPLTESPFKV
>sp|P52948|NUP98_HUMAN Nuclear pore complex protein Nup98-Nup96 OS=Homo sapiens OX=9606 GN=NUP98 PE=1 SV=4 Postion:53 is P LPNPVAVKPLTESPFKVHLEKXXXXXX
>sp|P52948|NUP98_HUMAN Nuclear pore complex protein Nup98-Nup96 OS=Homo sapiens OX=9606 GN=NUP98 PE=1 SV=4 Postion:8 is P XXXXXXLSLRQRKPDEDMKLYQTPLEL
>sp|P52948|NUP98_HUMAN Nuclear pore complex protein Nup98-Nup96 OS=Homo sapiens OX=9606 GN=NUP98 PE=1 SV=4 Postion:18 is P QRKPDEDMKLYQTPLELKLKHSTVHVD
>sp|P52948|NUP98_HUMAN Nuclear pore complex protein Nup98-Nup96 OS=Homo sapiens OX=9606 GN=NUP98 PE=1 SV=4 Postion:35 is P KLKHSTVHVDELCPLIVPNLGVAVIHD
>sp|P52948|NUP98_HUMAN Nuclear pore complex protein Nup98-Nup96 OS=Homo sapiens OX=9606 GN=NUP98 PE=1 SV=4 Postion:39 is P STVHVDELCPLIVPNLGVAVIHDYADW
>sp|P52948|NUP98_HUMAN Nuclear pore complex protein Nup98-Nup96 OS=Homo sapiens OX=9606 GN=NUP98 PE=1 SV=4 Postion:1 is P XXXXXXXXXXXXXPEAQIVKHWSLTWT
>sp|P52948|NUP98_HUMAN Nuclear pore complex protein Nup98-Nup96 OS=Homo sapiens OX=9606 GN=NUP98 PE=1 SV=4 Postion:33 is P WGHLKELDSQLNEPREYIQILERRRAF
>sp|P52948|NUP98_HUMAN Nuclear pore complex protein Nup98-Nup96 OS=Homo sapiens OX=9606 GN=NUP98 PE=1 SV=4 Postion:56 is P RRAFSRWLSCTATPQIEEXXXXXXXXX
>sp|P52948|NUP98_HUMAN Nuclear pore complex protein Nup98-Nup96 OS=Homo sapiens OX=9606 GN=NUP98 PE=1 SV=4 Postion:10 is P XXXXEVSLTQKNSPVEAVFSYLTGKRI
>sp|P52948|NUP98_HUMAN Nuclear pore complex protein Nup98-Nup96 OS=Homo sapiens OX=9606 GN=NUP98 PE=1 SV=4 Postion:26 is P DERLRIFALLAGKPVWQLSEKKQINVC
>sp|P52948|NUP98_HUMAN Nuclear pore complex protein Nup98-Nup96 OS=Homo sapiens OX=9606 GN=NUP98 PE=1 SV=4 Postion:57 is P WKRSLAIHLWYLLPPTAXXXXXXXXXX
>sp|P52948|NUP98_HUMAN Nuclear pore complex protein Nup98-Nup96 OS=Homo sapiens OX=9606 GN=NUP98 PE=1 SV=4 Postion:58 is P KRSLAIHLWYLLPPTAXXXXXXXXXXX
>sp|P52948|NUP98_HUMAN Nuclear pore complex protein Nup98-Nup96 OS=Homo sapiens OX=9606 GN=NUP98 PE=1 SV=4 Postion:26 is P FQNTSDSDRYACSPLPSYLEGSGCVIA
>sp|P52948|NUP98_HUMAN Nuclear pore complex protein Nup98-Nup96 OS=Homo sapiens OX=9606 GN=NUP98 PE=1 SV=4 Postion:28 is P NTSDSDRYACSPLPSYLEGSGCVIAEE
>sp|P52948|NUP98_HUMAN Nuclear pore complex protein Nup98-Nup96 OS=Homo sapiens OX=9606 GN=NUP98 PE=1 SV=4 Postion:47 is P SGCVIAEEQNSQTPLRDVCFHLLKLYS
>sp|P52948|NUP98_HUMAN Nuclear pore complex protein Nup98-Nup96 OS=Homo sapiens OX=9606 GN=NUP98 PE=1 SV=4 Postion:12 is P XXDRHYDLNQLLEPRSITADPLDYRLS
>sp|P52948|NUP98_HUMAN Nuclear pore complex protein Nup98-Nup96 OS=Homo sapiens OX=9606 GN=NUP98 PE=1 SV=4 Postion:19 is P LNQLLEPRSITADPLDYRLSWHLWEVL
>sp|P52948|NUP98_HUMAN Nuclear pore complex protein Nup98-Nup96 OS=Homo sapiens OX=9606 GN=NUP98 PE=1 SV=4 Postion:36 is P RELLTRHCQLLETPESWAKETFLTQKL
>sp|P52948|NUP98_HUMAN Nuclear pore complex protein Nup98-Nup96 OS=Homo sapiens OX=9606 GN=NUP98 PE=1 SV=4 Postion:52 is P WAKETFLTQKLRVPAKWIHEAKXXXXX
>sp|P52948|NUP98_HUMAN Nuclear pore complex protein Nup98-Nup96 OS=Homo sapiens OX=9606 GN=NUP98 PE=1 SV=4 Postion:56 is P NYDYLKGFLEDLAPPERSXXXXXXXXX
>sp|P52948|NUP98_HUMAN Nuclear pore complex protein Nup98-Nup96 OS=Homo sapiens OX=9606 GN=NUP98 PE=1 SV=4 Postion:57 is P YDYLKGFLEDLAPPERSXXXXXXXXXX
>sp|P52948|NUP98_HUMAN Nuclear pore complex protein Nup98-Nup96 OS=Homo sapiens OX=9606 GN=NUP98 PE=1 SV=4 Postion:24 is P VANLLRVVLSLHHPPDRTSDSTPDPQR
>sp|P52948|NUP98_HUMAN Nuclear pore complex protein Nup98-Nup96 OS=Homo sapiens OX=9606 GN=NUP98 PE=1 SV=4 Postion:25 is P ANLLRVVLSLHHPPDRTSDSTPDPQRV
>sp|P52948|NUP98_HUMAN Nuclear pore complex protein Nup98-Nup96 OS=Homo sapiens OX=9606 GN=NUP98 PE=1 SV=4 Postion:33 is P SLHHPPDRTSDSTPDPQRVPLRLLAPH
>sp|P52948|NUP98_HUMAN Nuclear pore complex protein Nup98-Nup96 OS=Homo sapiens OX=9606 GN=NUP98 PE=1 SV=4 Postion:35 is P HHPPDRTSDSTPDPQRVPLRLLAPHIG
>sp|P52948|NUP98_HUMAN Nuclear pore complex protein Nup98-Nup96 OS=Homo sapiens OX=9606 GN=NUP98 PE=1 SV=4 Postion:39 is P DRTSDSTPDPQRVPLRLLAPHIGRLPM
>sp|P52948|NUP98_HUMAN Nuclear pore complex protein Nup98-Nup96 OS=Homo sapiens OX=9606 GN=NUP98 PE=1 SV=4 Postion:45 is P TPDPQRVPLRLLAPHIGRLPMPEDYAM
>sp|P52948|NUP98_HUMAN Nuclear pore complex protein Nup98-Nup96 OS=Homo sapiens OX=9606 GN=NUP98 PE=1 SV=4 Postion:51 is P VPLRLLAPHIGRLPMPEDYAMDEXXXX
>sp|P52948|NUP98_HUMAN Nuclear pore complex protein Nup98-Nup96 OS=Homo sapiens OX=9606 GN=NUP98 PE=1 SV=4 Postion:53 is P LRLLAPHIGRLPMPEDYAMDEXXXXXX
Carbonylation Site:
Non-carbonylation Site:
>sp|P52948|NUP98_HUMAN Nuclear pore complex protein Nup98-Nup96 OS=Homo sapiens OX=9606 GN=NUP98 PE=1 SV=4 Postion:24 is R AMKEYESKSLEELRLEDYQANRKGPQN
>sp|P52948|NUP98_HUMAN Nuclear pore complex protein Nup98-Nup96 OS=Homo sapiens OX=9606 GN=NUP98 PE=1 SV=4 Postion:32 is R SLEELRLEDYQANRKGPQNQVGAGTTT
>sp|P52948|NUP98_HUMAN Nuclear pore complex protein Nup98-Nup96 OS=Homo sapiens OX=9606 GN=NUP98 PE=1 SV=4 Postion:40 is R SLTYSPFGDSPLFRNPMSDPKKKEERL
>sp|P52948|NUP98_HUMAN Nuclear pore complex protein Nup98-Nup96 OS=Homo sapiens OX=9606 GN=NUP98 PE=1 SV=4 Postion:52 is R FRNPMSDPKKKEERLKPTNPAAXXXXX
>sp|P52948|NUP98_HUMAN Nuclear pore complex protein Nup98-Nup96 OS=Homo sapiens OX=9606 GN=NUP98 PE=1 SV=4 Postion:15 is R KALTTPTHYKLTPRPATRVRPKALQTT
>sp|P52948|NUP98_HUMAN Nuclear pore complex protein Nup98-Nup96 OS=Homo sapiens OX=9606 GN=NUP98 PE=1 SV=4 Postion:19 is R TPTHYKLTPRPATRVRPKALQTTGTAK
>sp|P52948|NUP98_HUMAN Nuclear pore complex protein Nup98-Nup96 OS=Homo sapiens OX=9606 GN=NUP98 PE=1 SV=4 Postion:21 is R THYKLTPRPATRVRPKALQTTGTAKSH
>sp|P52948|NUP98_HUMAN Nuclear pore complex protein Nup98-Nup96 OS=Homo sapiens OX=9606 GN=NUP98 PE=1 SV=4 Postion:16 is R KNLNNSNLFSPVNRDSENLASPSEYPE
>sp|P52948|NUP98_HUMAN Nuclear pore complex protein Nup98-Nup96 OS=Homo sapiens OX=9606 GN=NUP98 PE=1 SV=4 Postion:33 is R NLASPSEYPENGERFSFLSKPVDENHQ
>sp|P52948|NUP98_HUMAN Nuclear pore complex protein Nup98-Nup96 OS=Homo sapiens OX=9606 GN=NUP98 PE=1 SV=4 Postion:34 is R SNSVDDTIVALNMRAALRNGLEGSSEE
>sp|P52948|NUP98_HUMAN Nuclear pore complex protein Nup98-Nup96 OS=Homo sapiens OX=9606 GN=NUP98 PE=1 SV=4 Postion:38 is R DDTIVALNMRAALRNGLEGSSEETSFH
>sp|P52948|NUP98_HUMAN Nuclear pore complex protein Nup98-Nup96 OS=Homo sapiens OX=9606 GN=NUP98 PE=1 SV=4 Postion:59 is R EETSFHDESLQDDREXXXXXXXXXXXX
>sp|P52948|NUP98_HUMAN Nuclear pore complex protein Nup98-Nup96 OS=Homo sapiens OX=9606 GN=NUP98 PE=1 SV=4 Postion:49 is R EKGECIVSDFTIGRKGYGSIYFEGDXX
>sp|P52948|NUP98_HUMAN Nuclear pore complex protein Nup98-Nup96 OS=Homo sapiens OX=9606 GN=NUP98 PE=1 SV=4 Postion:15 is R NLTNLNLDDIVHIRRKEVVVYLDDNQK
>sp|P52948|NUP98_HUMAN Nuclear pore complex protein Nup98-Nup96 OS=Homo sapiens OX=9606 GN=NUP98 PE=1 SV=4 Postion:16 is R LTNLNLDDIVHIRRKEVVVYLDDNQKP
>sp|P52948|NUP98_HUMAN Nuclear pore complex protein Nup98-Nup96 OS=Homo sapiens OX=9606 GN=NUP98 PE=1 SV=4 Postion:37 is R DDNQKPPVGEGLNRKAEVTLDGVWPTD
>sp|P52948|NUP98_HUMAN Nuclear pore complex protein Nup98-Nup96 OS=Homo sapiens OX=9606 GN=NUP98 PE=1 SV=4 Postion:54 is R VTLDGVWPTDKTSRCLIKSPXXXXXXX
>sp|P52948|NUP98_HUMAN Nuclear pore complex protein Nup98-Nup96 OS=Homo sapiens OX=9606 GN=NUP98 PE=1 SV=4 Postion:2 is R XXXXXXXXXXXXDRLADINYEGRLEAV
>sp|P52948|NUP98_HUMAN Nuclear pore complex protein Nup98-Nup96 OS=Homo sapiens OX=9606 GN=NUP98 PE=1 SV=4 Postion:11 is R XXXDRLADINYEGRLEAVSRKQGAQFK
>sp|P52948|NUP98_HUMAN Nuclear pore complex protein Nup98-Nup96 OS=Homo sapiens OX=9606 GN=NUP98 PE=1 SV=4 Postion:17 is R ADINYEGRLEAVSRKQGAQFKEYRPET
>sp|P52948|NUP98_HUMAN Nuclear pore complex protein Nup98-Nup96 OS=Homo sapiens OX=9606 GN=NUP98 PE=1 SV=4 Postion:27 is R AVSRKQGAQFKEYRPETGSWVFKVSHF
>sp|P52948|NUP98_HUMAN Nuclear pore complex protein Nup98-Nup96 OS=Homo sapiens OX=9606 GN=NUP98 PE=1 SV=4 Postion:42 is R PPQSQSPEVEQLGRVVELDSDMVDITQ
>sp|P52948|NUP98_HUMAN Nuclear pore complex protein Nup98-Nup96 OS=Homo sapiens OX=9606 GN=NUP98 PE=1 SV=4 Postion:52 is R LTDEEDVDMALDQRFSRLPSKAXXXXX
>sp|P52948|NUP98_HUMAN Nuclear pore complex protein Nup98-Nup96 OS=Homo sapiens OX=9606 GN=NUP98 PE=1 SV=4 Postion:55 is R EEDVDMALDQRFSRLPSKAXXXXXXXX
>sp|P52948|NUP98_HUMAN Nuclear pore complex protein Nup98-Nup96 OS=Homo sapiens OX=9606 GN=NUP98 PE=1 SV=4 Postion:10 is R XXXXDTSQEICSPRLPISASHSSKTRS
>sp|P52948|NUP98_HUMAN Nuclear pore complex protein Nup98-Nup96 OS=Homo sapiens OX=9606 GN=NUP98 PE=1 SV=4 Postion:22 is R PRLPISASHSSKTRSLVGGLLQSKFTS
>sp|P52948|NUP98_HUMAN Nuclear pore complex protein Nup98-Nup96 OS=Homo sapiens OX=9606 GN=NUP98 PE=1 SV=4 Postion:49 is R GAFLSPSVSVQECRTPRAASLMNIPXX
>sp|P52948|NUP98_HUMAN Nuclear pore complex protein Nup98-Nup96 OS=Homo sapiens OX=9606 GN=NUP98 PE=1 SV=4 Postion:52 is R LSPSVSVQECRTPRAASLMNIPXXXXX
>sp|P52948|NUP98_HUMAN Nuclear pore complex protein Nup98-Nup96 OS=Homo sapiens OX=9606 GN=NUP98 PE=1 SV=4 Postion:32 is R SPAPEVPLKTVGTRRQLGLVPREKSVT
>sp|P52948|NUP98_HUMAN Nuclear pore complex protein Nup98-Nup96 OS=Homo sapiens OX=9606 GN=NUP98 PE=1 SV=4 Postion:33 is R PAPEVPLKTVGTRRQLGLVPREKSVTY
>sp|P52948|NUP98_HUMAN Nuclear pore complex protein Nup98-Nup96 OS=Homo sapiens OX=9606 GN=NUP98 PE=1 SV=4 Postion:40 is R KTVGTRRQLGLVPREKSVTYGKGKLLM
>sp|P52948|NUP98_HUMAN Nuclear pore complex protein Nup98-Nup96 OS=Homo sapiens OX=9606 GN=NUP98 PE=1 SV=4 Postion:1 is R XXXXXXXXXXXXXRSFRVGWGPNWTLA
>sp|P52948|NUP98_HUMAN Nuclear pore complex protein Nup98-Nup96 OS=Homo sapiens OX=9606 GN=NUP98 PE=1 SV=4 Postion:4 is R XXXXXXXXXXRSFRVGWGPNWTLANSG
>sp|P52948|NUP98_HUMAN Nuclear pore complex protein Nup98-Nup96 OS=Homo sapiens OX=9606 GN=NUP98 PE=1 SV=4 Postion:4 is R XXXXXXXXXXLSLRQRKPDEDMKLYQT
>sp|P52948|NUP98_HUMAN Nuclear pore complex protein Nup98-Nup96 OS=Homo sapiens OX=9606 GN=NUP98 PE=1 SV=4 Postion:6 is R XXXXXXXXLSLRQRKPDEDMKLYQTPL
>sp|P52948|NUP98_HUMAN Nuclear pore complex protein Nup98-Nup96 OS=Homo sapiens OX=9606 GN=NUP98 PE=1 SV=4 Postion:34 is R GHLKELDSQLNEPREYIQILERRRAFS
>sp|P52948|NUP98_HUMAN Nuclear pore complex protein Nup98-Nup96 OS=Homo sapiens OX=9606 GN=NUP98 PE=1 SV=4 Postion:42 is R QLNEPREYIQILERRRAFSRWLSCTAT
>sp|P52948|NUP98_HUMAN Nuclear pore complex protein Nup98-Nup96 OS=Homo sapiens OX=9606 GN=NUP98 PE=1 SV=4 Postion:43 is R LNEPREYIQILERRRAFSRWLSCTATP
>sp|P52948|NUP98_HUMAN Nuclear pore complex protein Nup98-Nup96 OS=Homo sapiens OX=9606 GN=NUP98 PE=1 SV=4 Postion:44 is R NEPREYIQILERRRAFSRWLSCTATPQ
>sp|P52948|NUP98_HUMAN Nuclear pore complex protein Nup98-Nup96 OS=Homo sapiens OX=9606 GN=NUP98 PE=1 SV=4 Postion:22 is R SPVEAVFSYLTGKRISEACSLAQQSGD
>sp|P52948|NUP98_HUMAN Nuclear pore complex protein Nup98-Nup96 OS=Homo sapiens OX=9606 GN=NUP98 PE=1 SV=4 Postion:37 is R SEACSLAQQSGDHRLALLLSQFVGSQS
>sp|P52948|NUP98_HUMAN Nuclear pore complex protein Nup98-Nup96 OS=Homo sapiens OX=9606 GN=NUP98 PE=1 SV=4 Postion:52 is R ALLLSQFVGSQSVRELLTMQLVXXXXX
>sp|P52948|NUP98_HUMAN Nuclear pore complex protein Nup98-Nup96 OS=Homo sapiens OX=9606 GN=NUP98 PE=1 SV=4 Postion:15 is R WHQLQADSFIQDERLRIFALLAGKPVW
>sp|P52948|NUP98_HUMAN Nuclear pore complex protein Nup98-Nup96 OS=Homo sapiens OX=9606 GN=NUP98 PE=1 SV=4 Postion:17 is R QLQADSFIQDERLRIFALLAGKPVWQL
>sp|P52948|NUP98_HUMAN Nuclear pore complex protein Nup98-Nup96 OS=Homo sapiens OX=9606 GN=NUP98 PE=1 SV=4 Postion:46 is R KKQINVCSQLDWKRSLAIHLWYLLPPT
>sp|P52948|NUP98_HUMAN Nuclear pore complex protein Nup98-Nup96 OS=Homo sapiens OX=9606 GN=NUP98 PE=1 SV=4 Postion:4 is R XXXXXXXXXXSISRALSMYEEAFQNTS
>sp|P52948|NUP98_HUMAN Nuclear pore complex protein Nup98-Nup96 OS=Homo sapiens OX=9606 GN=NUP98 PE=1 SV=4 Postion:21 is R MYEEAFQNTSDSDRYACSPLPSYLEGS
>sp|P52948|NUP98_HUMAN Nuclear pore complex protein Nup98-Nup96 OS=Homo sapiens OX=9606 GN=NUP98 PE=1 SV=4 Postion:49 is R CVIAEEQNSQTPLRDVCFHLLKLYSXX
>sp|P52948|NUP98_HUMAN Nuclear pore complex protein Nup98-Nup96 OS=Homo sapiens OX=9606 GN=NUP98 PE=1 SV=4 Postion:2 is R XXXXXXXXXXXXDRHYDLNQLLEPRSI
>sp|P52948|NUP98_HUMAN Nuclear pore complex protein Nup98-Nup96 OS=Homo sapiens OX=9606 GN=NUP98 PE=1 SV=4 Postion:13 is R XDRHYDLNQLLEPRSITADPLDYRLSW
>sp|P52948|NUP98_HUMAN Nuclear pore complex protein Nup98-Nup96 OS=Homo sapiens OX=9606 GN=NUP98 PE=1 SV=4 Postion:23 is R LEPRSITADPLDYRLSWHLWEVLRALN
>sp|P52948|NUP98_HUMAN Nuclear pore complex protein Nup98-Nup96 OS=Homo sapiens OX=9606 GN=NUP98 PE=1 SV=4 Postion:33 is R LDYRLSWHLWEVLRALNYTHLSAQCEG
>sp|P52948|NUP98_HUMAN Nuclear pore complex protein Nup98-Nup96 OS=Homo sapiens OX=9606 GN=NUP98 PE=1 SV=4 Postion:18 is R AIFVLLHIDNSGIREKAVRELLTRHCQ
>sp|P52948|NUP98_HUMAN Nuclear pore complex protein Nup98-Nup96 OS=Homo sapiens OX=9606 GN=NUP98 PE=1 SV=4 Postion:23 is R LHIDNSGIREKAVRELLTRHCQLLETP
>sp|P52948|NUP98_HUMAN Nuclear pore complex protein Nup98-Nup96 OS=Homo sapiens OX=9606 GN=NUP98 PE=1 SV=4 Postion:28 is R SGIREKAVRELLTRHCQLLETPESWAK
>sp|P52948|NUP98_HUMAN Nuclear pore complex protein Nup98-Nup96 OS=Homo sapiens OX=9606 GN=NUP98 PE=1 SV=4 Postion:50 is R ESWAKETFLTQKLRVPAKWIHEAKXXX
>sp|P52948|NUP98_HUMAN Nuclear pore complex protein Nup98-Nup96 OS=Homo sapiens OX=9606 GN=NUP98 PE=1 SV=4 Postion:3 is R XXXXXXXXXXXAVRAHMESDKHLEALC
>sp|P52948|NUP98_HUMAN Nuclear pore complex protein Nup98-Nup96 OS=Homo sapiens OX=9606 GN=NUP98 PE=1 SV=4 Postion:25 is R LEALCLFKAEHWNRCHKLIIRHLASDA
>sp|P52948|NUP98_HUMAN Nuclear pore complex protein Nup98-Nup96 OS=Homo sapiens OX=9606 GN=NUP98 PE=1 SV=4 Postion:32 is R KAEHWNRCHKLIIRHLASDAIINENYD
>sp|P52948|NUP98_HUMAN Nuclear pore complex protein Nup98-Nup96 OS=Homo sapiens OX=9606 GN=NUP98 PE=1 SV=4 Postion:59 is R YLKGFLEDLAPPERSXXXXXXXXXXXX
>sp|P52948|NUP98_HUMAN Nuclear pore complex protein Nup98-Nup96 OS=Homo sapiens OX=9606 GN=NUP98 PE=1 SV=4 Postion:18 is R DWETSGLVYLDYIRVIEMLRHIQQVDC
>sp|P52948|NUP98_HUMAN Nuclear pore complex protein Nup98-Nup96 OS=Homo sapiens OX=9606 GN=NUP98 PE=1 SV=4 Postion:24 is R LVYLDYIRVIEMLRHIQQVDCSGNDLE
>sp|P52948|NUP98_HUMAN Nuclear pore complex protein Nup98-Nup96 OS=Homo sapiens OX=9606 GN=NUP98 PE=1 SV=4 Postion:49 is R LEQLHIKVTSLCSRIEQIQCYSAKDXX
>sp|P52948|NUP98_HUMAN Nuclear pore complex protein Nup98-Nup96 OS=Homo sapiens OX=9606 GN=NUP98 PE=1 SV=4 Postion:1 is R XXXXXXXXXXXXXRLAQSDMAKRVANL
>sp|P52948|NUP98_HUMAN Nuclear pore complex protein Nup98-Nup96 OS=Homo sapiens OX=9606 GN=NUP98 PE=1 SV=4 Postion:10 is R XXXXRLAQSDMAKRVANLLRVVLSLHH
>sp|P52948|NUP98_HUMAN Nuclear pore complex protein Nup98-Nup96 OS=Homo sapiens OX=9606 GN=NUP98 PE=1 SV=4 Postion:16 is R AQSDMAKRVANLLRVVLSLHHPPDRTS
>sp|P52948|NUP98_HUMAN Nuclear pore complex protein Nup98-Nup96 OS=Homo sapiens OX=9606 GN=NUP98 PE=1 SV=4 Postion:27 is R LLRVVLSLHHPPDRTSDSTPDPQRVPL
>sp|P52948|NUP98_HUMAN Nuclear pore complex protein Nup98-Nup96 OS=Homo sapiens OX=9606 GN=NUP98 PE=1 SV=4 Postion:37 is R PPDRTSDSTPDPQRVPLRLLAPHIGRL
>sp|P52948|NUP98_HUMAN Nuclear pore complex protein Nup98-Nup96 OS=Homo sapiens OX=9606 GN=NUP98 PE=1 SV=4 Postion:41 is R TSDSTPDPQRVPLRLLAPHIGRLPMPE
>sp|P52948|NUP98_HUMAN Nuclear pore complex protein Nup98-Nup96 OS=Homo sapiens OX=9606 GN=NUP98 PE=1 SV=4 Postion:49 is R QRVPLRLLAPHIGRLPMPEDYAMDEXX
>sp|P52948|NUP98_HUMAN Nuclear pore complex protein Nup98-Nup96 OS=Homo sapiens OX=9606 GN=NUP98 PE=1 SV=4 Postion:2 is R XXXXXXXXXXXXLRSLTQSYLRELAVG
Carbonylation Site:
Non-carbonylation Site:
>sp|P52948|NUP98_HUMAN Nuclear pore complex protein Nup98-Nup96 OS=Homo sapiens OX=9606 GN=NUP98 PE=1 SV=4 Postion:8 is T XXXXXXMFNKSFGTPFGGGTGGFGTTS
>sp|P52948|NUP98_HUMAN Nuclear pore complex protein Nup98-Nup96 OS=Homo sapiens OX=9606 GN=NUP98 PE=1 SV=4 Postion:14 is T MFNKSFGTPFGGGTGGFGTTSTFGQNT
>sp|P52948|NUP98_HUMAN Nuclear pore complex protein Nup98-Nup96 OS=Homo sapiens OX=9606 GN=NUP98 PE=1 SV=4 Postion:19 is T FGTPFGGGTGGFGTTSTFGQNTGFGTT
>sp|P52948|NUP98_HUMAN Nuclear pore complex protein Nup98-Nup96 OS=Homo sapiens OX=9606 GN=NUP98 PE=1 SV=4 Postion:20 is T GTPFGGGTGGFGTTSTFGQNTGFGTTS
>sp|P52948|NUP98_HUMAN Nuclear pore complex protein Nup98-Nup96 OS=Homo sapiens OX=9606 GN=NUP98 PE=1 SV=4 Postion:22 is T PFGGGTGGFGTTSTFGQNTGFGTTSGG
>sp|P52948|NUP98_HUMAN Nuclear pore complex protein Nup98-Nup96 OS=Homo sapiens OX=9606 GN=NUP98 PE=1 SV=4 Postion:27 is T TGGFGTTSTFGQNTGFGTTSGGAFGTS
>sp|P52948|NUP98_HUMAN Nuclear pore complex protein Nup98-Nup96 OS=Homo sapiens OX=9606 GN=NUP98 PE=1 SV=4 Postion:31 is T GTTSTFGQNTGFGTTSGGAFGTSAFGS
>sp|P52948|NUP98_HUMAN Nuclear pore complex protein Nup98-Nup96 OS=Homo sapiens OX=9606 GN=NUP98 PE=1 SV=4 Postion:32 is T TTSTFGQNTGFGTTSGGAFGTSAFGSS
>sp|P52948|NUP98_HUMAN Nuclear pore complex protein Nup98-Nup96 OS=Homo sapiens OX=9606 GN=NUP98 PE=1 SV=4 Postion:39 is T NTGFGTTSGGAFGTSAFGSSNNTGGLF
>sp|P52948|NUP98_HUMAN Nuclear pore complex protein Nup98-Nup96 OS=Homo sapiens OX=9606 GN=NUP98 PE=1 SV=4 Postion:57 is T SSNNTGGLFGNSQTKPGXXXXXXXXXX
>sp|P52948|NUP98_HUMAN Nuclear pore complex protein Nup98-Nup96 OS=Homo sapiens OX=9606 GN=NUP98 PE=1 SV=4 Postion:5 is T XXXXXXXXXGLFGTSSFSQPATSTSTG
>sp|P52948|NUP98_HUMAN Nuclear pore complex protein Nup98-Nup96 OS=Homo sapiens OX=9606 GN=NUP98 PE=1 SV=4 Postion:13 is T XGLFGTSSFSQPATSTSTGFGFGTSTG
>sp|P52948|NUP98_HUMAN Nuclear pore complex protein Nup98-Nup96 OS=Homo sapiens OX=9606 GN=NUP98 PE=1 SV=4 Postion:15 is T LFGTSSFSQPATSTSTGFGFGTSTGTA
>sp|P52948|NUP98_HUMAN Nuclear pore complex protein Nup98-Nup96 OS=Homo sapiens OX=9606 GN=NUP98 PE=1 SV=4 Postion:17 is T GTSSFSQPATSTSTGFGFGTSTGTANT
>sp|P52948|NUP98_HUMAN Nuclear pore complex protein Nup98-Nup96 OS=Homo sapiens OX=9606 GN=NUP98 PE=1 SV=4 Postion:23 is T QPATSTSTGFGFGTSTGTANTLFGTAS
>sp|P52948|NUP98_HUMAN Nuclear pore complex protein Nup98-Nup96 OS=Homo sapiens OX=9606 GN=NUP98 PE=1 SV=4 Postion:25 is T ATSTSTGFGFGTSTGTANTLFGTASTG
>sp|P52948|NUP98_HUMAN Nuclear pore complex protein Nup98-Nup96 OS=Homo sapiens OX=9606 GN=NUP98 PE=1 SV=4 Postion:27 is T STSTGFGFGTSTGTANTLFGTASTGTS
>sp|P52948|NUP98_HUMAN Nuclear pore complex protein Nup98-Nup96 OS=Homo sapiens OX=9606 GN=NUP98 PE=1 SV=4 Postion:30 is T TGFGFGTSTGTANTLFGTASTGTSLFS
>sp|P52948|NUP98_HUMAN Nuclear pore complex protein Nup98-Nup96 OS=Homo sapiens OX=9606 GN=NUP98 PE=1 SV=4 Postion:34 is T FGTSTGTANTLFGTASTGTSLFSSQNN
>sp|P52948|NUP98_HUMAN Nuclear pore complex protein Nup98-Nup96 OS=Homo sapiens OX=9606 GN=NUP98 PE=1 SV=4 Postion:37 is T STGTANTLFGTASTGTSLFSSQNNAFA
>sp|P52948|NUP98_HUMAN Nuclear pore complex protein Nup98-Nup96 OS=Homo sapiens OX=9606 GN=NUP98 PE=1 SV=4 Postion:39 is T GTANTLFGTASTGTSLFSSQNNAFAQN
>sp|P52948|NUP98_HUMAN Nuclear pore complex protein Nup98-Nup96 OS=Homo sapiens OX=9606 GN=NUP98 PE=1 SV=4 Postion:55 is T FSSQNNAFAQNKPTGFGNFXXXXXXXX
>sp|P52948|NUP98_HUMAN Nuclear pore complex protein Nup98-Nup96 OS=Homo sapiens OX=9606 GN=NUP98 PE=1 SV=4 Postion:2 is T XXXXXXXXXXXXGTSTSSGGLFGTTNT
>sp|P52948|NUP98_HUMAN Nuclear pore complex protein Nup98-Nup96 OS=Homo sapiens OX=9606 GN=NUP98 PE=1 SV=4 Postion:4 is T XXXXXXXXXXGTSTSSGGLFGTTNTTS
>sp|P52948|NUP98_HUMAN Nuclear pore complex protein Nup98-Nup96 OS=Homo sapiens OX=9606 GN=NUP98 PE=1 SV=4 Postion:12 is T XXGTSTSSGGLFGTTNTTSNPFGSTSG
>sp|P52948|NUP98_HUMAN Nuclear pore complex protein Nup98-Nup96 OS=Homo sapiens OX=9606 GN=NUP98 PE=1 SV=4 Postion:13 is T XGTSTSSGGLFGTTNTTSNPFGSTSGS
>sp|P52948|NUP98_HUMAN Nuclear pore complex protein Nup98-Nup96 OS=Homo sapiens OX=9606 GN=NUP98 PE=1 SV=4 Postion:15 is T TSTSSGGLFGTTNTTSNPFGSTSGSLF
>sp|P52948|NUP98_HUMAN Nuclear pore complex protein Nup98-Nup96 OS=Homo sapiens OX=9606 GN=NUP98 PE=1 SV=4 Postion:16 is T STSSGGLFGTTNTTSNPFGSTSGSLFG
>sp|P52948|NUP98_HUMAN Nuclear pore complex protein Nup98-Nup96 OS=Homo sapiens OX=9606 GN=NUP98 PE=1 SV=4 Postion:23 is T FGTTNTTSNPFGSTSGSLFGPSSFTAA
>sp|P52948|NUP98_HUMAN Nuclear pore complex protein Nup98-Nup96 OS=Homo sapiens OX=9606 GN=NUP98 PE=1 SV=4 Postion:34 is T GSTSGSLFGPSSFTAAPTGTTIKFNPP
>sp|P52948|NUP98_HUMAN Nuclear pore complex protein Nup98-Nup96 OS=Homo sapiens OX=9606 GN=NUP98 PE=1 SV=4 Postion:38 is T GSLFGPSSFTAAPTGTTIKFNPPTGTD
>sp|P52948|NUP98_HUMAN Nuclear pore complex protein Nup98-Nup96 OS=Homo sapiens OX=9606 GN=NUP98 PE=1 SV=4 Postion:40 is T LFGPSSFTAAPTGTTIKFNPPTGTDTM
>sp|P52948|NUP98_HUMAN Nuclear pore complex protein Nup98-Nup96 OS=Homo sapiens OX=9606 GN=NUP98 PE=1 SV=4 Postion:41 is T FGPSSFTAAPTGTTIKFNPPTGTDTMV
>sp|P52948|NUP98_HUMAN Nuclear pore complex protein Nup98-Nup96 OS=Homo sapiens OX=9606 GN=NUP98 PE=1 SV=4 Postion:50 is T PTGTTIKFNPPTGTDTMVKAGVSTXXX
>sp|P52948|NUP98_HUMAN Nuclear pore complex protein Nup98-Nup96 OS=Homo sapiens OX=9606 GN=NUP98 PE=1 SV=4 Postion:52 is T GTTIKFNPPTGTDTMVKAGVSTXXXXX
>sp|P52948|NUP98_HUMAN Nuclear pore complex protein Nup98-Nup96 OS=Homo sapiens OX=9606 GN=NUP98 PE=1 SV=4 Postion:60 is T PTGTDTMVKAGVSTXXXXXXXXXXXXX
>sp|P52948|NUP98_HUMAN Nuclear pore complex protein Nup98-Nup96 OS=Homo sapiens OX=9606 GN=NUP98 PE=1 SV=4 Postion:4 is T XXXXXXXXXXNISTKHQCITAMKEYES
>sp|P52948|NUP98_HUMAN Nuclear pore complex protein Nup98-Nup96 OS=Homo sapiens OX=9606 GN=NUP98 PE=1 SV=4 Postion:10 is T XXXXNISTKHQCITAMKEYESKSLEEL
>sp|P52948|NUP98_HUMAN Nuclear pore complex protein Nup98-Nup96 OS=Homo sapiens OX=9606 GN=NUP98 PE=1 SV=4 Postion:43 is T ANRKGPQNQVGAGTTTGLFGSSPATSS
>sp|P52948|NUP98_HUMAN Nuclear pore complex protein Nup98-Nup96 OS=Homo sapiens OX=9606 GN=NUP98 PE=1 SV=4 Postion:44 is T NRKGPQNQVGAGTTTGLFGSSPATSSA
>sp|P52948|NUP98_HUMAN Nuclear pore complex protein Nup98-Nup96 OS=Homo sapiens OX=9606 GN=NUP98 PE=1 SV=4 Postion:45 is T RKGPQNQVGAGTTTGLFGSSPATSSAT
>sp|P52948|NUP98_HUMAN Nuclear pore complex protein Nup98-Nup96 OS=Homo sapiens OX=9606 GN=NUP98 PE=1 SV=4 Postion:54 is T AGTTTGLFGSSPATSSATGLXXXXXXX
>sp|P52948|NUP98_HUMAN Nuclear pore complex protein Nup98-Nup96 OS=Homo sapiens OX=9606 GN=NUP98 PE=1 SV=4 Postion:58 is T TGLFGSSPATSSATGLXXXXXXXXXXX
>sp|P52948|NUP98_HUMAN Nuclear pore complex protein Nup98-Nup96 OS=Homo sapiens OX=9606 GN=NUP98 PE=1 SV=4 Postion:5 is T XXXXXXXXXFSSSTTNSGFAYGQNKTA
>sp|P52948|NUP98_HUMAN Nuclear pore complex protein Nup98-Nup96 OS=Homo sapiens OX=9606 GN=NUP98 PE=1 SV=4 Postion:6 is T XXXXXXXXFSSSTTNSGFAYGQNKTAF
>sp|P52948|NUP98_HUMAN Nuclear pore complex protein Nup98-Nup96 OS=Homo sapiens OX=9606 GN=NUP98 PE=1 SV=4 Postion:17 is T STTNSGFAYGQNKTAFGTSTTGFGTNP
>sp|P52948|NUP98_HUMAN Nuclear pore complex protein Nup98-Nup96 OS=Homo sapiens OX=9606 GN=NUP98 PE=1 SV=4 Postion:21 is T SGFAYGQNKTAFGTSTTGFGTNPGGLF
>sp|P52948|NUP98_HUMAN Nuclear pore complex protein Nup98-Nup96 OS=Homo sapiens OX=9606 GN=NUP98 PE=1 SV=4 Postion:23 is T FAYGQNKTAFGTSTTGFGTNPGGLFGQ
>sp|P52948|NUP98_HUMAN Nuclear pore complex protein Nup98-Nup96 OS=Homo sapiens OX=9606 GN=NUP98 PE=1 SV=4 Postion:24 is T AYGQNKTAFGTSTTGFGTNPGGLFGQQ
>sp|P52948|NUP98_HUMAN Nuclear pore complex protein Nup98-Nup96 OS=Homo sapiens OX=9606 GN=NUP98 PE=1 SV=4 Postion:28 is T NKTAFGTSTTGFGTNPGGLFGQQNQQT
>sp|P52948|NUP98_HUMAN Nuclear pore complex protein Nup98-Nup96 OS=Homo sapiens OX=9606 GN=NUP98 PE=1 SV=4 Postion:41 is T TNPGGLFGQQNQQTTSLFSKPFGQATT
>sp|P52948|NUP98_HUMAN Nuclear pore complex protein Nup98-Nup96 OS=Homo sapiens OX=9606 GN=NUP98 PE=1 SV=4 Postion:42 is T NPGGLFGQQNQQTTSLFSKPFGQATTT
>sp|P52948|NUP98_HUMAN Nuclear pore complex protein Nup98-Nup96 OS=Homo sapiens OX=9606 GN=NUP98 PE=1 SV=4 Postion:53 is T QTTSLFSKPFGQATTTQNTGFXXXXXX
>sp|P52948|NUP98_HUMAN Nuclear pore complex protein Nup98-Nup96 OS=Homo sapiens OX=9606 GN=NUP98 PE=1 SV=4 Postion:54 is T TTSLFSKPFGQATTTQNTGFXXXXXXX
>sp|P52948|NUP98_HUMAN Nuclear pore complex protein Nup98-Nup96 OS=Homo sapiens OX=9606 GN=NUP98 PE=1 SV=4 Postion:55 is T TSLFSKPFGQATTTQNTGFXXXXXXXX
>sp|P52948|NUP98_HUMAN Nuclear pore complex protein Nup98-Nup96 OS=Homo sapiens OX=9606 GN=NUP98 PE=1 SV=4 Postion:58 is T FSKPFGQATTTQNTGFXXXXXXXXXXX
>sp|P52948|NUP98_HUMAN Nuclear pore complex protein Nup98-Nup96 OS=Homo sapiens OX=9606 GN=NUP98 PE=1 SV=4 Postion:5 is T XXXXXXXXXSFGNTSTIGQPSTNTMGL
>sp|P52948|NUP98_HUMAN Nuclear pore complex protein Nup98-Nup96 OS=Homo sapiens OX=9606 GN=NUP98 PE=1 SV=4 Postion:7 is T XXXXXXXSFGNTSTIGQPSTNTMGLFG
>sp|P52948|NUP98_HUMAN Nuclear pore complex protein Nup98-Nup96 OS=Homo sapiens OX=9606 GN=NUP98 PE=1 SV=4 Postion:13 is T XSFGNTSTIGQPSTNTMGLFGVTQASQ
>sp|P52948|NUP98_HUMAN Nuclear pore complex protein Nup98-Nup96 OS=Homo sapiens OX=9606 GN=NUP98 PE=1 SV=4 Postion:15 is T FGNTSTIGQPSTNTMGLFGVTQASQPG
>sp|P52948|NUP98_HUMAN Nuclear pore complex protein Nup98-Nup96 OS=Homo sapiens OX=9606 GN=NUP98 PE=1 SV=4 Postion:22 is T GQPSTNTMGLFGVTQASQPGGLFGTAT
>sp|P52948|NUP98_HUMAN Nuclear pore complex protein Nup98-Nup96 OS=Homo sapiens OX=9606 GN=NUP98 PE=1 SV=4 Postion:33 is T GVTQASQPGGLFGTATNTSTGTAFGTG
>sp|P52948|NUP98_HUMAN Nuclear pore complex protein Nup98-Nup96 OS=Homo sapiens OX=9606 GN=NUP98 PE=1 SV=4 Postion:35 is T TQASQPGGLFGTATNTSTGTAFGTGTG
>sp|P52948|NUP98_HUMAN Nuclear pore complex protein Nup98-Nup96 OS=Homo sapiens OX=9606 GN=NUP98 PE=1 SV=4 Postion:37 is T ASQPGGLFGTATNTSTGTAFGTGTGLF
>sp|P52948|NUP98_HUMAN Nuclear pore complex protein Nup98-Nup96 OS=Homo sapiens OX=9606 GN=NUP98 PE=1 SV=4 Postion:39 is T QPGGLFGTATNTSTGTAFGTGTGLFGQ
>sp|P52948|NUP98_HUMAN Nuclear pore complex protein Nup98-Nup96 OS=Homo sapiens OX=9606 GN=NUP98 PE=1 SV=4 Postion:41 is T GGLFGTATNTSTGTAFGTGTGLFGQTN
>sp|P52948|NUP98_HUMAN Nuclear pore complex protein Nup98-Nup96 OS=Homo sapiens OX=9606 GN=NUP98 PE=1 SV=4 Postion:45 is T GTATNTSTGTAFGTGTGLFGQTNTGFG
>sp|P52948|NUP98_HUMAN Nuclear pore complex protein Nup98-Nup96 OS=Homo sapiens OX=9606 GN=NUP98 PE=1 SV=4 Postion:47 is T ATNTSTGTAFGTGTGLFGQTNTGFGAV
>sp|P52948|NUP98_HUMAN Nuclear pore complex protein Nup98-Nup96 OS=Homo sapiens OX=9606 GN=NUP98 PE=1 SV=4 Postion:53 is T GTAFGTGTGLFGQTNTGFGAVXXXXXX
>sp|P52948|NUP98_HUMAN Nuclear pore complex protein Nup98-Nup96 OS=Homo sapiens OX=9606 GN=NUP98 PE=1 SV=4 Postion:55 is T AFGTGTGLFGQTNTGFGAVXXXXXXXX
>sp|P52948|NUP98_HUMAN Nuclear pore complex protein Nup98-Nup96 OS=Homo sapiens OX=9606 GN=NUP98 PE=1 SV=4 Postion:3 is T XXXXXXXXXXXGSTLFGNNKLTTFGSS
>sp|P52948|NUP98_HUMAN Nuclear pore complex protein Nup98-Nup96 OS=Homo sapiens OX=9606 GN=NUP98 PE=1 SV=4 Postion:11 is T XXXGSTLFGNNKLTTFGSSTTSAPSFG
>sp|P52948|NUP98_HUMAN Nuclear pore complex protein Nup98-Nup96 OS=Homo sapiens OX=9606 GN=NUP98 PE=1 SV=4 Postion:12 is T XXGSTLFGNNKLTTFGSSTTSAPSFGT
>sp|P52948|NUP98_HUMAN Nuclear pore complex protein Nup98-Nup96 OS=Homo sapiens OX=9606 GN=NUP98 PE=1 SV=4 Postion:17 is T LFGNNKLTTFGSSTTSAPSFGTTSGGL
>sp|P52948|NUP98_HUMAN Nuclear pore complex protein Nup98-Nup96 OS=Homo sapiens OX=9606 GN=NUP98 PE=1 SV=4 Postion:18 is T FGNNKLTTFGSSTTSAPSFGTTSGGLF
>sp|P52948|NUP98_HUMAN Nuclear pore complex protein Nup98-Nup96 OS=Homo sapiens OX=9606 GN=NUP98 PE=1 SV=4 Postion:25 is T TFGSSTTSAPSFGTTSGGLFGNKPTLT
>sp|P52948|NUP98_HUMAN Nuclear pore complex protein Nup98-Nup96 OS=Homo sapiens OX=9606 GN=NUP98 PE=1 SV=4 Postion:26 is T FGSSTTSAPSFGTTSGGLFGNKPTLTL
>sp|P52948|NUP98_HUMAN Nuclear pore complex protein Nup98-Nup96 OS=Homo sapiens OX=9606 GN=NUP98 PE=1 SV=4 Postion:36 is T FGTTSGGLFGNKPTLTLGTNTNTSNFG
>sp|P52948|NUP98_HUMAN Nuclear pore complex protein Nup98-Nup96 OS=Homo sapiens OX=9606 GN=NUP98 PE=1 SV=4 Postion:38 is T TTSGGLFGNKPTLTLGTNTNTSNFGFG
>sp|P52948|NUP98_HUMAN Nuclear pore complex protein Nup98-Nup96 OS=Homo sapiens OX=9606 GN=NUP98 PE=1 SV=4 Postion:41 is T GGLFGNKPTLTLGTNTNTSNFGFGTNT
>sp|P52948|NUP98_HUMAN Nuclear pore complex protein Nup98-Nup96 OS=Homo sapiens OX=9606 GN=NUP98 PE=1 SV=4 Postion:43 is T LFGNKPTLTLGTNTNTSNFGFGTNTSG
>sp|P52948|NUP98_HUMAN Nuclear pore complex protein Nup98-Nup96 OS=Homo sapiens OX=9606 GN=NUP98 PE=1 SV=4 Postion:45 is T GNKPTLTLGTNTNTSNFGFGTNTSGNS
>sp|P52948|NUP98_HUMAN Nuclear pore complex protein Nup98-Nup96 OS=Homo sapiens OX=9606 GN=NUP98 PE=1 SV=4 Postion:52 is T LGTNTNTSNFGFGTNTSGNSIFXXXXX
>sp|P52948|NUP98_HUMAN Nuclear pore complex protein Nup98-Nup96 OS=Homo sapiens OX=9606 GN=NUP98 PE=1 SV=4 Postion:54 is T TNTNTSNFGFGTNTSGNSIFXXXXXXX
>sp|P52948|NUP98_HUMAN Nuclear pore complex protein Nup98-Nup96 OS=Homo sapiens OX=9606 GN=NUP98 PE=1 SV=4 Postion:8 is T XXXXXXGSKPAPGTLGTGLGAGFGTAL
>sp|P52948|NUP98_HUMAN Nuclear pore complex protein Nup98-Nup96 OS=Homo sapiens OX=9606 GN=NUP98 PE=1 SV=4 Postion:11 is T XXXGSKPAPGTLGTGLGAGFGTALGAG
>sp|P52948|NUP98_HUMAN Nuclear pore complex protein Nup98-Nup96 OS=Homo sapiens OX=9606 GN=NUP98 PE=1 SV=4 Postion:19 is T PGTLGTGLGAGFGTALGAGQASLFGNN
>sp|P52948|NUP98_HUMAN Nuclear pore complex protein Nup98-Nup96 OS=Homo sapiens OX=9606 GN=NUP98 PE=1 SV=4 Postion:42 is T FGNNQPKIGGPLGTGAFGAPGFNTTTA
>sp|P52948|NUP98_HUMAN Nuclear pore complex protein Nup98-Nup96 OS=Homo sapiens OX=9606 GN=NUP98 PE=1 SV=4 Postion:52 is T PLGTGAFGAPGFNTTTATLGFGXXXXX
>sp|P52948|NUP98_HUMAN Nuclear pore complex protein Nup98-Nup96 OS=Homo sapiens OX=9606 GN=NUP98 PE=1 SV=4 Postion:53 is T LGTGAFGAPGFNTTTATLGFGXXXXXX
>sp|P52948|NUP98_HUMAN Nuclear pore complex protein Nup98-Nup96 OS=Homo sapiens OX=9606 GN=NUP98 PE=1 SV=4 Postion:54 is T GTGAFGAPGFNTTTATLGFGXXXXXXX
>sp|P52948|NUP98_HUMAN Nuclear pore complex protein Nup98-Nup96 OS=Homo sapiens OX=9606 GN=NUP98 PE=1 SV=4 Postion:56 is T GAFGAPGFNTTTATLGFGXXXXXXXXX
>sp|P52948|NUP98_HUMAN Nuclear pore complex protein Nup98-Nup96 OS=Homo sapiens OX=9606 GN=NUP98 PE=1 SV=4 Postion:9 is T XXXXXAPQAPVALTDPNASAAQQAVLQ
>sp|P52948|NUP98_HUMAN Nuclear pore complex protein Nup98-Nup96 OS=Homo sapiens OX=9606 GN=NUP98 PE=1 SV=4 Postion:29 is T AQQAVLQQHINSLTYSPFGDSPLFRNP
>sp|P52948|NUP98_HUMAN Nuclear pore complex protein Nup98-Nup96 OS=Homo sapiens OX=9606 GN=NUP98 PE=1 SV=4 Postion:56 is T MSDPKKKEERLKPTNPAAXXXXXXXXX
>sp|P52948|NUP98_HUMAN Nuclear pore complex protein Nup98-Nup96 OS=Homo sapiens OX=9606 GN=NUP98 PE=1 SV=4 Postion:5 is T XXXXXXXXXQKALTTPTHYKLTPRPAT
>sp|P52948|NUP98_HUMAN Nuclear pore complex protein Nup98-Nup96 OS=Homo sapiens OX=9606 GN=NUP98 PE=1 SV=4 Postion:6 is T XXXXXXXXQKALTTPTHYKLTPRPATR
>sp|P52948|NUP98_HUMAN Nuclear pore complex protein Nup98-Nup96 OS=Homo sapiens OX=9606 GN=NUP98 PE=1 SV=4 Postion:8 is T XXXXXXQKALTTPTHYKLTPRPATRVR
>sp|P52948|NUP98_HUMAN Nuclear pore complex protein Nup98-Nup96 OS=Homo sapiens OX=9606 GN=NUP98 PE=1 SV=4 Postion:13 is T XQKALTTPTHYKLTPRPATRVRPKALQ
>sp|P52948|NUP98_HUMAN Nuclear pore complex protein Nup98-Nup96 OS=Homo sapiens OX=9606 GN=NUP98 PE=1 SV=4 Postion:18 is T TTPTHYKLTPRPATRVRPKALQTTGTA
>sp|P52948|NUP98_HUMAN Nuclear pore complex protein Nup98-Nup96 OS=Homo sapiens OX=9606 GN=NUP98 PE=1 SV=4 Postion:27 is T PRPATRVRPKALQTTGTAKSHLFDGLD
>sp|P52948|NUP98_HUMAN Nuclear pore complex protein Nup98-Nup96 OS=Homo sapiens OX=9606 GN=NUP98 PE=1 SV=4 Postion:28 is T RPATRVRPKALQTTGTAKSHLFDGLDD
>sp|P52948|NUP98_HUMAN Nuclear pore complex protein Nup98-Nup96 OS=Homo sapiens OX=9606 GN=NUP98 PE=1 SV=4 Postion:30 is T ATRVRPKALQTTGTAKSHLFDGLDDDE
>sp|P52948|NUP98_HUMAN Nuclear pore complex protein Nup98-Nup96 OS=Homo sapiens OX=9606 GN=NUP98 PE=1 SV=4 Postion:60 is T QDGDEDSLVSHFYTXXXXXXXXXXXXX
>sp|P52948|NUP98_HUMAN Nuclear pore complex protein Nup98-Nup96 OS=Homo sapiens OX=9606 GN=NUP98 PE=1 SV=4 Postion:10 is T XXXXNPIAKPIPQTPESAGNKHSNSNS
>sp|P52948|NUP98_HUMAN Nuclear pore complex protein Nup98-Nup96 OS=Homo sapiens OX=9606 GN=NUP98 PE=1 SV=4 Postion:27 is T AGNKHSNSNSVDDTIVALNMRAALRNG
>sp|P52948|NUP98_HUMAN Nuclear pore complex protein Nup98-Nup96 OS=Homo sapiens OX=9606 GN=NUP98 PE=1 SV=4 Postion:17 is T NNSYHMHPAGIILTKVGYYTIPSMDDL
>sp|P52948|NUP98_HUMAN Nuclear pore complex protein Nup98-Nup96 OS=Homo sapiens OX=9606 GN=NUP98 PE=1 SV=4 Postion:23 is T HPAGIILTKVGYYTIPSMDDLAKITNE
>sp|P52948|NUP98_HUMAN Nuclear pore complex protein Nup98-Nup96 OS=Homo sapiens OX=9606 GN=NUP98 PE=1 SV=4 Postion:34 is T YYTIPSMDDLAKITNEKGECIVSDFTI
>sp|P52948|NUP98_HUMAN Nuclear pore complex protein Nup98-Nup96 OS=Homo sapiens OX=9606 GN=NUP98 PE=1 SV=4 Postion:46 is T ITNEKGECIVSDFTIGRKGYGSIYFEG
>sp|P52948|NUP98_HUMAN Nuclear pore complex protein Nup98-Nup96 OS=Homo sapiens OX=9606 GN=NUP98 PE=1 SV=4 Postion:4 is T XXXXXXXXXXVNLTNLNLDDIVHIRRK
>sp|P52948|NUP98_HUMAN Nuclear pore complex protein Nup98-Nup96 OS=Homo sapiens OX=9606 GN=NUP98 PE=1 SV=4 Postion:42 is T PPVGEGLNRKAEVTLDGVWPTDKTSRC
>sp|P52948|NUP98_HUMAN Nuclear pore complex protein Nup98-Nup96 OS=Homo sapiens OX=9606 GN=NUP98 PE=1 SV=4 Postion:49 is T NRKAEVTLDGVWPTDKTSRCLIKSPXX
>sp|P52948|NUP98_HUMAN Nuclear pore complex protein Nup98-Nup96 OS=Homo sapiens OX=9606 GN=NUP98 PE=1 SV=4 Postion:52 is T AEVTLDGVWPTDKTSRCLIKSPXXXXX
>sp|P52948|NUP98_HUMAN Nuclear pore complex protein Nup98-Nup96 OS=Homo sapiens OX=9606 GN=NUP98 PE=1 SV=4 Postion:30 is T RKQGAQFKEYRPETGSWVFKVSHFSKY
>sp|P52948|NUP98_HUMAN Nuclear pore complex protein Nup98-Nup96 OS=Homo sapiens OX=9606 GN=NUP98 PE=1 SV=4 Postion:59 is T QDSDEEEEEHPSKTSXXXXXXXXXXXX
>sp|P52948|NUP98_HUMAN Nuclear pore complex protein Nup98-Nup96 OS=Homo sapiens OX=9606 GN=NUP98 PE=1 SV=4 Postion:1 is T XXXXXXXXXXXXXTKKLKTAPLPPASQ
>sp|P52948|NUP98_HUMAN Nuclear pore complex protein Nup98-Nup96 OS=Homo sapiens OX=9606 GN=NUP98 PE=1 SV=4 Postion:6 is T XXXXXXXXTKKLKTAPLPPASQTTPLQ
>sp|P52948|NUP98_HUMAN Nuclear pore complex protein Nup98-Nup96 OS=Homo sapiens OX=9606 GN=NUP98 PE=1 SV=4 Postion:15 is T KKLKTAPLPPASQTTPLQMALNGKPAP
>sp|P52948|NUP98_HUMAN Nuclear pore complex protein Nup98-Nup96 OS=Homo sapiens OX=9606 GN=NUP98 PE=1 SV=4 Postion:16 is T KLKTAPLPPASQTTPLQMALNGKPAPP
>sp|P52948|NUP98_HUMAN Nuclear pore complex protein Nup98-Nup96 OS=Homo sapiens OX=9606 GN=NUP98 PE=1 SV=4 Postion:54 is T GRVVELDSDMVDITQEPVLDXXXXXXX
>sp|P52948|NUP98_HUMAN Nuclear pore complex protein Nup98-Nup96 OS=Homo sapiens OX=9606 GN=NUP98 PE=1 SV=4 Postion:1 is T XXXXXXXXXXXXXTMLEESMPEDQEPV
>sp|P52948|NUP98_HUMAN Nuclear pore complex protein Nup98-Nup96 OS=Homo sapiens OX=9606 GN=NUP98 PE=1 SV=4 Postion:18 is T ESMPEDQEPVSASTHIASSLGINPHVL
>sp|P52948|NUP98_HUMAN Nuclear pore complex protein Nup98-Nup96 OS=Homo sapiens OX=9606 GN=NUP98 PE=1 SV=4 Postion:40 is T NPHVLQIMKASLLTDEEDVDMALDQRF
>sp|P52948|NUP98_HUMAN Nuclear pore complex protein Nup98-Nup96 OS=Homo sapiens OX=9606 GN=NUP98 PE=1 SV=4 Postion:2 is T XXXXXXXXXXXXDTSQEICSPRLPISA
>sp|P52948|NUP98_HUMAN Nuclear pore complex protein Nup98-Nup96 OS=Homo sapiens OX=9606 GN=NUP98 PE=1 SV=4 Postion:21 is T SPRLPISASHSSKTRSLVGGLLQSKFT
>sp|P52948|NUP98_HUMAN Nuclear pore complex protein Nup98-Nup96 OS=Homo sapiens OX=9606 GN=NUP98 PE=1 SV=4 Postion:34 is T TRSLVGGLLQSKFTSGAFLSPSVSVQE
>sp|P52948|NUP98_HUMAN Nuclear pore complex protein Nup98-Nup96 OS=Homo sapiens OX=9606 GN=NUP98 PE=1 SV=4 Postion:50 is T AFLSPSVSVQECRTPRAASLMNIPXXX
>sp|P52948|NUP98_HUMAN Nuclear pore complex protein Nup98-Nup96 OS=Homo sapiens OX=9606 GN=NUP98 PE=1 SV=4 Postion:2 is T XXXXXXXXXXXXSTSSWSVPPPLTSVF
>sp|P52948|NUP98_HUMAN Nuclear pore complex protein Nup98-Nup96 OS=Homo sapiens OX=9606 GN=NUP98 PE=1 SV=4 Postion:12 is T XXSTSSWSVPPPLTSVFTMPSPAPEVP
>sp|P52948|NUP98_HUMAN Nuclear pore complex protein Nup98-Nup96 OS=Homo sapiens OX=9606 GN=NUP98 PE=1 SV=4 Postion:16 is T SSWSVPPPLTSVFTMPSPAPEVPLKTV
>sp|P52948|NUP98_HUMAN Nuclear pore complex protein Nup98-Nup96 OS=Homo sapiens OX=9606 GN=NUP98 PE=1 SV=4 Postion:28 is T FTMPSPAPEVPLKTVGTRRQLGLVPRE
>sp|P52948|NUP98_HUMAN Nuclear pore complex protein Nup98-Nup96 OS=Homo sapiens OX=9606 GN=NUP98 PE=1 SV=4 Postion:31 is T PSPAPEVPLKTVGTRRQLGLVPREKSV
>sp|P52948|NUP98_HUMAN Nuclear pore complex protein Nup98-Nup96 OS=Homo sapiens OX=9606 GN=NUP98 PE=1 SV=4 Postion:45 is T RRQLGLVPREKSVTYGKGKLLMDMALF
>sp|P52948|NUP98_HUMAN Nuclear pore complex protein Nup98-Nup96 OS=Homo sapiens OX=9606 GN=NUP98 PE=1 SV=4 Postion:12 is T XXRSFRVGWGPNWTLANSGEQLNGSHE
>sp|P52948|NUP98_HUMAN Nuclear pore complex protein Nup98-Nup96 OS=Homo sapiens OX=9606 GN=NUP98 PE=1 SV=4 Postion:50 is T FGFLPNPVAVKPLTESPFKVHLEKXXX
>sp|P52948|NUP98_HUMAN Nuclear pore complex protein Nup98-Nup96 OS=Homo sapiens OX=9606 GN=NUP98 PE=1 SV=4 Postion:17 is T RQRKPDEDMKLYQTPLELKLKHSTVHV
>sp|P52948|NUP98_HUMAN Nuclear pore complex protein Nup98-Nup96 OS=Homo sapiens OX=9606 GN=NUP98 PE=1 SV=4 Postion:27 is T LYQTPLELKLKHSTVHVDELCPLIVPN
>sp|P52948|NUP98_HUMAN Nuclear pore complex protein Nup98-Nup96 OS=Homo sapiens OX=9606 GN=NUP98 PE=1 SV=4 Postion:12 is T XXPEAQIVKHWSLTWTLCEALWGHLKE
>sp|P52948|NUP98_HUMAN Nuclear pore complex protein Nup98-Nup96 OS=Homo sapiens OX=9606 GN=NUP98 PE=1 SV=4 Postion:14 is T PEAQIVKHWSLTWTLCEALWGHLKELD
>sp|P52948|NUP98_HUMAN Nuclear pore complex protein Nup98-Nup96 OS=Homo sapiens OX=9606 GN=NUP98 PE=1 SV=4 Postion:53 is T LERRRAFSRWLSCTATPQIEEXXXXXX
>sp|P52948|NUP98_HUMAN Nuclear pore complex protein Nup98-Nup96 OS=Homo sapiens OX=9606 GN=NUP98 PE=1 SV=4 Postion:55 is T RRRAFSRWLSCTATPQIEEXXXXXXXX
>sp|P52948|NUP98_HUMAN Nuclear pore complex protein Nup98-Nup96 OS=Homo sapiens OX=9606 GN=NUP98 PE=1 SV=4 Postion:5 is T XXXXXXXXXEVSLTQKNSPVEAVFSYL
>sp|P52948|NUP98_HUMAN Nuclear pore complex protein Nup98-Nup96 OS=Homo sapiens OX=9606 GN=NUP98 PE=1 SV=4 Postion:19 is T QKNSPVEAVFSYLTGKRISEACSLAQQ
>sp|P52948|NUP98_HUMAN Nuclear pore complex protein Nup98-Nup96 OS=Homo sapiens OX=9606 GN=NUP98 PE=1 SV=4 Postion:56 is T SQFVGSQSVRELLTMQLVXXXXXXXXX
>sp|P52948|NUP98_HUMAN Nuclear pore complex protein Nup98-Nup96 OS=Homo sapiens OX=9606 GN=NUP98 PE=1 SV=4 Postion:59 is T RSLAIHLWYLLPPTAXXXXXXXXXXXX
>sp|P52948|NUP98_HUMAN Nuclear pore complex protein Nup98-Nup96 OS=Homo sapiens OX=9606 GN=NUP98 PE=1 SV=4 Postion:16 is T SRALSMYEEAFQNTSDSDRYACSPLPS
>sp|P52948|NUP98_HUMAN Nuclear pore complex protein Nup98-Nup96 OS=Homo sapiens OX=9606 GN=NUP98 PE=1 SV=4 Postion:46 is T GSGCVIAEEQNSQTPLRDVCFHLLKLY
>sp|P52948|NUP98_HUMAN Nuclear pore complex protein Nup98-Nup96 OS=Homo sapiens OX=9606 GN=NUP98 PE=1 SV=4 Postion:16 is T HYDLNQLLEPRSITADPLDYRLSWHLW
>sp|P52948|NUP98_HUMAN Nuclear pore complex protein Nup98-Nup96 OS=Homo sapiens OX=9606 GN=NUP98 PE=1 SV=4 Postion:38 is T SWHLWEVLRALNYTHLSAQCEGVLQAS
>sp|P52948|NUP98_HUMAN Nuclear pore complex protein Nup98-Nup96 OS=Homo sapiens OX=9606 GN=NUP98 PE=1 SV=4 Postion:27 is T NSGIREKAVRELLTRHCQLLETPESWA
>sp|P52948|NUP98_HUMAN Nuclear pore complex protein Nup98-Nup96 OS=Homo sapiens OX=9606 GN=NUP98 PE=1 SV=4 Postion:35 is T VRELLTRHCQLLETPESWAKETFLTQK
>sp|P52948|NUP98_HUMAN Nuclear pore complex protein Nup98-Nup96 OS=Homo sapiens OX=9606 GN=NUP98 PE=1 SV=4 Postion:43 is T CQLLETPESWAKETFLTQKLRVPAKWI
>sp|P52948|NUP98_HUMAN Nuclear pore complex protein Nup98-Nup96 OS=Homo sapiens OX=9606 GN=NUP98 PE=1 SV=4 Postion:46 is T LETPESWAKETFLTQKLRVPAKWIHEA
>sp|P52948|NUP98_HUMAN Nuclear pore complex protein Nup98-Nup96 OS=Homo sapiens OX=9606 GN=NUP98 PE=1 SV=4 Postion:8 is T XXXXXXSLIQDWETSGLVYLDYIRVIE
>sp|P52948|NUP98_HUMAN Nuclear pore complex protein Nup98-Nup96 OS=Homo sapiens OX=9606 GN=NUP98 PE=1 SV=4 Postion:44 is T CSGNDLEQLHIKVTSLCSRIEQIQCYS
>sp|P52948|NUP98_HUMAN Nuclear pore complex protein Nup98-Nup96 OS=Homo sapiens OX=9606 GN=NUP98 PE=1 SV=4 Postion:28 is T LRVVLSLHHPPDRTSDSTPDPQRVPLR
>sp|P52948|NUP98_HUMAN Nuclear pore complex protein Nup98-Nup96 OS=Homo sapiens OX=9606 GN=NUP98 PE=1 SV=4 Postion:32 is T LSLHHPPDRTSDSTPDPQRVPLRLLAP

## Sheet: NUP153
Carbonylation Site:
>sp|P49790|NU153_HUMAN Nuclear pore complex protein Nup153 OS=Homo sapiens OX=9606 GN=NUP153 PE=1 SV=2 Postion:28 is K FSSSGTSFSGRKIKTAVRRRKXXXXXX
Non-carbonylation Site:
>sp|P49790|NU153_HUMAN Nuclear pore complex protein Nup153 OS=Homo sapiens OX=9606 GN=NUP153 PE=1 SV=2 Postion:15 is K ASGAGGVGGGGGGKIRTRRCHQGPIKP
>sp|P49790|NU153_HUMAN Nuclear pore complex protein Nup153 OS=Homo sapiens OX=9606 GN=NUP153 PE=1 SV=2 Postion:27 is K GKIRTRRCHQGPIKPYQQGRQQHQGIL
>sp|P49790|NU153_HUMAN Nuclear pore complex protein Nup153 OS=Homo sapiens OX=9606 GN=NUP153 PE=1 SV=2 Postion:1 is K XXXXXXXXXXXXXKNEDVCSCSTDTSE
>sp|P49790|NU153_HUMAN Nuclear pore complex protein Nup153 OS=Homo sapiens OX=9606 GN=NUP153 PE=1 SV=2 Postion:22 is K STDTSEVPRWPENKEDHLVYADEESSN
>sp|P49790|NU153_HUMAN Nuclear pore complex protein Nup153 OS=Homo sapiens OX=9606 GN=NUP153 PE=1 SV=2 Postion:47 is K SAFPIGSSGFSLVKEIKDSTSQHDDDN
>sp|P49790|NU153_HUMAN Nuclear pore complex protein Nup153 OS=Homo sapiens OX=9606 GN=NUP153 PE=1 SV=2 Postion:50 is K PIGSSGFSLVKEIKDSTSQHDDDNXXX
>sp|P49790|NU153_HUMAN Nuclear pore complex protein Nup153 OS=Homo sapiens OX=9606 GN=NUP153 PE=1 SV=2 Postion:14 is K ISTTSGFSSRASDKDITVSKNTSLPPL
>sp|P49790|NU153_HUMAN Nuclear pore complex protein Nup153 OS=Homo sapiens OX=9606 GN=NUP153 PE=1 SV=2 Postion:20 is K FSSRASDKDITVSKNTSLPPLWSPEAE
>sp|P49790|NU153_HUMAN Nuclear pore complex protein Nup153 OS=Homo sapiens OX=9606 GN=NUP153 PE=1 SV=2 Postion:47 is K RSHSLSQHTATSSKKPAFNLSAFGTLS
>sp|P49790|NU153_HUMAN Nuclear pore complex protein Nup153 OS=Homo sapiens OX=9606 GN=NUP153 PE=1 SV=2 Postion:10 is K XXXXPSLGNSSILKTSQLGDSPFYPGK
>sp|P49790|NU153_HUMAN Nuclear pore complex protein Nup153 OS=Homo sapiens OX=9606 GN=NUP153 PE=1 SV=2 Postion:23 is K KTSQLGDSPFYPGKTTYGGAAAAVRQS
>sp|P49790|NU153_HUMAN Nuclear pore complex protein Nup153 OS=Homo sapiens OX=9606 GN=NUP153 PE=1 SV=2 Postion:37 is K TTYGGAAAAVRQSKLRNTPYQAPVRRQ
>sp|P49790|NU153_HUMAN Nuclear pore complex protein Nup153 OS=Homo sapiens OX=9606 GN=NUP153 PE=1 SV=2 Postion:52 is K RNTPYQAPVRRQMKAKQLSAQSXXXXX
>sp|P49790|NU153_HUMAN Nuclear pore complex protein Nup153 OS=Homo sapiens OX=9606 GN=NUP153 PE=1 SV=2 Postion:54 is K TPYQAPVRRQMKAKQLSAQSXXXXXXX
>sp|P49790|NU153_HUMAN Nuclear pore complex protein Nup153 OS=Homo sapiens OX=9606 GN=NUP153 PE=1 SV=2 Postion:17 is K TSSTARRILQSLEKMSSPLADAKRIPS
>sp|P49790|NU153_HUMAN Nuclear pore complex protein Nup153 OS=Homo sapiens OX=9606 GN=NUP153 PE=1 SV=2 Postion:26 is K QSLEKMSSPLADAKRIPSIVSSPLNSP
>sp|P49790|NU153_HUMAN Nuclear pore complex protein Nup153 OS=Homo sapiens OX=9606 GN=NUP153 PE=1 SV=2 Postion:53 is K LDRSGIDITDFQAKREKVDSQXXXXXX
>sp|P49790|NU153_HUMAN Nuclear pore complex protein Nup153 OS=Homo sapiens OX=9606 GN=NUP153 PE=1 SV=2 Postion:56 is K SGIDITDFQAKREKVDSQXXXXXXXXX
>sp|P49790|NU153_HUMAN Nuclear pore complex protein Nup153 OS=Homo sapiens OX=9606 GN=NUP153 PE=1 SV=2 Postion:11 is K XXXYPPVQRLMTPKPVSIATNRSVYFK
>sp|P49790|NU153_HUMAN Nuclear pore complex protein Nup153 OS=Homo sapiens OX=9606 GN=NUP153 PE=1 SV=2 Postion:24 is K KPVSIATNRSVYFKPSLTPSGEFRKTN
>sp|P49790|NU153_HUMAN Nuclear pore complex protein Nup153 OS=Homo sapiens OX=9606 GN=NUP153 PE=1 SV=2 Postion:35 is K YFKPSLTPSGEFRKTNQRIDNKCSTGY
>sp|P49790|NU153_HUMAN Nuclear pore complex protein Nup153 OS=Homo sapiens OX=9606 GN=NUP153 PE=1 SV=2 Postion:43 is K SGEFRKTNQRIDNKCSTGYEKNMTPGQ
>sp|P49790|NU153_HUMAN Nuclear pore complex protein Nup153 OS=Homo sapiens OX=9606 GN=NUP153 PE=1 SV=2 Postion:50 is K NQRIDNKCSTGYEKNMTPGQNREQXXX
>sp|P49790|NU153_HUMAN Nuclear pore complex protein Nup153 OS=Homo sapiens OX=9606 GN=NUP153 PE=1 SV=2 Postion:28 is K ANGLSSGVGGGGGKMRRERTRFVASKP
>sp|P49790|NU153_HUMAN Nuclear pore complex protein Nup153 OS=Homo sapiens OX=9606 GN=NUP153 PE=1 SV=2 Postion:40 is K GKMRRERTRFVASKPLEEEEMEVPVLP
>sp|P49790|NU153_HUMAN Nuclear pore complex protein Nup153 OS=Homo sapiens OX=9606 GN=NUP153 PE=1 SV=2 Postion:54 is K PLEEEEMEVPVLPKISLPITXXXXXXX
>sp|P49790|NU153_HUMAN Nuclear pore complex protein Nup153 OS=Homo sapiens OX=9606 GN=NUP153 PE=1 SV=2 Postion:31 is K SPSPINSSQALTNKVQMTSPSSTGSPM
>sp|P49790|NU153_HUMAN Nuclear pore complex protein Nup153 OS=Homo sapiens OX=9606 GN=NUP153 PE=1 SV=2 Postion:46 is K QMTSPSSTGSPMFKFSSPIVKSTEANV
>sp|P49790|NU153_HUMAN Nuclear pore complex protein Nup153 OS=Homo sapiens OX=9606 GN=NUP153 PE=1 SV=2 Postion:53 is K TGSPMFKFSSPIVKSTEANVLXXXXXX
>sp|P49790|NU153_HUMAN Nuclear pore complex protein Nup153 OS=Homo sapiens OX=9606 GN=NUP153 PE=1 SV=2 Postion:15 is K PSSIGFTFSVPVAKTAELSGSSSTLEP
>sp|P49790|NU153_HUMAN Nuclear pore complex protein Nup153 OS=Homo sapiens OX=9606 GN=NUP153 PE=1 SV=2 Postion:46 is K SAHHVTTVNSTNCKKTPPEDCEGPFRP
>sp|P49790|NU153_HUMAN Nuclear pore complex protein Nup153 OS=Homo sapiens OX=9606 GN=NUP153 PE=1 SV=2 Postion:47 is K AHHVTTVNSTNCKKTPPEDCEGPFRPA
>sp|P49790|NU153_HUMAN Nuclear pore complex protein Nup153 OS=Homo sapiens OX=9606 GN=NUP153 PE=1 SV=2 Postion:4 is K XXXXXXXXXXEILKEGSVLDILKSPGF
>sp|P49790|NU153_HUMAN Nuclear pore complex protein Nup153 OS=Homo sapiens OX=9606 GN=NUP153 PE=1 SV=2 Postion:13 is K XEILKEGSVLDILKSPGFASPKIDSVA
>sp|P49790|NU153_HUMAN Nuclear pore complex protein Nup153 OS=Homo sapiens OX=9606 GN=NUP153 PE=1 SV=2 Postion:21 is K VLDILKSPGFASPKIDSVAAQPTATSP
>sp|P49790|NU153_HUMAN Nuclear pore complex protein Nup153 OS=Homo sapiens OX=9606 GN=NUP153 PE=1 SV=2 Postion:57 is K SFSSSGIGFGESLKAGSXXXXXXXXXX
>sp|P49790|NU153_HUMAN Nuclear pore complex protein Nup153 OS=Homo sapiens OX=9606 GN=NUP153 PE=1 SV=2 Postion:12 is K XXSWQCDTCLLQNKVTDNKCIACQAAK
>sp|P49790|NU153_HUMAN Nuclear pore complex protein Nup153 OS=Homo sapiens OX=9606 GN=NUP153 PE=1 SV=2 Postion:17 is K CDTCLLQNKVTDNKCIACQAAKLSPRD
>sp|P49790|NU153_HUMAN Nuclear pore complex protein Nup153 OS=Homo sapiens OX=9606 GN=NUP153 PE=1 SV=2 Postion:25 is K KVTDNKCIACQAAKLSPRDTAKQTGIE
>sp|P49790|NU153_HUMAN Nuclear pore complex protein Nup153 OS=Homo sapiens OX=9606 GN=NUP153 PE=1 SV=2 Postion:33 is K ACQAAKLSPRDTAKQTGIETPNKSGKT
>sp|P49790|NU153_HUMAN Nuclear pore complex protein Nup153 OS=Homo sapiens OX=9606 GN=NUP153 PE=1 SV=2 Postion:42 is K RDTAKQTGIETPNKSGKTTLSASGTGF
>sp|P49790|NU153_HUMAN Nuclear pore complex protein Nup153 OS=Homo sapiens OX=9606 GN=NUP153 PE=1 SV=2 Postion:45 is K AKQTGIETPNKSGKTTLSASGTGFGDK
>sp|P49790|NU153_HUMAN Nuclear pore complex protein Nup153 OS=Homo sapiens OX=9606 GN=NUP153 PE=1 SV=2 Postion:58 is K KTTLSASGTGFGDKFKXXXXXXXXXXX
>sp|P49790|NU153_HUMAN Nuclear pore complex protein Nup153 OS=Homo sapiens OX=9606 GN=NUP153 PE=1 SV=2 Postion:60 is K TLSASGTGFGDKFKXXXXXXXXXXXXX
>sp|P49790|NU153_HUMAN Nuclear pore complex protein Nup153 OS=Homo sapiens OX=9606 GN=NUP153 PE=1 SV=2 Postion:16 is K IGTWDCDTCLVQNKPEAIKCVACETPK
>sp|P49790|NU153_HUMAN Nuclear pore complex protein Nup153 OS=Homo sapiens OX=9606 GN=NUP153 PE=1 SV=2 Postion:21 is K CDTCLVQNKPEAIKCVACETPKPGTCV
>sp|P49790|NU153_HUMAN Nuclear pore complex protein Nup153 OS=Homo sapiens OX=9606 GN=NUP153 PE=1 SV=2 Postion:29 is K KPEAIKCVACETPKPGTCVKRALTLTV
>sp|P49790|NU153_HUMAN Nuclear pore complex protein Nup153 OS=Homo sapiens OX=9606 GN=NUP153 PE=1 SV=2 Postion:35 is K CVACETPKPGTCVKRALTLTVVSESAE
>sp|P49790|NU153_HUMAN Nuclear pore complex protein Nup153 OS=Homo sapiens OX=9606 GN=NUP153 PE=1 SV=2 Postion:9 is K XXXXXTGTLGFGDKFKRPIGSWECSVC
>sp|P49790|NU153_HUMAN Nuclear pore complex protein Nup153 OS=Homo sapiens OX=9606 GN=NUP153 PE=1 SV=2 Postion:11 is K XXXTGTLGFGDKFKRPIGSWECSVCCV
>sp|P49790|NU153_HUMAN Nuclear pore complex protein Nup153 OS=Homo sapiens OX=9606 GN=NUP153 PE=1 SV=2 Postion:32 is K CSVCCVSNNAEDNKCVSCMSEKPGSSV
>sp|P49790|NU153_HUMAN Nuclear pore complex protein Nup153 OS=Homo sapiens OX=9606 GN=NUP153 PE=1 SV=2 Postion:40 is K NAEDNKCVSCMSEKPGSSVPASSSSTV
>sp|P49790|NU153_HUMAN Nuclear pore complex protein Nup153 OS=Homo sapiens OX=9606 GN=NUP153 PE=1 SV=2 Postion:7 is K XXXXXXXGSLGLEKFKKPEGSWDCELC
>sp|P49790|NU153_HUMAN Nuclear pore complex protein Nup153 OS=Homo sapiens OX=9606 GN=NUP153 PE=1 SV=2 Postion:9 is K XXXXXGSLGLEKFKKPEGSWDCELCLV
>sp|P49790|NU153_HUMAN Nuclear pore complex protein Nup153 OS=Homo sapiens OX=9606 GN=NUP153 PE=1 SV=2 Postion:10 is K XXXXGSLGLEKFKKPEGSWDCELCLVQ
>sp|P49790|NU153_HUMAN Nuclear pore complex protein Nup153 OS=Homo sapiens OX=9606 GN=NUP153 PE=1 SV=2 Postion:25 is K EGSWDCELCLVQNKADSTKCLACESAK
>sp|P49790|NU153_HUMAN Nuclear pore complex protein Nup153 OS=Homo sapiens OX=9606 GN=NUP153 PE=1 SV=2 Postion:30 is K CELCLVQNKADSTKCLACESAKPGTKS
>sp|P49790|NU153_HUMAN Nuclear pore complex protein Nup153 OS=Homo sapiens OX=9606 GN=NUP153 PE=1 SV=2 Postion:38 is K KADSTKCLACESAKPGTKSGFKGFDTS
>sp|P49790|NU153_HUMAN Nuclear pore complex protein Nup153 OS=Homo sapiens OX=9606 GN=NUP153 PE=1 SV=2 Postion:42 is K TKCLACESAKPGTKSGFKGFDTSSSSS
>sp|P49790|NU153_HUMAN Nuclear pore complex protein Nup153 OS=Homo sapiens OX=9606 GN=NUP153 PE=1 SV=2 Postion:46 is K ACESAKPGTKSGFKGFDTSSSSSNSAA
>sp|P49790|NU153_HUMAN Nuclear pore complex protein Nup153 OS=Homo sapiens OX=9606 GN=NUP153 PE=1 SV=2 Postion:4 is K XXXXXXXXXXSSFKFGVSSSSSGPSQT
>sp|P49790|NU153_HUMAN Nuclear pore complex protein Nup153 OS=Homo sapiens OX=9606 GN=NUP153 PE=1 SV=2 Postion:25 is K SGPSQTLTSTGNFKFGDQGGFKIGVSS
>sp|P49790|NU153_HUMAN Nuclear pore complex protein Nup153 OS=Homo sapiens OX=9606 GN=NUP153 PE=1 SV=2 Postion:33 is K STGNFKFGDQGGFKIGVSSDSGSINPM
>sp|P49790|NU153_HUMAN Nuclear pore complex protein Nup153 OS=Homo sapiens OX=9606 GN=NUP153 PE=1 SV=2 Postion:51 is K SDSGSINPMSEGFKFSKPIGDFKXXXX
>sp|P49790|NU153_HUMAN Nuclear pore complex protein Nup153 OS=Homo sapiens OX=9606 GN=NUP153 PE=1 SV=2 Postion:54 is K GSINPMSEGFKFSKPIGDFKXXXXXXX
>sp|P49790|NU153_HUMAN Nuclear pore complex protein Nup153 OS=Homo sapiens OX=9606 GN=NUP153 PE=1 SV=2 Postion:60 is K SEGFKFSKPIGDFKXXXXXXXXXXXXX
>sp|P49790|NU153_HUMAN Nuclear pore complex protein Nup153 OS=Homo sapiens OX=9606 GN=NUP153 PE=1 SV=2 Postion:8 is K XXXXXXFGVSSESKPEEVKKDSKNDNF
>sp|P49790|NU153_HUMAN Nuclear pore complex protein Nup153 OS=Homo sapiens OX=9606 GN=NUP153 PE=1 SV=2 Postion:13 is K XFGVSSESKPEEVKKDSKNDNFKFGLS
>sp|P49790|NU153_HUMAN Nuclear pore complex protein Nup153 OS=Homo sapiens OX=9606 GN=NUP153 PE=1 SV=2 Postion:14 is K FGVSSESKPEEVKKDSKNDNFKFGLSS
>sp|P49790|NU153_HUMAN Nuclear pore complex protein Nup153 OS=Homo sapiens OX=9606 GN=NUP153 PE=1 SV=2 Postion:17 is K SSESKPEEVKKDSKNDNFKFGLSSGLS
>sp|P49790|NU153_HUMAN Nuclear pore complex protein Nup153 OS=Homo sapiens OX=9606 GN=NUP153 PE=1 SV=2 Postion:22 is K PEEVKKDSKNDNFKFGLSSGLSNPVSL
>sp|P49790|NU153_HUMAN Nuclear pore complex protein Nup153 OS=Homo sapiens OX=9606 GN=NUP153 PE=1 SV=2 Postion:50 is K PFQFGVSNLGQEEKKEELPKSSSAXXX
>sp|P49790|NU153_HUMAN Nuclear pore complex protein Nup153 OS=Homo sapiens OX=9606 GN=NUP153 PE=1 SV=2 Postion:51 is K FQFGVSNLGQEEKKEELPKSSSAXXXX
>sp|P49790|NU153_HUMAN Nuclear pore complex protein Nup153 OS=Homo sapiens OX=9606 GN=NUP153 PE=1 SV=2 Postion:56 is K SNLGQEEKKEELPKSSSAXXXXXXXXX
>sp|P49790|NU153_HUMAN Nuclear pore complex protein Nup153 OS=Homo sapiens OX=9606 GN=NUP153 PE=1 SV=2 Postion:25 is K TPAPANTIVTSENKSSFNLGTIETKSA
>sp|P49790|NU153_HUMAN Nuclear pore complex protein Nup153 OS=Homo sapiens OX=9606 GN=NUP153 PE=1 SV=2 Postion:36 is K ENKSSFNLGTIETKSASVAPFTCKTSE
>sp|P49790|NU153_HUMAN Nuclear pore complex protein Nup153 OS=Homo sapiens OX=9606 GN=NUP153 PE=1 SV=2 Postion:46 is K IETKSASVAPFTCKTSEAKKEEMPATK
>sp|P49790|NU153_HUMAN Nuclear pore complex protein Nup153 OS=Homo sapiens OX=9606 GN=NUP153 PE=1 SV=2 Postion:51 is K ASVAPFTCKTSEAKKEEMPATKGXXXX
>sp|P49790|NU153_HUMAN Nuclear pore complex protein Nup153 OS=Homo sapiens OX=9606 GN=NUP153 PE=1 SV=2 Postion:52 is K SVAPFTCKTSEAKKEEMPATKGXXXXX
>sp|P49790|NU153_HUMAN Nuclear pore complex protein Nup153 OS=Homo sapiens OX=9606 GN=NUP153 PE=1 SV=2 Postion:59 is K KTSEAKKEEMPATKGXXXXXXXXXXXX
>sp|P49790|NU153_HUMAN Nuclear pore complex protein Nup153 OS=Homo sapiens OX=9606 GN=NUP153 PE=1 SV=2 Postion:26 is K PSASVFVLGRTEEKQQEPVTSTSLVFG
>sp|P49790|NU153_HUMAN Nuclear pore complex protein Nup153 OS=Homo sapiens OX=9606 GN=NUP153 PE=1 SV=2 Postion:40 is K QQEPVTSTSLVFGKKADNEEPKCQPVF
>sp|P49790|NU153_HUMAN Nuclear pore complex protein Nup153 OS=Homo sapiens OX=9606 GN=NUP153 PE=1 SV=2 Postion:41 is K QEPVTSTSLVFGKKADNEEPKCQPVFS
>sp|P49790|NU153_HUMAN Nuclear pore complex protein Nup153 OS=Homo sapiens OX=9606 GN=NUP153 PE=1 SV=2 Postion:2 is K XXXXXXXXXXXXTKDENSSKSTFSFSM
>sp|P49790|NU153_HUMAN Nuclear pore complex protein Nup153 OS=Homo sapiens OX=9606 GN=NUP153 PE=1 SV=2 Postion:8 is K XXXXXXTKDENSSKSTFSFSMTKPSEK
>sp|P49790|NU153_HUMAN Nuclear pore complex protein Nup153 OS=Homo sapiens OX=9606 GN=NUP153 PE=1 SV=2 Postion:17 is K ENSSKSTFSFSMTKPSEKESEQPAKAT
>sp|P49790|NU153_HUMAN Nuclear pore complex protein Nup153 OS=Homo sapiens OX=9606 GN=NUP153 PE=1 SV=2 Postion:21 is K KSTFSFSMTKPSEKESEQPAKATFAFG
>sp|P49790|NU153_HUMAN Nuclear pore complex protein Nup153 OS=Homo sapiens OX=9606 GN=NUP153 PE=1 SV=2 Postion:28 is K MTKPSEKESEQPAKATFAFGAQTSTTA
>sp|P49790|NU153_HUMAN Nuclear pore complex protein Nup153 OS=Homo sapiens OX=9606 GN=NUP153 PE=1 SV=2 Postion:47 is K GAQTSTTADQGAAKPVFSFLNNSSSSS
>sp|P49790|NU153_HUMAN Nuclear pore complex protein Nup153 OS=Homo sapiens OX=9606 GN=NUP153 PE=1 SV=2 Postion:59 is K SSTSQSLLFSQDSKLXXXXXXXXXXXX
>sp|P49790|NU153_HUMAN Nuclear pore complex protein Nup153 OS=Homo sapiens OX=9606 GN=NUP153 PE=1 SV=2 Postion:12 is K XXSPAAFTVGSNGKNVFSSSGTSFSGR
>sp|P49790|NU153_HUMAN Nuclear pore complex protein Nup153 OS=Homo sapiens OX=9606 GN=NUP153 PE=1 SV=2 Postion:26 is K NVFSSSGTSFSGRKIKTAVRRRKXXXX
>sp|P49790|NU153_HUMAN Nuclear pore complex protein Nup153 OS=Homo sapiens OX=9606 GN=NUP153 PE=1 SV=2 Postion:35 is K FSGRKIKTAVRRRKXXXXXXXXXXXXX
Carbonylation Site:
>sp|P49790|NU153_HUMAN Nuclear pore complex protein Nup153 OS=Homo sapiens OX=9606 GN=NUP153 PE=1 SV=2 Postion:42 is P AAAAVRQSKLRNTPYQAPVRRQMKAKQ
>sp|P49790|NU153_HUMAN Nuclear pore complex protein Nup153 OS=Homo sapiens OX=9606 GN=NUP153 PE=1 SV=2 Postion:46 is P VRQSKLRNTPYQAPVRRQMKAKQLSAQ
Non-carbonylation Site:
>sp|P49790|NU153_HUMAN Nuclear pore complex protein Nup153 OS=Homo sapiens OX=9606 GN=NUP153 PE=1 SV=2 Postion:25 is P GGGKIRTRRCHQGPIKPYQQGRQQHQG
>sp|P49790|NU153_HUMAN Nuclear pore complex protein Nup153 OS=Homo sapiens OX=9606 GN=NUP153 PE=1 SV=2 Postion:28 is P KIRTRRCHQGPIKPYQQGRQQHQGILS
>sp|P49790|NU153_HUMAN Nuclear pore complex protein Nup153 OS=Homo sapiens OX=9606 GN=NUP153 PE=1 SV=2 Postion:52 is P ILSRVTESVKNIVPGWLQRYFNXXXXX
>sp|P49790|NU153_HUMAN Nuclear pore complex protein Nup153 OS=Homo sapiens OX=9606 GN=NUP153 PE=1 SV=2 Postion:16 is P EDVCSCSTDTSEVPRWPENKEDHLVYA
>sp|P49790|NU153_HUMAN Nuclear pore complex protein Nup153 OS=Homo sapiens OX=9606 GN=NUP153 PE=1 SV=2 Postion:19 is P CSCSTDTSEVPRWPENKEDHLVYADEE
>sp|P49790|NU153_HUMAN Nuclear pore complex protein Nup153 OS=Homo sapiens OX=9606 GN=NUP153 PE=1 SV=2 Postion:43 is P DEESSNITDGRITPEPAVSNTEEPSTT
>sp|P49790|NU153_HUMAN Nuclear pore complex protein Nup153 OS=Homo sapiens OX=9606 GN=NUP153 PE=1 SV=2 Postion:45 is P ESSNITDGRITPEPAVSNTEEPSTTST
>sp|P49790|NU153_HUMAN Nuclear pore complex protein Nup153 OS=Homo sapiens OX=9606 GN=NUP153 PE=1 SV=2 Postion:53 is P RITPEPAVSNTEEPSTTSTASXXXXXX
>sp|P49790|NU153_HUMAN Nuclear pore complex protein Nup153 OS=Homo sapiens OX=9606 GN=NUP153 PE=1 SV=2 Postion:3 is P XXXXXXXXXXXNYPDVLTRPSLHRSHL
>sp|P49790|NU153_HUMAN Nuclear pore complex protein Nup153 OS=Homo sapiens OX=9606 GN=NUP153 PE=1 SV=2 Postion:9 is P XXXXXNYPDVLTRPSLHRSHLNFSMLE
>sp|P49790|NU153_HUMAN Nuclear pore complex protein Nup153 OS=Homo sapiens OX=9606 GN=NUP153 PE=1 SV=2 Postion:24 is P LHRSHLNFSMLESPALHCQPSTSSAFP
>sp|P49790|NU153_HUMAN Nuclear pore complex protein Nup153 OS=Homo sapiens OX=9606 GN=NUP153 PE=1 SV=2 Postion:30 is P NFSMLESPALHCQPSTSSAFPIGSSGF
>sp|P49790|NU153_HUMAN Nuclear pore complex protein Nup153 OS=Homo sapiens OX=9606 GN=NUP153 PE=1 SV=2 Postion:37 is P PALHCQPSTSSAFPIGSSGFSLVKEIK
>sp|P49790|NU153_HUMAN Nuclear pore complex protein Nup153 OS=Homo sapiens OX=9606 GN=NUP153 PE=1 SV=2 Postion:25 is P SDKDITVSKNTSLPPLWSPEAERSHSL
>sp|P49790|NU153_HUMAN Nuclear pore complex protein Nup153 OS=Homo sapiens OX=9606 GN=NUP153 PE=1 SV=2 Postion:26 is P DKDITVSKNTSLPPLWSPEAERSHSLS
>sp|P49790|NU153_HUMAN Nuclear pore complex protein Nup153 OS=Homo sapiens OX=9606 GN=NUP153 PE=1 SV=2 Postion:30 is P TVSKNTSLPPLWSPEAERSHSLSQHTA
>sp|P49790|NU153_HUMAN Nuclear pore complex protein Nup153 OS=Homo sapiens OX=9606 GN=NUP153 PE=1 SV=2 Postion:49 is P HSLSQHTATSSKKPAFNLSAFGTLSXX
>sp|P49790|NU153_HUMAN Nuclear pore complex protein Nup153 OS=Homo sapiens OX=9606 GN=NUP153 PE=1 SV=2 Postion:1 is P XXXXXXXXXXXXXPSLGNSSILKTSQL
>sp|P49790|NU153_HUMAN Nuclear pore complex protein Nup153 OS=Homo sapiens OX=9606 GN=NUP153 PE=1 SV=2 Postion:18 is P NSSILKTSQLGDSPFYPGKTTYGGAAA
>sp|P49790|NU153_HUMAN Nuclear pore complex protein Nup153 OS=Homo sapiens OX=9606 GN=NUP153 PE=1 SV=2 Postion:21 is P ILKTSQLGDSPFYPGKTTYGGAAAAVR
>sp|P49790|NU153_HUMAN Nuclear pore complex protein Nup153 OS=Homo sapiens OX=9606 GN=NUP153 PE=1 SV=2 Postion:21 is P ARRILQSLEKMSSPLADAKRIPSIVSS
>sp|P49790|NU153_HUMAN Nuclear pore complex protein Nup153 OS=Homo sapiens OX=9606 GN=NUP153 PE=1 SV=2 Postion:29 is P EKMSSPLADAKRIPSIVSSPLNSPLDR
>sp|P49790|NU153_HUMAN Nuclear pore complex protein Nup153 OS=Homo sapiens OX=9606 GN=NUP153 PE=1 SV=2 Postion:35 is P LADAKRIPSIVSSPLNSPLDRSGIDIT
>sp|P49790|NU153_HUMAN Nuclear pore complex protein Nup153 OS=Homo sapiens OX=9606 GN=NUP153 PE=1 SV=2 Postion:39 is P KRIPSIVSSPLNSPLDRSGIDITDFQA
>sp|P49790|NU153_HUMAN Nuclear pore complex protein Nup153 OS=Homo sapiens OX=9606 GN=NUP153 PE=1 SV=2 Postion:2 is P XXXXXXXXXXXXYPPVQRLMTPKPVSI
>sp|P49790|NU153_HUMAN Nuclear pore complex protein Nup153 OS=Homo sapiens OX=9606 GN=NUP153 PE=1 SV=2 Postion:3 is P XXXXXXXXXXXYPPVQRLMTPKPVSIA
>sp|P49790|NU153_HUMAN Nuclear pore complex protein Nup153 OS=Homo sapiens OX=9606 GN=NUP153 PE=1 SV=2 Postion:10 is P XXXXYPPVQRLMTPKPVSIATNRSVYF
>sp|P49790|NU153_HUMAN Nuclear pore complex protein Nup153 OS=Homo sapiens OX=9606 GN=NUP153 PE=1 SV=2 Postion:12 is P XXYPPVQRLMTPKPVSIATNRSVYFKP
>sp|P49790|NU153_HUMAN Nuclear pore complex protein Nup153 OS=Homo sapiens OX=9606 GN=NUP153 PE=1 SV=2 Postion:25 is P PVSIATNRSVYFKPSLTPSGEFRKTNQ
>sp|P49790|NU153_HUMAN Nuclear pore complex protein Nup153 OS=Homo sapiens OX=9606 GN=NUP153 PE=1 SV=2 Postion:29 is P ATNRSVYFKPSLTPSGEFRKTNQRIDN
>sp|P49790|NU153_HUMAN Nuclear pore complex protein Nup153 OS=Homo sapiens OX=9606 GN=NUP153 PE=1 SV=2 Postion:54 is P DNKCSTGYEKNMTPGQNREQXXXXXXX
>sp|P49790|NU153_HUMAN Nuclear pore complex protein Nup153 OS=Homo sapiens OX=9606 GN=NUP153 PE=1 SV=2 Postion:8 is P XXXXXXRESGFSYPNFSLPAANGLSSG
>sp|P49790|NU153_HUMAN Nuclear pore complex protein Nup153 OS=Homo sapiens OX=9606 GN=NUP153 PE=1 SV=2 Postion:13 is P XRESGFSYPNFSLPAANGLSSGVGGGG
>sp|P49790|NU153_HUMAN Nuclear pore complex protein Nup153 OS=Homo sapiens OX=9606 GN=NUP153 PE=1 SV=2 Postion:41 is P KMRRERTRFVASKPLEEEEMEVPVLPK
>sp|P49790|NU153_HUMAN Nuclear pore complex protein Nup153 OS=Homo sapiens OX=9606 GN=NUP153 PE=1 SV=2 Postion:50 is P VASKPLEEEEMEVPVLPKISLPITXXX
>sp|P49790|NU153_HUMAN Nuclear pore complex protein Nup153 OS=Homo sapiens OX=9606 GN=NUP153 PE=1 SV=2 Postion:53 is P KPLEEEEMEVPVLPKISLPITXXXXXX
>sp|P49790|NU153_HUMAN Nuclear pore complex protein Nup153 OS=Homo sapiens OX=9606 GN=NUP153 PE=1 SV=2 Postion:58 is P EEMEVPVLPKISLPITXXXXXXXXXXX
>sp|P49790|NU153_HUMAN Nuclear pore complex protein Nup153 OS=Homo sapiens OX=9606 GN=NUP153 PE=1 SV=2 Postion:5 is P XXXXXXXXXSSSLPTFNFSSPEITTSS
>sp|P49790|NU153_HUMAN Nuclear pore complex protein Nup153 OS=Homo sapiens OX=9606 GN=NUP153 PE=1 SV=2 Postion:12 is P XXSSSLPTFNFSSPEITTSSPSPINSS
>sp|P49790|NU153_HUMAN Nuclear pore complex protein Nup153 OS=Homo sapiens OX=9606 GN=NUP153 PE=1 SV=2 Postion:19 is P TFNFSSPEITTSSPSPINSSQALTNKV
>sp|P49790|NU153_HUMAN Nuclear pore complex protein Nup153 OS=Homo sapiens OX=9606 GN=NUP153 PE=1 SV=2 Postion:21 is P NFSSPEITTSSPSPINSSQALTNKVQM
>sp|P49790|NU153_HUMAN Nuclear pore complex protein Nup153 OS=Homo sapiens OX=9606 GN=NUP153 PE=1 SV=2 Postion:37 is P SSQALTNKVQMTSPSSTGSPMFKFSSP
>sp|P49790|NU153_HUMAN Nuclear pore complex protein Nup153 OS=Homo sapiens OX=9606 GN=NUP153 PE=1 SV=2 Postion:43 is P NKVQMTSPSSTGSPMFKFSSPIVKSTE
>sp|P49790|NU153_HUMAN Nuclear pore complex protein Nup153 OS=Homo sapiens OX=9606 GN=NUP153 PE=1 SV=2 Postion:50 is P PSSTGSPMFKFSSPIVKSTEANVLXXX
>sp|P49790|NU153_HUMAN Nuclear pore complex protein Nup153 OS=Homo sapiens OX=9606 GN=NUP153 PE=1 SV=2 Postion:1 is P XXXXXXXXXXXXXPPSSIGFTFSVPVA
>sp|P49790|NU153_HUMAN Nuclear pore complex protein Nup153 OS=Homo sapiens OX=9606 GN=NUP153 PE=1 SV=2 Postion:2 is P XXXXXXXXXXXXPPSSIGFTFSVPVAK
>sp|P49790|NU153_HUMAN Nuclear pore complex protein Nup153 OS=Homo sapiens OX=9606 GN=NUP153 PE=1 SV=2 Postion:12 is P XXPPSSIGFTFSVPVAKTAELSGSSST
>sp|P49790|NU153_HUMAN Nuclear pore complex protein Nup153 OS=Homo sapiens OX=9606 GN=NUP153 PE=1 SV=2 Postion:28 is P KTAELSGSSSTLEPIISSSAHHVTTVN
>sp|P49790|NU153_HUMAN Nuclear pore complex protein Nup153 OS=Homo sapiens OX=9606 GN=NUP153 PE=1 SV=2 Postion:49 is P HVTTVNSTNCKKTPPEDCEGPFRPAXX
>sp|P49790|NU153_HUMAN Nuclear pore complex protein Nup153 OS=Homo sapiens OX=9606 GN=NUP153 PE=1 SV=2 Postion:50 is P VTTVNSTNCKKTPPEDCEGPFRPAXXX
>sp|P49790|NU153_HUMAN Nuclear pore complex protein Nup153 OS=Homo sapiens OX=9606 GN=NUP153 PE=1 SV=2 Postion:56 is P TNCKKTPPEDCEGPFRPAXXXXXXXXX
>sp|P49790|NU153_HUMAN Nuclear pore complex protein Nup153 OS=Homo sapiens OX=9606 GN=NUP153 PE=1 SV=2 Postion:59 is P KKTPPEDCEGPFRPAXXXXXXXXXXXX
>sp|P49790|NU153_HUMAN Nuclear pore complex protein Nup153 OS=Homo sapiens OX=9606 GN=NUP153 PE=1 SV=2 Postion:15 is P ILKEGSVLDILKSPGFASPKIDSVAAQ
>sp|P49790|NU153_HUMAN Nuclear pore complex protein Nup153 OS=Homo sapiens OX=9606 GN=NUP153 PE=1 SV=2 Postion:20 is P SVLDILKSPGFASPKIDSVAAQPTATS
>sp|P49790|NU153_HUMAN Nuclear pore complex protein Nup153 OS=Homo sapiens OX=9606 GN=NUP153 PE=1 SV=2 Postion:29 is P GFASPKIDSVAAQPTATSPVVYTRPAI
>sp|P49790|NU153_HUMAN Nuclear pore complex protein Nup153 OS=Homo sapiens OX=9606 GN=NUP153 PE=1 SV=2 Postion:34 is P KIDSVAAQPTATSPVVYTRPAISSFSS
>sp|P49790|NU153_HUMAN Nuclear pore complex protein Nup153 OS=Homo sapiens OX=9606 GN=NUP153 PE=1 SV=2 Postion:40 is P AQPTATSPVVYTRPAISSFSSSGIGFG
>sp|P49790|NU153_HUMAN Nuclear pore complex protein Nup153 OS=Homo sapiens OX=9606 GN=NUP153 PE=1 SV=2 Postion:28 is P DNKCIACQAAKLSPRDTAKQTGIETPN
>sp|P49790|NU153_HUMAN Nuclear pore complex protein Nup153 OS=Homo sapiens OX=9606 GN=NUP153 PE=1 SV=2 Postion:40 is P SPRDTAKQTGIETPNKSGKTTLSASGT
>sp|P49790|NU153_HUMAN Nuclear pore complex protein Nup153 OS=Homo sapiens OX=9606 GN=NUP153 PE=1 SV=2 Postion:1 is P XXXXXXXXXXXXXPVIGTWDCDTCLVQ
>sp|P49790|NU153_HUMAN Nuclear pore complex protein Nup153 OS=Homo sapiens OX=9606 GN=NUP153 PE=1 SV=2 Postion:17 is P GTWDCDTCLVQNKPEAIKCVACETPKP
>sp|P49790|NU153_HUMAN Nuclear pore complex protein Nup153 OS=Homo sapiens OX=9606 GN=NUP153 PE=1 SV=2 Postion:28 is P NKPEAIKCVACETPKPGTCVKRALTLT
>sp|P49790|NU153_HUMAN Nuclear pore complex protein Nup153 OS=Homo sapiens OX=9606 GN=NUP153 PE=1 SV=2 Postion:30 is P PEAIKCVACETPKPGTCVKRALTLTVV
>sp|P49790|NU153_HUMAN Nuclear pore complex protein Nup153 OS=Homo sapiens OX=9606 GN=NUP153 PE=1 SV=2 Postion:13 is P XTGTLGFGDKFKRPIGSWECSVCCVSN
>sp|P49790|NU153_HUMAN Nuclear pore complex protein Nup153 OS=Homo sapiens OX=9606 GN=NUP153 PE=1 SV=2 Postion:41 is P AEDNKCVSCMSEKPGSSVPASSSSTVP
>sp|P49790|NU153_HUMAN Nuclear pore complex protein Nup153 OS=Homo sapiens OX=9606 GN=NUP153 PE=1 SV=2 Postion:46 is P CVSCMSEKPGSSVPASSSSTVPVSLPS
>sp|P49790|NU153_HUMAN Nuclear pore complex protein Nup153 OS=Homo sapiens OX=9606 GN=NUP153 PE=1 SV=2 Postion:54 is P PGSSVPASSSSTVPVSLPSGXXXXXXX
>sp|P49790|NU153_HUMAN Nuclear pore complex protein Nup153 OS=Homo sapiens OX=9606 GN=NUP153 PE=1 SV=2 Postion:58 is P VPASSSSTVPVSLPSGXXXXXXXXXXX
>sp|P49790|NU153_HUMAN Nuclear pore complex protein Nup153 OS=Homo sapiens OX=9606 GN=NUP153 PE=1 SV=2 Postion:11 is P XXXGSLGLEKFKKPEGSWDCELCLVQN
>sp|P49790|NU153_HUMAN Nuclear pore complex protein Nup153 OS=Homo sapiens OX=9606 GN=NUP153 PE=1 SV=2 Postion:39 is P ADSTKCLACESAKPGTKSGFKGFDTSS
>sp|P49790|NU153_HUMAN Nuclear pore complex protein Nup153 OS=Homo sapiens OX=9606 GN=NUP153 PE=1 SV=2 Postion:14 is P SSFKFGVSSSSSGPSQTLTSTGNFKFG
>sp|P49790|NU153_HUMAN Nuclear pore complex protein Nup153 OS=Homo sapiens OX=9606 GN=NUP153 PE=1 SV=2 Postion:45 is P FKIGVSSDSGSINPMSEGFKFSKPIGD
>sp|P49790|NU153_HUMAN Nuclear pore complex protein Nup153 OS=Homo sapiens OX=9606 GN=NUP153 PE=1 SV=2 Postion:55 is P SINPMSEGFKFSKPIGDFKXXXXXXXX
>sp|P49790|NU153_HUMAN Nuclear pore complex protein Nup153 OS=Homo sapiens OX=9606 GN=NUP153 PE=1 SV=2 Postion:9 is P XXXXXFGVSSESKPEEVKKDSKNDNFK
>sp|P49790|NU153_HUMAN Nuclear pore complex protein Nup153 OS=Homo sapiens OX=9606 GN=NUP153 PE=1 SV=2 Postion:32 is P DNFKFGLSSGLSNPVSLTPFQFGVSNL
>sp|P49790|NU153_HUMAN Nuclear pore complex protein Nup153 OS=Homo sapiens OX=9606 GN=NUP153 PE=1 SV=2 Postion:37 is P GLSSGLSNPVSLTPFQFGVSNLGQEEK
>sp|P49790|NU153_HUMAN Nuclear pore complex protein Nup153 OS=Homo sapiens OX=9606 GN=NUP153 PE=1 SV=2 Postion:55 is P VSNLGQEEKKEELPKSSSAXXXXXXXX
>sp|P49790|NU153_HUMAN Nuclear pore complex protein Nup153 OS=Homo sapiens OX=9606 GN=NUP153 PE=1 SV=2 Postion:13 is P XGFSFGTGVINSTPAPANTIVTSENKS
>sp|P49790|NU153_HUMAN Nuclear pore complex protein Nup153 OS=Homo sapiens OX=9606 GN=NUP153 PE=1 SV=2 Postion:15 is P FSFGTGVINSTPAPANTIVTSENKSSF
>sp|P49790|NU153_HUMAN Nuclear pore complex protein Nup153 OS=Homo sapiens OX=9606 GN=NUP153 PE=1 SV=2 Postion:42 is P NLGTIETKSASVAPFTCKTSEAKKEEM
>sp|P49790|NU153_HUMAN Nuclear pore complex protein Nup153 OS=Homo sapiens OX=9606 GN=NUP153 PE=1 SV=2 Postion:56 is P FTCKTSEAKKEEMPATKGXXXXXXXXX
>sp|P49790|NU153_HUMAN Nuclear pore complex protein Nup153 OS=Homo sapiens OX=9606 GN=NUP153 PE=1 SV=2 Postion:9 is P XXXXXGFSFGNVEPASLPSASVFVLGR
>sp|P49790|NU153_HUMAN Nuclear pore complex protein Nup153 OS=Homo sapiens OX=9606 GN=NUP153 PE=1 SV=2 Postion:13 is P XGFSFGNVEPASLPSASVFVLGRTEEK
>sp|P49790|NU153_HUMAN Nuclear pore complex protein Nup153 OS=Homo sapiens OX=9606 GN=NUP153 PE=1 SV=2 Postion:30 is P VFVLGRTEEKQQEPVTSTSLVFGKKAD
>sp|P49790|NU153_HUMAN Nuclear pore complex protein Nup153 OS=Homo sapiens OX=9606 GN=NUP153 PE=1 SV=2 Postion:47 is P TSLVFGKKADNEEPKCQPVFSFGNSEQ
>sp|P49790|NU153_HUMAN Nuclear pore complex protein Nup153 OS=Homo sapiens OX=9606 GN=NUP153 PE=1 SV=2 Postion:51 is P FGKKADNEEPKCQPVFSFGNSEQXXXX
>sp|P49790|NU153_HUMAN Nuclear pore complex protein Nup153 OS=Homo sapiens OX=9606 GN=NUP153 PE=1 SV=2 Postion:18 is P NSSKSTFSFSMTKPSEKESEQPAKATF
>sp|P49790|NU153_HUMAN Nuclear pore complex protein Nup153 OS=Homo sapiens OX=9606 GN=NUP153 PE=1 SV=2 Postion:26 is P FSMTKPSEKESEQPAKATFAFGAQTST
>sp|P49790|NU153_HUMAN Nuclear pore complex protein Nup153 OS=Homo sapiens OX=9606 GN=NUP153 PE=1 SV=2 Postion:3 is P XXXXXXXXXXXSTPATSAGGGIFGSST
>sp|P49790|NU153_HUMAN Nuclear pore complex protein Nup153 OS=Homo sapiens OX=9606 GN=NUP153 PE=1 SV=2 Postion:21 is P GGGIFGSSTSSSNPPVATFVFGQSSNP
>sp|P49790|NU153_HUMAN Nuclear pore complex protein Nup153 OS=Homo sapiens OX=9606 GN=NUP153 PE=1 SV=2 Postion:22 is P GGIFGSSTSSSNPPVATFVFGQSSNPV
>sp|P49790|NU153_HUMAN Nuclear pore complex protein Nup153 OS=Homo sapiens OX=9606 GN=NUP153 PE=1 SV=2 Postion:34 is P PPVATFVFGQSSNPVSSSAFGNTAESS
>sp|P49790|NU153_HUMAN Nuclear pore complex protein Nup153 OS=Homo sapiens OX=9606 GN=NUP153 PE=1 SV=2 Postion:12 is P XXATTSSTGTAVTPFVFGPGASSNNTT
>sp|P49790|NU153_HUMAN Nuclear pore complex protein Nup153 OS=Homo sapiens OX=9606 GN=NUP153 PE=1 SV=2 Postion:17 is P SSTGTAVTPFVFGPGASSNNTTTSGFG
>sp|P49790|NU153_HUMAN Nuclear pore complex protein Nup153 OS=Homo sapiens OX=9606 GN=NUP153 PE=1 SV=2 Postion:50 is P SSSAGSSFVFGTGPSAPSASPAFGXXX
>sp|P49790|NU153_HUMAN Nuclear pore complex protein Nup153 OS=Homo sapiens OX=9606 GN=NUP153 PE=1 SV=2 Postion:53 is P AGSSFVFGTGPSAPSASPAFGXXXXXX
>sp|P49790|NU153_HUMAN Nuclear pore complex protein Nup153 OS=Homo sapiens OX=9606 GN=NUP153 PE=1 SV=2 Postion:57 is P FVFGTGPSAPSASPAFGXXXXXXXXXX
>sp|P49790|NU153_HUMAN Nuclear pore complex protein Nup153 OS=Homo sapiens OX=9606 GN=NUP153 PE=1 SV=2 Postion:5 is P XXXXXXXXXANQTPTFGQSQGASQPNP
>sp|P49790|NU153_HUMAN Nuclear pore complex protein Nup153 OS=Homo sapiens OX=9606 GN=NUP153 PE=1 SV=2 Postion:16 is P QTPTFGQSQGASQPNPPGFGSISSSTA
>sp|P49790|NU153_HUMAN Nuclear pore complex protein Nup153 OS=Homo sapiens OX=9606 GN=NUP153 PE=1 SV=2 Postion:18 is P PTFGQSQGASQPNPPGFGSISSSTALF
>sp|P49790|NU153_HUMAN Nuclear pore complex protein Nup153 OS=Homo sapiens OX=9606 GN=NUP153 PE=1 SV=2 Postion:19 is P TFGQSQGASQPNPPGFGSISSSTALFP
>sp|P49790|NU153_HUMAN Nuclear pore complex protein Nup153 OS=Homo sapiens OX=9606 GN=NUP153 PE=1 SV=2 Postion:32 is P PGFGSISSSTALFPTGSQPAPPTFGTV
>sp|P49790|NU153_HUMAN Nuclear pore complex protein Nup153 OS=Homo sapiens OX=9606 GN=NUP153 PE=1 SV=2 Postion:37 is P ISSSTALFPTGSQPAPPTFGTVSSSSQ
>sp|P49790|NU153_HUMAN Nuclear pore complex protein Nup153 OS=Homo sapiens OX=9606 GN=NUP153 PE=1 SV=2 Postion:39 is P SSTALFPTGSQPAPPTFGTVSSSSQPP
>sp|P49790|NU153_HUMAN Nuclear pore complex protein Nup153 OS=Homo sapiens OX=9606 GN=NUP153 PE=1 SV=2 Postion:40 is P STALFPTGSQPAPPTFGTVSSSSQPPV
>sp|P49790|NU153_HUMAN Nuclear pore complex protein Nup153 OS=Homo sapiens OX=9606 GN=NUP153 PE=1 SV=2 Postion:51 is P APPTFGTVSSSSQPPVFGQQPSQXXXX
>sp|P49790|NU153_HUMAN Nuclear pore complex protein Nup153 OS=Homo sapiens OX=9606 GN=NUP153 PE=1 SV=2 Postion:52 is P PPTFGTVSSSSQPPVFGQQPSQXXXXX
>sp|P49790|NU153_HUMAN Nuclear pore complex protein Nup153 OS=Homo sapiens OX=9606 GN=NUP153 PE=1 SV=2 Postion:58 is P VSSSSQPPVFGQQPSQXXXXXXXXXXX
>sp|P49790|NU153_HUMAN Nuclear pore complex protein Nup153 OS=Homo sapiens OX=9606 GN=NUP153 PE=1 SV=2 Postion:9 is P XXXXXSAFGSGTTPNSSSAFQFGSSTT
>sp|P49790|NU153_HUMAN Nuclear pore complex protein Nup153 OS=Homo sapiens OX=9606 GN=NUP153 PE=1 SV=2 Postion:31 is P GSSTTNFNFTNNSPSGVFTFGANSSTP
>sp|P49790|NU153_HUMAN Nuclear pore complex protein Nup153 OS=Homo sapiens OX=9606 GN=NUP153 PE=1 SV=2 Postion:44 is P PSGVFTFGANSSTPAASAQPSGSGGFP
>sp|P49790|NU153_HUMAN Nuclear pore complex protein Nup153 OS=Homo sapiens OX=9606 GN=NUP153 PE=1 SV=2 Postion:50 is P FGANSSTPAASAQPSGSGGFPFNQXXX
>sp|P49790|NU153_HUMAN Nuclear pore complex protein Nup153 OS=Homo sapiens OX=9606 GN=NUP153 PE=1 SV=2 Postion:57 is P PAASAQPSGSGGFPFNQXXXXXXXXXX
>sp|P49790|NU153_HUMAN Nuclear pore complex protein Nup153 OS=Homo sapiens OX=9606 GN=NUP153 PE=1 SV=2 Postion:2 is P XXXXXXXXXXXXSPAAFTVGSNGKNVF
Carbonylation Site:
>sp|P49790|NU153_HUMAN Nuclear pore complex protein Nup153 OS=Homo sapiens OX=9606 GN=NUP153 PE=1 SV=2 Postion:35 is R VGGGGGKMRRERTRFVASKPLEEEEME
Non-carbonylation Site:
>sp|P49790|NU153_HUMAN Nuclear pore complex protein Nup153 OS=Homo sapiens OX=9606 GN=NUP153 PE=1 SV=2 Postion:17 is R GAGGVGGGGGGKIRTRRCHQGPIKPYQ
>sp|P49790|NU153_HUMAN Nuclear pore complex protein Nup153 OS=Homo sapiens OX=9606 GN=NUP153 PE=1 SV=2 Postion:19 is R GGVGGGGGGKIRTRRCHQGPIKPYQQG
>sp|P49790|NU153_HUMAN Nuclear pore complex protein Nup153 OS=Homo sapiens OX=9606 GN=NUP153 PE=1 SV=2 Postion:20 is R GVGGGGGGKIRTRRCHQGPIKPYQQGR
>sp|P49790|NU153_HUMAN Nuclear pore complex protein Nup153 OS=Homo sapiens OX=9606 GN=NUP153 PE=1 SV=2 Postion:33 is R RCHQGPIKPYQQGRQQHQGILSRVTES
>sp|P49790|NU153_HUMAN Nuclear pore complex protein Nup153 OS=Homo sapiens OX=9606 GN=NUP153 PE=1 SV=2 Postion:42 is R YQQGRQQHQGILSRVTESVKNIVPGWL
>sp|P49790|NU153_HUMAN Nuclear pore complex protein Nup153 OS=Homo sapiens OX=9606 GN=NUP153 PE=1 SV=2 Postion:57 is R TESVKNIVPGWLQRYFNXXXXXXXXXX
>sp|P49790|NU153_HUMAN Nuclear pore complex protein Nup153 OS=Homo sapiens OX=9606 GN=NUP153 PE=1 SV=2 Postion:17 is R DVCSCSTDTSEVPRWPENKEDHLVYAD
>sp|P49790|NU153_HUMAN Nuclear pore complex protein Nup153 OS=Homo sapiens OX=9606 GN=NUP153 PE=1 SV=2 Postion:40 is R VYADEESSNITDGRITPEPAVSNTEEP
>sp|P49790|NU153_HUMAN Nuclear pore complex protein Nup153 OS=Homo sapiens OX=9606 GN=NUP153 PE=1 SV=2 Postion:8 is R XXXXXXNYPDVLTRPSLHRSHLNFSML
>sp|P49790|NU153_HUMAN Nuclear pore complex protein Nup153 OS=Homo sapiens OX=9606 GN=NUP153 PE=1 SV=2 Postion:13 is R XNYPDVLTRPSLHRSHLNFSMLESPAL
>sp|P49790|NU153_HUMAN Nuclear pore complex protein Nup153 OS=Homo sapiens OX=9606 GN=NUP153 PE=1 SV=2 Postion:10 is R XXXXISTTSGFSSRASDKDITVSKNTS
>sp|P49790|NU153_HUMAN Nuclear pore complex protein Nup153 OS=Homo sapiens OX=9606 GN=NUP153 PE=1 SV=2 Postion:34 is R NTSLPPLWSPEAERSHSLSQHTATSSK
>sp|P49790|NU153_HUMAN Nuclear pore complex protein Nup153 OS=Homo sapiens OX=9606 GN=NUP153 PE=1 SV=2 Postion:34 is R PGKTTYGGAAAAVRQSKLRNTPYQAPV
>sp|P49790|NU153_HUMAN Nuclear pore complex protein Nup153 OS=Homo sapiens OX=9606 GN=NUP153 PE=1 SV=2 Postion:39 is R YGGAAAAVRQSKLRNTPYQAPVRRQMK
>sp|P49790|NU153_HUMAN Nuclear pore complex protein Nup153 OS=Homo sapiens OX=9606 GN=NUP153 PE=1 SV=2 Postion:49 is R SKLRNTPYQAPVRRQMKAKQLSAQSXX
>sp|P49790|NU153_HUMAN Nuclear pore complex protein Nup153 OS=Homo sapiens OX=9606 GN=NUP153 PE=1 SV=2 Postion:9 is R XXXXXYGVTSSTARRILQSLEKMSSPL
>sp|P49790|NU153_HUMAN Nuclear pore complex protein Nup153 OS=Homo sapiens OX=9606 GN=NUP153 PE=1 SV=2 Postion:10 is R XXXXYGVTSSTARRILQSLEKMSSPLA
>sp|P49790|NU153_HUMAN Nuclear pore complex protein Nup153 OS=Homo sapiens OX=9606 GN=NUP153 PE=1 SV=2 Postion:27 is R SLEKMSSPLADAKRIPSIVSSPLNSPL
>sp|P49790|NU153_HUMAN Nuclear pore complex protein Nup153 OS=Homo sapiens OX=9606 GN=NUP153 PE=1 SV=2 Postion:42 is R PSIVSSPLNSPLDRSGIDITDFQAKRE
>sp|P49790|NU153_HUMAN Nuclear pore complex protein Nup153 OS=Homo sapiens OX=9606 GN=NUP153 PE=1 SV=2 Postion:54 is R DRSGIDITDFQAKREKVDSQXXXXXXX
>sp|P49790|NU153_HUMAN Nuclear pore complex protein Nup153 OS=Homo sapiens OX=9606 GN=NUP153 PE=1 SV=2 Postion:6 is R XXXXXXXXYPPVQRLMTPKPVSIATNR
>sp|P49790|NU153_HUMAN Nuclear pore complex protein Nup153 OS=Homo sapiens OX=9606 GN=NUP153 PE=1 SV=2 Postion:19 is R RLMTPKPVSIATNRSVYFKPSLTPSGE
>sp|P49790|NU153_HUMAN Nuclear pore complex protein Nup153 OS=Homo sapiens OX=9606 GN=NUP153 PE=1 SV=2 Postion:34 is R VYFKPSLTPSGEFRKTNQRIDNKCSTG
>sp|P49790|NU153_HUMAN Nuclear pore complex protein Nup153 OS=Homo sapiens OX=9606 GN=NUP153 PE=1 SV=2 Postion:39 is R SLTPSGEFRKTNQRIDNKCSTGYEKNM
>sp|P49790|NU153_HUMAN Nuclear pore complex protein Nup153 OS=Homo sapiens OX=9606 GN=NUP153 PE=1 SV=2 Postion:58 is R STGYEKNMTPGQNREQXXXXXXXXXXX
>sp|P49790|NU153_HUMAN Nuclear pore complex protein Nup153 OS=Homo sapiens OX=9606 GN=NUP153 PE=1 SV=2 Postion:1 is R XXXXXXXXXXXXXRESGFSYPNFSLPA
>sp|P49790|NU153_HUMAN Nuclear pore complex protein Nup153 OS=Homo sapiens OX=9606 GN=NUP153 PE=1 SV=2 Postion:30 is R GLSSGVGGGGGKMRRERTRFVASKPLE
>sp|P49790|NU153_HUMAN Nuclear pore complex protein Nup153 OS=Homo sapiens OX=9606 GN=NUP153 PE=1 SV=2 Postion:31 is R LSSGVGGGGGKMRRERTRFVASKPLEE
>sp|P49790|NU153_HUMAN Nuclear pore complex protein Nup153 OS=Homo sapiens OX=9606 GN=NUP153 PE=1 SV=2 Postion:33 is R SGVGGGGGKMRRERTRFVASKPLEEEE
>sp|P49790|NU153_HUMAN Nuclear pore complex protein Nup153 OS=Homo sapiens OX=9606 GN=NUP153 PE=1 SV=2 Postion:58 is R CKKTPPEDCEGPFRPAXXXXXXXXXXX
>sp|P49790|NU153_HUMAN Nuclear pore complex protein Nup153 OS=Homo sapiens OX=9606 GN=NUP153 PE=1 SV=2 Postion:39 is R AAQPTATSPVVYTRPAISSFSSSGIGF
>sp|P49790|NU153_HUMAN Nuclear pore complex protein Nup153 OS=Homo sapiens OX=9606 GN=NUP153 PE=1 SV=2 Postion:29 is R NKCIACQAAKLSPRDTAKQTGIETPNK
>sp|P49790|NU153_HUMAN Nuclear pore complex protein Nup153 OS=Homo sapiens OX=9606 GN=NUP153 PE=1 SV=2 Postion:36 is R VACETPKPGTCVKRALTLTVVSESAET
>sp|P49790|NU153_HUMAN Nuclear pore complex protein Nup153 OS=Homo sapiens OX=9606 GN=NUP153 PE=1 SV=2 Postion:12 is R XXTGTLGFGDKFKRPIGSWECSVCCVS
>sp|P49790|NU153_HUMAN Nuclear pore complex protein Nup153 OS=Homo sapiens OX=9606 GN=NUP153 PE=1 SV=2 Postion:22 is R PASLPSASVFVLGRTEEKQQEPVTSTS
>sp|P49790|NU153_HUMAN Nuclear pore complex protein Nup153 OS=Homo sapiens OX=9606 GN=NUP153 PE=1 SV=2 Postion:25 is R KNVFSSSGTSFSGRKIKTAVRRRKXXX
>sp|P49790|NU153_HUMAN Nuclear pore complex protein Nup153 OS=Homo sapiens OX=9606 GN=NUP153 PE=1 SV=2 Postion:32 is R GTSFSGRKIKTAVRRRKXXXXXXXXXX
>sp|P49790|NU153_HUMAN Nuclear pore complex protein Nup153 OS=Homo sapiens OX=9606 GN=NUP153 PE=1 SV=2 Postion:33 is R TSFSGRKIKTAVRRRKXXXXXXXXXXX
>sp|P49790|NU153_HUMAN Nuclear pore complex protein Nup153 OS=Homo sapiens OX=9606 GN=NUP153 PE=1 SV=2 Postion:34 is R SFSGRKIKTAVRRRKXXXXXXXXXXXX
Carbonylation Site:
Non-carbonylation Site:
>sp|P49790|NU153_HUMAN Nuclear pore complex protein Nup153 OS=Homo sapiens OX=9606 GN=NUP153 PE=1 SV=2 Postion:18 is T AGGVGGGGGGKIRTRRCHQGPIKPYQQ
>sp|P49790|NU153_HUMAN Nuclear pore complex protein Nup153 OS=Homo sapiens OX=9606 GN=NUP153 PE=1 SV=2 Postion:44 is T QGRQQHQGILSRVTESVKNIVPGWLQR
>sp|P49790|NU153_HUMAN Nuclear pore complex protein Nup153 OS=Homo sapiens OX=9606 GN=NUP153 PE=1 SV=2 Postion:10 is T XXXXKNEDVCSCSTDTSEVPRWPENKE
>sp|P49790|NU153_HUMAN Nuclear pore complex protein Nup153 OS=Homo sapiens OX=9606 GN=NUP153 PE=1 SV=2 Postion:12 is T XXKNEDVCSCSTDTSEVPRWPENKEDH
>sp|P49790|NU153_HUMAN Nuclear pore complex protein Nup153 OS=Homo sapiens OX=9606 GN=NUP153 PE=1 SV=2 Postion:37 is T DHLVYADEESSNITDGRITPEPAVSNT
>sp|P49790|NU153_HUMAN Nuclear pore complex protein Nup153 OS=Homo sapiens OX=9606 GN=NUP153 PE=1 SV=2 Postion:42 is T ADEESSNITDGRITPEPAVSNTEEPST
>sp|P49790|NU153_HUMAN Nuclear pore complex protein Nup153 OS=Homo sapiens OX=9606 GN=NUP153 PE=1 SV=2 Postion:50 is T TDGRITPEPAVSNTEEPSTTSTASXXX
>sp|P49790|NU153_HUMAN Nuclear pore complex protein Nup153 OS=Homo sapiens OX=9606 GN=NUP153 PE=1 SV=2 Postion:55 is T TPEPAVSNTEEPSTTSTASXXXXXXXX
>sp|P49790|NU153_HUMAN Nuclear pore complex protein Nup153 OS=Homo sapiens OX=9606 GN=NUP153 PE=1 SV=2 Postion:56 is T PEPAVSNTEEPSTTSTASXXXXXXXXX
>sp|P49790|NU153_HUMAN Nuclear pore complex protein Nup153 OS=Homo sapiens OX=9606 GN=NUP153 PE=1 SV=2 Postion:58 is T PAVSNTEEPSTTSTASXXXXXXXXXXX
>sp|P49790|NU153_HUMAN Nuclear pore complex protein Nup153 OS=Homo sapiens OX=9606 GN=NUP153 PE=1 SV=2 Postion:7 is T XXXXXXXNYPDVLTRPSLHRSHLNFSM
>sp|P49790|NU153_HUMAN Nuclear pore complex protein Nup153 OS=Homo sapiens OX=9606 GN=NUP153 PE=1 SV=2 Postion:32 is T SMLESPALHCQPSTSSAFPIGSSGFSL
>sp|P49790|NU153_HUMAN Nuclear pore complex protein Nup153 OS=Homo sapiens OX=9606 GN=NUP153 PE=1 SV=2 Postion:53 is T SSGFSLVKEIKDSTSQHDDDNXXXXXX
>sp|P49790|NU153_HUMAN Nuclear pore complex protein Nup153 OS=Homo sapiens OX=9606 GN=NUP153 PE=1 SV=2 Postion:3 is T XXXXXXXXXXXISTTSGFSSRASDKDI
>sp|P49790|NU153_HUMAN Nuclear pore complex protein Nup153 OS=Homo sapiens OX=9606 GN=NUP153 PE=1 SV=2 Postion:4 is T XXXXXXXXXXISTTSGFSSRASDKDIT
>sp|P49790|NU153_HUMAN Nuclear pore complex protein Nup153 OS=Homo sapiens OX=9606 GN=NUP153 PE=1 SV=2 Postion:17 is T TSGFSSRASDKDITVSKNTSLPPLWSP
>sp|P49790|NU153_HUMAN Nuclear pore complex protein Nup153 OS=Homo sapiens OX=9606 GN=NUP153 PE=1 SV=2 Postion:22 is T SRASDKDITVSKNTSLPPLWSPEAERS
>sp|P49790|NU153_HUMAN Nuclear pore complex protein Nup153 OS=Homo sapiens OX=9606 GN=NUP153 PE=1 SV=2 Postion:42 is T SPEAERSHSLSQHTATSSKKPAFNLSA
>sp|P49790|NU153_HUMAN Nuclear pore complex protein Nup153 OS=Homo sapiens OX=9606 GN=NUP153 PE=1 SV=2 Postion:44 is T EAERSHSLSQHTATSSKKPAFNLSAFG
>sp|P49790|NU153_HUMAN Nuclear pore complex protein Nup153 OS=Homo sapiens OX=9606 GN=NUP153 PE=1 SV=2 Postion:58 is T SSKKPAFNLSAFGTLSXXXXXXXXXXX
>sp|P49790|NU153_HUMAN Nuclear pore complex protein Nup153 OS=Homo sapiens OX=9606 GN=NUP153 PE=1 SV=2 Postion:11 is T XXXPSLGNSSILKTSQLGDSPFYPGKT
>sp|P49790|NU153_HUMAN Nuclear pore complex protein Nup153 OS=Homo sapiens OX=9606 GN=NUP153 PE=1 SV=2 Postion:24 is T TSQLGDSPFYPGKTTYGGAAAAVRQSK
>sp|P49790|NU153_HUMAN Nuclear pore complex protein Nup153 OS=Homo sapiens OX=9606 GN=NUP153 PE=1 SV=2 Postion:25 is T SQLGDSPFYPGKTTYGGAAAAVRQSKL
>sp|P49790|NU153_HUMAN Nuclear pore complex protein Nup153 OS=Homo sapiens OX=9606 GN=NUP153 PE=1 SV=2 Postion:41 is T GAAAAVRQSKLRNTPYQAPVRRQMKAK
>sp|P49790|NU153_HUMAN Nuclear pore complex protein Nup153 OS=Homo sapiens OX=9606 GN=NUP153 PE=1 SV=2 Postion:4 is T XXXXXXXXXXYGVTSSTARRILQSLEK
>sp|P49790|NU153_HUMAN Nuclear pore complex protein Nup153 OS=Homo sapiens OX=9606 GN=NUP153 PE=1 SV=2 Postion:7 is T XXXXXXXYGVTSSTARRILQSLEKMSS
>sp|P49790|NU153_HUMAN Nuclear pore complex protein Nup153 OS=Homo sapiens OX=9606 GN=NUP153 PE=1 SV=2 Postion:9 is T XXXXXYPPVQRLMTPKPVSIATNRSVY
>sp|P49790|NU153_HUMAN Nuclear pore complex protein Nup153 OS=Homo sapiens OX=9606 GN=NUP153 PE=1 SV=2 Postion:17 is T VQRLMTPKPVSIATNRSVYFKPSLTPS
>sp|P49790|NU153_HUMAN Nuclear pore complex protein Nup153 OS=Homo sapiens OX=9606 GN=NUP153 PE=1 SV=2 Postion:28 is T IATNRSVYFKPSLTPSGEFRKTNQRID
>sp|P49790|NU153_HUMAN Nuclear pore complex protein Nup153 OS=Homo sapiens OX=9606 GN=NUP153 PE=1 SV=2 Postion:36 is T FKPSLTPSGEFRKTNQRIDNKCSTGYE
>sp|P49790|NU153_HUMAN Nuclear pore complex protein Nup153 OS=Homo sapiens OX=9606 GN=NUP153 PE=1 SV=2 Postion:46 is T FRKTNQRIDNKCSTGYEKNMTPGQNRE
>sp|P49790|NU153_HUMAN Nuclear pore complex protein Nup153 OS=Homo sapiens OX=9606 GN=NUP153 PE=1 SV=2 Postion:53 is T IDNKCSTGYEKNMTPGQNREQXXXXXX
>sp|P49790|NU153_HUMAN Nuclear pore complex protein Nup153 OS=Homo sapiens OX=9606 GN=NUP153 PE=1 SV=2 Postion:34 is T GVGGGGGKMRRERTRFVASKPLEEEEM
>sp|P49790|NU153_HUMAN Nuclear pore complex protein Nup153 OS=Homo sapiens OX=9606 GN=NUP153 PE=1 SV=2 Postion:60 is T MEVPVLPKISLPITXXXXXXXXXXXXX
>sp|P49790|NU153_HUMAN Nuclear pore complex protein Nup153 OS=Homo sapiens OX=9606 GN=NUP153 PE=1 SV=2 Postion:6 is T XXXXXXXXSSSLPTFNFSSPEITTSSP
>sp|P49790|NU153_HUMAN Nuclear pore complex protein Nup153 OS=Homo sapiens OX=9606 GN=NUP153 PE=1 SV=2 Postion:15 is T SSLPTFNFSSPEITTSSPSPINSSQAL
>sp|P49790|NU153_HUMAN Nuclear pore complex protein Nup153 OS=Homo sapiens OX=9606 GN=NUP153 PE=1 SV=2 Postion:16 is T SLPTFNFSSPEITTSSPSPINSSQALT
>sp|P49790|NU153_HUMAN Nuclear pore complex protein Nup153 OS=Homo sapiens OX=9606 GN=NUP153 PE=1 SV=2 Postion:29 is T TSSPSPINSSQALTNKVQMTSPSSTGS
>sp|P49790|NU153_HUMAN Nuclear pore complex protein Nup153 OS=Homo sapiens OX=9606 GN=NUP153 PE=1 SV=2 Postion:35 is T INSSQALTNKVQMTSPSSTGSPMFKFS
>sp|P49790|NU153_HUMAN Nuclear pore complex protein Nup153 OS=Homo sapiens OX=9606 GN=NUP153 PE=1 SV=2 Postion:40 is T ALTNKVQMTSPSSTGSPMFKFSSPIVK
>sp|P49790|NU153_HUMAN Nuclear pore complex protein Nup153 OS=Homo sapiens OX=9606 GN=NUP153 PE=1 SV=2 Postion:55 is T SPMFKFSSPIVKSTEANVLXXXXXXXX
>sp|P49790|NU153_HUMAN Nuclear pore complex protein Nup153 OS=Homo sapiens OX=9606 GN=NUP153 PE=1 SV=2 Postion:8 is T XXXXXXPPSSIGFTFSVPVAKTAELSG
>sp|P49790|NU153_HUMAN Nuclear pore complex protein Nup153 OS=Homo sapiens OX=9606 GN=NUP153 PE=1 SV=2 Postion:16 is T SSIGFTFSVPVAKTAELSGSSSTLEPI
>sp|P49790|NU153_HUMAN Nuclear pore complex protein Nup153 OS=Homo sapiens OX=9606 GN=NUP153 PE=1 SV=2 Postion:25 is T PVAKTAELSGSSSTLEPIISSSAHHVT
>sp|P49790|NU153_HUMAN Nuclear pore complex protein Nup153 OS=Homo sapiens OX=9606 GN=NUP153 PE=1 SV=2 Postion:38 is T TLEPIISSSAHHVTTVNSTNCKKTPPE
>sp|P49790|NU153_HUMAN Nuclear pore complex protein Nup153 OS=Homo sapiens OX=9606 GN=NUP153 PE=1 SV=2 Postion:39 is T LEPIISSSAHHVTTVNSTNCKKTPPED
>sp|P49790|NU153_HUMAN Nuclear pore complex protein Nup153 OS=Homo sapiens OX=9606 GN=NUP153 PE=1 SV=2 Postion:43 is T ISSSAHHVTTVNSTNCKKTPPEDCEGP
>sp|P49790|NU153_HUMAN Nuclear pore complex protein Nup153 OS=Homo sapiens OX=9606 GN=NUP153 PE=1 SV=2 Postion:30 is T FASPKIDSVAAQPTATSPVVYTRPAIS
>sp|P49790|NU153_HUMAN Nuclear pore complex protein Nup153 OS=Homo sapiens OX=9606 GN=NUP153 PE=1 SV=2 Postion:32 is T SPKIDSVAAQPTATSPVVYTRPAISSF
>sp|P49790|NU153_HUMAN Nuclear pore complex protein Nup153 OS=Homo sapiens OX=9606 GN=NUP153 PE=1 SV=2 Postion:38 is T VAAQPTATSPVVYTRPAISSFSSSGIG
>sp|P49790|NU153_HUMAN Nuclear pore complex protein Nup153 OS=Homo sapiens OX=9606 GN=NUP153 PE=1 SV=2 Postion:6 is T XXXXXXXXSWQCDTCLLQNKVTDNKCI
>sp|P49790|NU153_HUMAN Nuclear pore complex protein Nup153 OS=Homo sapiens OX=9606 GN=NUP153 PE=1 SV=2 Postion:14 is T SWQCDTCLLQNKVTDNKCIACQAAKLS
>sp|P49790|NU153_HUMAN Nuclear pore complex protein Nup153 OS=Homo sapiens OX=9606 GN=NUP153 PE=1 SV=2 Postion:31 is T CIACQAAKLSPRDTAKQTGIETPNKSG
>sp|P49790|NU153_HUMAN Nuclear pore complex protein Nup153 OS=Homo sapiens OX=9606 GN=NUP153 PE=1 SV=2 Postion:35 is T QAAKLSPRDTAKQTGIETPNKSGKTTL
>sp|P49790|NU153_HUMAN Nuclear pore complex protein Nup153 OS=Homo sapiens OX=9606 GN=NUP153 PE=1 SV=2 Postion:39 is T LSPRDTAKQTGIETPNKSGKTTLSASG
>sp|P49790|NU153_HUMAN Nuclear pore complex protein Nup153 OS=Homo sapiens OX=9606 GN=NUP153 PE=1 SV=2 Postion:46 is T KQTGIETPNKSGKTTLSASGTGFGDKF
>sp|P49790|NU153_HUMAN Nuclear pore complex protein Nup153 OS=Homo sapiens OX=9606 GN=NUP153 PE=1 SV=2 Postion:47 is T QTGIETPNKSGKTTLSASGTGFGDKFK
>sp|P49790|NU153_HUMAN Nuclear pore complex protein Nup153 OS=Homo sapiens OX=9606 GN=NUP153 PE=1 SV=2 Postion:53 is T PNKSGKTTLSASGTGFGDKFKXXXXXX
>sp|P49790|NU153_HUMAN Nuclear pore complex protein Nup153 OS=Homo sapiens OX=9606 GN=NUP153 PE=1 SV=2 Postion:5 is T XXXXXXXXXPVIGTWDCDTCLVQNKPE
>sp|P49790|NU153_HUMAN Nuclear pore complex protein Nup153 OS=Homo sapiens OX=9606 GN=NUP153 PE=1 SV=2 Postion:10 is T XXXXPVIGTWDCDTCLVQNKPEAIKCV
>sp|P49790|NU153_HUMAN Nuclear pore complex protein Nup153 OS=Homo sapiens OX=9606 GN=NUP153 PE=1 SV=2 Postion:27 is T QNKPEAIKCVACETPKPGTCVKRALTL
>sp|P49790|NU153_HUMAN Nuclear pore complex protein Nup153 OS=Homo sapiens OX=9606 GN=NUP153 PE=1 SV=2 Postion:32 is T AIKCVACETPKPGTCVKRALTLTVVSE
>sp|P49790|NU153_HUMAN Nuclear pore complex protein Nup153 OS=Homo sapiens OX=9606 GN=NUP153 PE=1 SV=2 Postion:39 is T ETPKPGTCVKRALTLTVVSESAETMTA
>sp|P49790|NU153_HUMAN Nuclear pore complex protein Nup153 OS=Homo sapiens OX=9606 GN=NUP153 PE=1 SV=2 Postion:41 is T PKPGTCVKRALTLTVVSESAETMTASS
>sp|P49790|NU153_HUMAN Nuclear pore complex protein Nup153 OS=Homo sapiens OX=9606 GN=NUP153 PE=1 SV=2 Postion:49 is T RALTLTVVSESAETMTASSSSCTVTXX
>sp|P49790|NU153_HUMAN Nuclear pore complex protein Nup153 OS=Homo sapiens OX=9606 GN=NUP153 PE=1 SV=2 Postion:51 is T LTLTVVSESAETMTASSSSCTVTXXXX
>sp|P49790|NU153_HUMAN Nuclear pore complex protein Nup153 OS=Homo sapiens OX=9606 GN=NUP153 PE=1 SV=2 Postion:58 is T ESAETMTASSSSCTVTXXXXXXXXXXX
>sp|P49790|NU153_HUMAN Nuclear pore complex protein Nup153 OS=Homo sapiens OX=9606 GN=NUP153 PE=1 SV=2 Postion:60 is T AETMTASSSSCTVTXXXXXXXXXXXXX
>sp|P49790|NU153_HUMAN Nuclear pore complex protein Nup153 OS=Homo sapiens OX=9606 GN=NUP153 PE=1 SV=2 Postion:1 is T XXXXXXXXXXXXXTGTLGFGDKFKRPI
>sp|P49790|NU153_HUMAN Nuclear pore complex protein Nup153 OS=Homo sapiens OX=9606 GN=NUP153 PE=1 SV=2 Postion:3 is T XXXXXXXXXXXTGTLGFGDKFKRPIGS
>sp|P49790|NU153_HUMAN Nuclear pore complex protein Nup153 OS=Homo sapiens OX=9606 GN=NUP153 PE=1 SV=2 Postion:52 is T EKPGSSVPASSSSTVPVSLPSGXXXXX
>sp|P49790|NU153_HUMAN Nuclear pore complex protein Nup153 OS=Homo sapiens OX=9606 GN=NUP153 PE=1 SV=2 Postion:29 is T DCELCLVQNKADSTKCLACESAKPGTK
>sp|P49790|NU153_HUMAN Nuclear pore complex protein Nup153 OS=Homo sapiens OX=9606 GN=NUP153 PE=1 SV=2 Postion:41 is T STKCLACESAKPGTKSGFKGFDTSSSS
>sp|P49790|NU153_HUMAN Nuclear pore complex protein Nup153 OS=Homo sapiens OX=9606 GN=NUP153 PE=1 SV=2 Postion:50 is T AKPGTKSGFKGFDTSSSSSNSAASXXX
>sp|P49790|NU153_HUMAN Nuclear pore complex protein Nup153 OS=Homo sapiens OX=9606 GN=NUP153 PE=1 SV=2 Postion:17 is T KFGVSSSSSGPSQTLTSTGNFKFGDQG
>sp|P49790|NU153_HUMAN Nuclear pore complex protein Nup153 OS=Homo sapiens OX=9606 GN=NUP153 PE=1 SV=2 Postion:19 is T GVSSSSSGPSQTLTSTGNFKFGDQGGF
>sp|P49790|NU153_HUMAN Nuclear pore complex protein Nup153 OS=Homo sapiens OX=9606 GN=NUP153 PE=1 SV=2 Postion:21 is T SSSSSGPSQTLTSTGNFKFGDQGGFKI
>sp|P49790|NU153_HUMAN Nuclear pore complex protein Nup153 OS=Homo sapiens OX=9606 GN=NUP153 PE=1 SV=2 Postion:36 is T FGLSSGLSNPVSLTPFQFGVSNLGQEE
>sp|P49790|NU153_HUMAN Nuclear pore complex protein Nup153 OS=Homo sapiens OX=9606 GN=NUP153 PE=1 SV=2 Postion:6 is T XXXXXXXXGFSFGTGVINSTPAPANTI
>sp|P49790|NU153_HUMAN Nuclear pore complex protein Nup153 OS=Homo sapiens OX=9606 GN=NUP153 PE=1 SV=2 Postion:12 is T XXGFSFGTGVINSTPAPANTIVTSENK
>sp|P49790|NU153_HUMAN Nuclear pore complex protein Nup153 OS=Homo sapiens OX=9606 GN=NUP153 PE=1 SV=2 Postion:18 is T GTGVINSTPAPANTIVTSENKSSFNLG
>sp|P49790|NU153_HUMAN Nuclear pore complex protein Nup153 OS=Homo sapiens OX=9606 GN=NUP153 PE=1 SV=2 Postion:21 is T VINSTPAPANTIVTSENKSSFNLGTIE
>sp|P49790|NU153_HUMAN Nuclear pore complex protein Nup153 OS=Homo sapiens OX=9606 GN=NUP153 PE=1 SV=2 Postion:32 is T IVTSENKSSFNLGTIETKSASVAPFTC
>sp|P49790|NU153_HUMAN Nuclear pore complex protein Nup153 OS=Homo sapiens OX=9606 GN=NUP153 PE=1 SV=2 Postion:35 is T SENKSSFNLGTIETKSASVAPFTCKTS
>sp|P49790|NU153_HUMAN Nuclear pore complex protein Nup153 OS=Homo sapiens OX=9606 GN=NUP153 PE=1 SV=2 Postion:44 is T GTIETKSASVAPFTCKTSEAKKEEMPA
>sp|P49790|NU153_HUMAN Nuclear pore complex protein Nup153 OS=Homo sapiens OX=9606 GN=NUP153 PE=1 SV=2 Postion:47 is T ETKSASVAPFTCKTSEAKKEEMPATKG
>sp|P49790|NU153_HUMAN Nuclear pore complex protein Nup153 OS=Homo sapiens OX=9606 GN=NUP153 PE=1 SV=2 Postion:58 is T CKTSEAKKEEMPATKGXXXXXXXXXXX
>sp|P49790|NU153_HUMAN Nuclear pore complex protein Nup153 OS=Homo sapiens OX=9606 GN=NUP153 PE=1 SV=2 Postion:23 is T ASLPSASVFVLGRTEEKQQEPVTSTSL
>sp|P49790|NU153_HUMAN Nuclear pore complex protein Nup153 OS=Homo sapiens OX=9606 GN=NUP153 PE=1 SV=2 Postion:32 is T VLGRTEEKQQEPVTSTSLVFGKKADNE
>sp|P49790|NU153_HUMAN Nuclear pore complex protein Nup153 OS=Homo sapiens OX=9606 GN=NUP153 PE=1 SV=2 Postion:34 is T GRTEEKQQEPVTSTSLVFGKKADNEEP
>sp|P49790|NU153_HUMAN Nuclear pore complex protein Nup153 OS=Homo sapiens OX=9606 GN=NUP153 PE=1 SV=2 Postion:1 is T XXXXXXXXXXXXXTKDENSSKSTFSFS
>sp|P49790|NU153_HUMAN Nuclear pore complex protein Nup153 OS=Homo sapiens OX=9606 GN=NUP153 PE=1 SV=2 Postion:10 is T XXXXTKDENSSKSTFSFSMTKPSEKES
>sp|P49790|NU153_HUMAN Nuclear pore complex protein Nup153 OS=Homo sapiens OX=9606 GN=NUP153 PE=1 SV=2 Postion:16 is T DENSSKSTFSFSMTKPSEKESEQPAKA
>sp|P49790|NU153_HUMAN Nuclear pore complex protein Nup153 OS=Homo sapiens OX=9606 GN=NUP153 PE=1 SV=2 Postion:30 is T KPSEKESEQPAKATFAFGAQTSTTADQ
>sp|P49790|NU153_HUMAN Nuclear pore complex protein Nup153 OS=Homo sapiens OX=9606 GN=NUP153 PE=1 SV=2 Postion:37 is T EQPAKATFAFGAQTSTTADQGAAKPVF
>sp|P49790|NU153_HUMAN Nuclear pore complex protein Nup153 OS=Homo sapiens OX=9606 GN=NUP153 PE=1 SV=2 Postion:39 is T PAKATFAFGAQTSTTADQGAAKPVFSF
>sp|P49790|NU153_HUMAN Nuclear pore complex protein Nup153 OS=Homo sapiens OX=9606 GN=NUP153 PE=1 SV=2 Postion:40 is T AKATFAFGAQTSTTADQGAAKPVFSFL
>sp|P49790|NU153_HUMAN Nuclear pore complex protein Nup153 OS=Homo sapiens OX=9606 GN=NUP153 PE=1 SV=2 Postion:2 is T XXXXXXXXXXXXSTPATSAGGGIFGSS
>sp|P49790|NU153_HUMAN Nuclear pore complex protein Nup153 OS=Homo sapiens OX=9606 GN=NUP153 PE=1 SV=2 Postion:5 is T XXXXXXXXXSTPATSAGGGIFGSSTSS
>sp|P49790|NU153_HUMAN Nuclear pore complex protein Nup153 OS=Homo sapiens OX=9606 GN=NUP153 PE=1 SV=2 Postion:16 is T PATSAGGGIFGSSTSSSNPPVATFVFG
>sp|P49790|NU153_HUMAN Nuclear pore complex protein Nup153 OS=Homo sapiens OX=9606 GN=NUP153 PE=1 SV=2 Postion:25 is T FGSSTSSSNPPVATFVFGQSSNPVSSS
>sp|P49790|NU153_HUMAN Nuclear pore complex protein Nup153 OS=Homo sapiens OX=9606 GN=NUP153 PE=1 SV=2 Postion:43 is T QSSNPVSSSAFGNTAESSTSQSLLFSQ
>sp|P49790|NU153_HUMAN Nuclear pore complex protein Nup153 OS=Homo sapiens OX=9606 GN=NUP153 PE=1 SV=2 Postion:2 is T XXXXXXXXXXXXATTSSTGTAVTPFVF
>sp|P49790|NU153_HUMAN Nuclear pore complex protein Nup153 OS=Homo sapiens OX=9606 GN=NUP153 PE=1 SV=2 Postion:3 is T XXXXXXXXXXXATTSSTGTAVTPFVFG
>sp|P49790|NU153_HUMAN Nuclear pore complex protein Nup153 OS=Homo sapiens OX=9606 GN=NUP153 PE=1 SV=2 Postion:6 is T XXXXXXXXATTSSTGTAVTPFVFGPGA
>sp|P49790|NU153_HUMAN Nuclear pore complex protein Nup153 OS=Homo sapiens OX=9606 GN=NUP153 PE=1 SV=2 Postion:8 is T XXXXXXATTSSTGTAVTPFVFGPGASS
>sp|P49790|NU153_HUMAN Nuclear pore complex protein Nup153 OS=Homo sapiens OX=9606 GN=NUP153 PE=1 SV=2 Postion:11 is T XXXATTSSTGTAVTPFVFGPGASSNNT
>sp|P49790|NU153_HUMAN Nuclear pore complex protein Nup153 OS=Homo sapiens OX=9606 GN=NUP153 PE=1 SV=2 Postion:24 is T TPFVFGPGASSNNTTTSGFGFGATTTS
>sp|P49790|NU153_HUMAN Nuclear pore complex protein Nup153 OS=Homo sapiens OX=9606 GN=NUP153 PE=1 SV=2 Postion:25 is T PFVFGPGASSNNTTTSGFGFGATTTSS
>sp|P49790|NU153_HUMAN Nuclear pore complex protein Nup153 OS=Homo sapiens OX=9606 GN=NUP153 PE=1 SV=2 Postion:26 is T FVFGPGASSNNTTTSGFGFGATTTSSS
>sp|P49790|NU153_HUMAN Nuclear pore complex protein Nup153 OS=Homo sapiens OX=9606 GN=NUP153 PE=1 SV=2 Postion:34 is T SNNTTTSGFGFGATTTSSSAGSSFVFG
>sp|P49790|NU153_HUMAN Nuclear pore complex protein Nup153 OS=Homo sapiens OX=9606 GN=NUP153 PE=1 SV=2 Postion:35 is T NNTTTSGFGFGATTTSSSAGSSFVFGT
>sp|P49790|NU153_HUMAN Nuclear pore complex protein Nup153 OS=Homo sapiens OX=9606 GN=NUP153 PE=1 SV=2 Postion:36 is T NTTTSGFGFGATTTSSSAGSSFVFGTG
>sp|P49790|NU153_HUMAN Nuclear pore complex protein Nup153 OS=Homo sapiens OX=9606 GN=NUP153 PE=1 SV=2 Postion:4 is T XXXXXXXXXXANQTPTFGQSQGASQPN
>sp|P49790|NU153_HUMAN Nuclear pore complex protein Nup153 OS=Homo sapiens OX=9606 GN=NUP153 PE=1 SV=2 Postion:6 is T XXXXXXXXANQTPTFGQSQGASQPNPP
>sp|P49790|NU153_HUMAN Nuclear pore complex protein Nup153 OS=Homo sapiens OX=9606 GN=NUP153 PE=1 SV=2 Postion:28 is T QPNPPGFGSISSSTALFPTGSQPAPPT
>sp|P49790|NU153_HUMAN Nuclear pore complex protein Nup153 OS=Homo sapiens OX=9606 GN=NUP153 PE=1 SV=2 Postion:33 is T GFGSISSSTALFPTGSQPAPPTFGTVS
>sp|P49790|NU153_HUMAN Nuclear pore complex protein Nup153 OS=Homo sapiens OX=9606 GN=NUP153 PE=1 SV=2 Postion:41 is T TALFPTGSQPAPPTFGTVSSSSQPPVF
>sp|P49790|NU153_HUMAN Nuclear pore complex protein Nup153 OS=Homo sapiens OX=9606 GN=NUP153 PE=1 SV=2 Postion:44 is T FPTGSQPAPPTFGTVSSSSQPPVFGQQ
>sp|P49790|NU153_HUMAN Nuclear pore complex protein Nup153 OS=Homo sapiens OX=9606 GN=NUP153 PE=1 SV=2 Postion:7 is T XXXXXXXSAFGSGTTPNSSSAFQFGSS
>sp|P49790|NU153_HUMAN Nuclear pore complex protein Nup153 OS=Homo sapiens OX=9606 GN=NUP153 PE=1 SV=2 Postion:8 is T XXXXXXSAFGSGTTPNSSSAFQFGSST
>sp|P49790|NU153_HUMAN Nuclear pore complex protein Nup153 OS=Homo sapiens OX=9606 GN=NUP153 PE=1 SV=2 Postion:21 is T TPNSSSAFQFGSSTTNFNFTNNSPSGV
>sp|P49790|NU153_HUMAN Nuclear pore complex protein Nup153 OS=Homo sapiens OX=9606 GN=NUP153 PE=1 SV=2 Postion:22 is T PNSSSAFQFGSSTTNFNFTNNSPSGVF
>sp|P49790|NU153_HUMAN Nuclear pore complex protein Nup153 OS=Homo sapiens OX=9606 GN=NUP153 PE=1 SV=2 Postion:27 is T AFQFGSSTTNFNFTNNSPSGVFTFGAN
>sp|P49790|NU153_HUMAN Nuclear pore complex protein Nup153 OS=Homo sapiens OX=9606 GN=NUP153 PE=1 SV=2 Postion:36 is T NFNFTNNSPSGVFTFGANSSTPAASAQ
>sp|P49790|NU153_HUMAN Nuclear pore complex protein Nup153 OS=Homo sapiens OX=9606 GN=NUP153 PE=1 SV=2 Postion:43 is T SPSGVFTFGANSSTPAASAQPSGSGGF
>sp|P49790|NU153_HUMAN Nuclear pore complex protein Nup153 OS=Homo sapiens OX=9606 GN=NUP153 PE=1 SV=2 Postion:6 is T XXXXXXXXSPAAFTVGSNGKNVFSSSG
>sp|P49790|NU153_HUMAN Nuclear pore complex protein Nup153 OS=Homo sapiens OX=9606 GN=NUP153 PE=1 SV=2 Postion:20 is T VGSNGKNVFSSSGTSFSGRKIKTAVRR
>sp|P49790|NU153_HUMAN Nuclear pore complex protein Nup153 OS=Homo sapiens OX=9606 GN=NUP153 PE=1 SV=2 Postion:29 is T SSSGTSFSGRKIKTAVRRRKXXXXXXX

## Sheet: NUP62
Carbonylation Site:
>sp|P37198|NUP62_HUMAN Nuclear pore glycoprotein p62 OS=Homo sapiens OX=9606 GN=NUP62 PE=1 SV=3 Postion:24 is K NSALLQRKVEEVTKVCEGRRKEQERSF
Non-carbonylation Site:
>sp|P37198|NUP62_HUMAN Nuclear pore glycoprotein p62 OS=Homo sapiens OX=9606 GN=NUP62 PE=1 SV=3 Postion:22 is K TGAPTGGFTFGTAKTATTTPATGFSFS
>sp|P37198|NUP62_HUMAN Nuclear pore glycoprotein p62 OS=Homo sapiens OX=9606 GN=NUP62 PE=1 SV=3 Postion:36 is K SGGTGFSLGIGASKLNLSNTAATPAMA
>sp|P37198|NUP62_HUMAN Nuclear pore glycoprotein p62 OS=Homo sapiens OX=9606 GN=NUP62 PE=1 SV=3 Postion:19 is K AGAPTAGTQGFSLKAPGAASGTSTTTS
>sp|P37198|NUP62_HUMAN Nuclear pore glycoprotein p62 OS=Homo sapiens OX=9606 GN=NUP62 PE=1 SV=3 Postion:55 is K TSSSSTTGFALNLKPLAPAXXXXXXXX
>sp|P37198|NUP62_HUMAN Nuclear pore glycoprotein p62 OS=Homo sapiens OX=9606 GN=NUP62 PE=1 SV=3 Postion:39 is K SAMTYAQLESLINKWSLELEDQERHFL
>sp|P37198|NUP62_HUMAN Nuclear pore glycoprotein p62 OS=Homo sapiens OX=9606 GN=NUP62 PE=1 SV=3 Postion:11 is K XXXWDRTLIENGEKITSLHREVEKVKL
>sp|P37198|NUP62_HUMAN Nuclear pore glycoprotein p62 OS=Homo sapiens OX=9606 GN=NUP62 PE=1 SV=3 Postion:21 is K NGEKITSLHREVEKVKLDQKRLDQELD
>sp|P37198|NUP62_HUMAN Nuclear pore glycoprotein p62 OS=Homo sapiens OX=9606 GN=NUP62 PE=1 SV=3 Postion:23 is K EKITSLHREVEKVKLDQKRLDQELDFI
>sp|P37198|NUP62_HUMAN Nuclear pore glycoprotein p62 OS=Homo sapiens OX=9606 GN=NUP62 PE=1 SV=3 Postion:27 is K SLHREVEKVKLDQKRLDQELDFILSQQ
>sp|P37198|NUP62_HUMAN Nuclear pore glycoprotein p62 OS=Homo sapiens OX=9606 GN=NUP62 PE=1 SV=3 Postion:41 is K RLDQELDFILSQQKELEDLLSPLEELV
>sp|P37198|NUP62_HUMAN Nuclear pore glycoprotein p62 OS=Homo sapiens OX=9606 GN=NUP62 PE=1 SV=3 Postion:55 is K ELEDLLSPLEELVKEQSGTXXXXXXXX
>sp|P37198|NUP62_HUMAN Nuclear pore glycoprotein p62 OS=Homo sapiens OX=9606 GN=NUP62 PE=1 SV=3 Postion:12 is K XXIYLQHADEEREKTYKLAENIDAQLK
>sp|P37198|NUP62_HUMAN Nuclear pore glycoprotein p62 OS=Homo sapiens OX=9606 GN=NUP62 PE=1 SV=3 Postion:15 is K YLQHADEEREKTYKLAENIDAQLKRMA
>sp|P37198|NUP62_HUMAN Nuclear pore glycoprotein p62 OS=Homo sapiens OX=9606 GN=NUP62 PE=1 SV=3 Postion:25 is K KTYKLAENIDAQLKRMAQDLKDIIEHL
>sp|P37198|NUP62_HUMAN Nuclear pore glycoprotein p62 OS=Homo sapiens OX=9606 GN=NUP62 PE=1 SV=3 Postion:32 is K NIDAQLKRMAQDLKDIIEHLNTSGAPA
>sp|P37198|NUP62_HUMAN Nuclear pore glycoprotein p62 OS=Homo sapiens OX=9606 GN=NUP62 PE=1 SV=3 Postion:56 is K APADTSDPLQQICKILNAXXXXXXXXX
>sp|P37198|NUP62_HUMAN Nuclear pore glycoprotein p62 OS=Homo sapiens OX=9606 GN=NUP62 PE=1 SV=3 Postion:18 is K LQWIDQNSALLQRKVEEVTKVCEGRRK
>sp|P37198|NUP62_HUMAN Nuclear pore glycoprotein p62 OS=Homo sapiens OX=9606 GN=NUP62 PE=1 SV=3 Postion:31 is K KVEEVTKVCEGRRKEQERSFRITFDXX
Carbonylation Site:
Non-carbonylation Site:
>sp|P37198|NUP62_HUMAN Nuclear pore glycoprotein p62 OS=Homo sapiens OX=9606 GN=NUP62 PE=1 SV=3 Postion:12 is P XXMSGFNFGGTGAPTGGFTFGTAKTAT
>sp|P37198|NUP62_HUMAN Nuclear pore glycoprotein p62 OS=Homo sapiens OX=9606 GN=NUP62 PE=1 SV=3 Postion:28 is P GFTFGTAKTATTTPATGFSFSTSGTGG
>sp|P37198|NUP62_HUMAN Nuclear pore glycoprotein p62 OS=Homo sapiens OX=9606 GN=NUP62 PE=1 SV=3 Postion:47 is P FSTSGTGGFNFGAPFQPATSTPSTGLF
>sp|P37198|NUP62_HUMAN Nuclear pore glycoprotein p62 OS=Homo sapiens OX=9606 GN=NUP62 PE=1 SV=3 Postion:50 is P SGTGGFNFGAPFQPATSTPSTGLFXXX
>sp|P37198|NUP62_HUMAN Nuclear pore glycoprotein p62 OS=Homo sapiens OX=9606 GN=NUP62 PE=1 SV=3 Postion:55 is P FNFGAPFQPATSTPSTGLFXXXXXXXX
>sp|P37198|NUP62_HUMAN Nuclear pore glycoprotein p62 OS=Homo sapiens OX=9606 GN=NUP62 PE=1 SV=3 Postion:7 is P XXXXXXXSLATQTPATQTTGFTFGTAT
>sp|P37198|NUP62_HUMAN Nuclear pore glycoprotein p62 OS=Homo sapiens OX=9606 GN=NUP62 PE=1 SV=3 Postion:46 is P GASKLNLSNTAATPAMANPSGFGLGSS
>sp|P37198|NUP62_HUMAN Nuclear pore glycoprotein p62 OS=Homo sapiens OX=9606 GN=NUP62 PE=1 SV=3 Postion:51 is P NLSNTAATPAMANPSGFGLGSSNXXXX
>sp|P37198|NUP62_HUMAN Nuclear pore glycoprotein p62 OS=Homo sapiens OX=9606 GN=NUP62 PE=1 SV=3 Postion:17 is P AISSTVTSSQGTAPTGFVFGPSTTSVA
>sp|P37198|NUP62_HUMAN Nuclear pore glycoprotein p62 OS=Homo sapiens OX=9606 GN=NUP62 PE=1 SV=3 Postion:24 is P SSQGTAPTGFVFGPSTTSVAPATTSGG
>sp|P37198|NUP62_HUMAN Nuclear pore glycoprotein p62 OS=Homo sapiens OX=9606 GN=NUP62 PE=1 SV=3 Postion:31 is P TGFVFGPSTTSVAPATTSGGFSFTGGS
>sp|P37198|NUP62_HUMAN Nuclear pore glycoprotein p62 OS=Homo sapiens OX=9606 GN=NUP62 PE=1 SV=3 Postion:2 is P XXXXXXXXXXXXQPTAPATLPFTPATP
>sp|P37198|NUP62_HUMAN Nuclear pore glycoprotein p62 OS=Homo sapiens OX=9606 GN=NUP62 PE=1 SV=3 Postion:5 is P XXXXXXXXXQPTAPATLPFTPATPAAT
>sp|P37198|NUP62_HUMAN Nuclear pore glycoprotein p62 OS=Homo sapiens OX=9606 GN=NUP62 PE=1 SV=3 Postion:9 is P XXXXXQPTAPATLPFTPATPAATTAGA
>sp|P37198|NUP62_HUMAN Nuclear pore glycoprotein p62 OS=Homo sapiens OX=9606 GN=NUP62 PE=1 SV=3 Postion:12 is P XXQPTAPATLPFTPATPAATTAGATQP
>sp|P37198|NUP62_HUMAN Nuclear pore glycoprotein p62 OS=Homo sapiens OX=9606 GN=NUP62 PE=1 SV=3 Postion:15 is P PTAPATLPFTPATPAATTAGATQPAAP
>sp|P37198|NUP62_HUMAN Nuclear pore glycoprotein p62 OS=Homo sapiens OX=9606 GN=NUP62 PE=1 SV=3 Postion:25 is P PATPAATTAGATQPAAPTPTATITSTG
>sp|P37198|NUP62_HUMAN Nuclear pore glycoprotein p62 OS=Homo sapiens OX=9606 GN=NUP62 PE=1 SV=3 Postion:28 is P PAATTAGATQPAAPTPTATITSTGPSL
>sp|P37198|NUP62_HUMAN Nuclear pore glycoprotein p62 OS=Homo sapiens OX=9606 GN=NUP62 PE=1 SV=3 Postion:30 is P ATTAGATQPAAPTPTATITSTGPSLFA
>sp|P37198|NUP62_HUMAN Nuclear pore glycoprotein p62 OS=Homo sapiens OX=9606 GN=NUP62 PE=1 SV=3 Postion:39 is P AAPTPTATITSTGPSLFASIATAPTSS
>sp|P37198|NUP62_HUMAN Nuclear pore glycoprotein p62 OS=Homo sapiens OX=9606 GN=NUP62 PE=1 SV=3 Postion:49 is P STGPSLFASIATAPTSSATTGLSLCXX
>sp|P37198|NUP62_HUMAN Nuclear pore glycoprotein p62 OS=Homo sapiens OX=9606 GN=NUP62 PE=1 SV=3 Postion:2 is P XXXXXXXXXXXXTPVTTAGAPTAGTQG
>sp|P37198|NUP62_HUMAN Nuclear pore glycoprotein p62 OS=Homo sapiens OX=9606 GN=NUP62 PE=1 SV=3 Postion:9 is P XXXXXTPVTTAGAPTAGTQGFSLKAPG
>sp|P37198|NUP62_HUMAN Nuclear pore glycoprotein p62 OS=Homo sapiens OX=9606 GN=NUP62 PE=1 SV=3 Postion:21 is P APTAGTQGFSLKAPGAASGTSTTTSTA
>sp|P37198|NUP62_HUMAN Nuclear pore glycoprotein p62 OS=Homo sapiens OX=9606 GN=NUP62 PE=1 SV=3 Postion:56 is P SSSSTTGFALNLKPLAPAXXXXXXXXX
>sp|P37198|NUP62_HUMAN Nuclear pore glycoprotein p62 OS=Homo sapiens OX=9606 GN=NUP62 PE=1 SV=3 Postion:59 is P STTGFALNLKPLAPAXXXXXXXXXXXX
>sp|P37198|NUP62_HUMAN Nuclear pore glycoprotein p62 OS=Homo sapiens OX=9606 GN=NUP62 PE=1 SV=3 Postion:3 is P XXXXXXXXXXXGIPSNTAAAVTAPPGP
>sp|P37198|NUP62_HUMAN Nuclear pore glycoprotein p62 OS=Homo sapiens OX=9606 GN=NUP62 PE=1 SV=3 Postion:13 is P XGIPSNTAAAVTAPPGPGAAAGAAASS
>sp|P37198|NUP62_HUMAN Nuclear pore glycoprotein p62 OS=Homo sapiens OX=9606 GN=NUP62 PE=1 SV=3 Postion:14 is P GIPSNTAAAVTAPPGPGAAAGAAASSA
>sp|P37198|NUP62_HUMAN Nuclear pore glycoprotein p62 OS=Homo sapiens OX=9606 GN=NUP62 PE=1 SV=3 Postion:16 is P PSNTAAAVTAPPGPGAAAGAAASSAMT
>sp|P37198|NUP62_HUMAN Nuclear pore glycoprotein p62 OS=Homo sapiens OX=9606 GN=NUP62 PE=1 SV=3 Postion:49 is P ILSQQKELEDLLSPLEELVKEQSGTXX
>sp|P37198|NUP62_HUMAN Nuclear pore glycoprotein p62 OS=Homo sapiens OX=9606 GN=NUP62 PE=1 SV=3 Postion:44 is P LKDIIEHLNTSGAPADTSDPLQQICKI
>sp|P37198|NUP62_HUMAN Nuclear pore glycoprotein p62 OS=Homo sapiens OX=9606 GN=NUP62 PE=1 SV=3 Postion:50 is P HLNTSGAPADTSDPLQQICKILNAXXX
Carbonylation Site:
Non-carbonylation Site:
>sp|P37198|NUP62_HUMAN Nuclear pore glycoprotein p62 OS=Homo sapiens OX=9606 GN=NUP62 PE=1 SV=3 Postion:49 is R LINKWSLELEDQERHFLQQATQVNAXX
>sp|P37198|NUP62_HUMAN Nuclear pore glycoprotein p62 OS=Homo sapiens OX=9606 GN=NUP62 PE=1 SV=3 Postion:3 is R XXXXXXXXXXXWDRTLIENGEKITSLH
>sp|P37198|NUP62_HUMAN Nuclear pore glycoprotein p62 OS=Homo sapiens OX=9606 GN=NUP62 PE=1 SV=3 Postion:17 is R TLIENGEKITSLHREVEKVKLDQKRLD
>sp|P37198|NUP62_HUMAN Nuclear pore glycoprotein p62 OS=Homo sapiens OX=9606 GN=NUP62 PE=1 SV=3 Postion:28 is R LHREVEKVKLDQKRLDQELDFILSQQK
>sp|P37198|NUP62_HUMAN Nuclear pore glycoprotein p62 OS=Homo sapiens OX=9606 GN=NUP62 PE=1 SV=3 Postion:10 is R XXXXIYLQHADEEREKTYKLAENIDAQ
>sp|P37198|NUP62_HUMAN Nuclear pore glycoprotein p62 OS=Homo sapiens OX=9606 GN=NUP62 PE=1 SV=3 Postion:26 is R TYKLAENIDAQLKRMAQDLKDIIEHLN
>sp|P37198|NUP62_HUMAN Nuclear pore glycoprotein p62 OS=Homo sapiens OX=9606 GN=NUP62 PE=1 SV=3 Postion:17 is R SLQWIDQNSALLQRKVEEVTKVCEGRR
>sp|P37198|NUP62_HUMAN Nuclear pore glycoprotein p62 OS=Homo sapiens OX=9606 GN=NUP62 PE=1 SV=3 Postion:29 is R QRKVEEVTKVCEGRRKEQERSFRITFD
>sp|P37198|NUP62_HUMAN Nuclear pore glycoprotein p62 OS=Homo sapiens OX=9606 GN=NUP62 PE=1 SV=3 Postion:35 is R VTKVCEGRRKEQERSFRITFDXXXXXX
>sp|P37198|NUP62_HUMAN Nuclear pore glycoprotein p62 OS=Homo sapiens OX=9606 GN=NUP62 PE=1 SV=3 Postion:38 is R VCEGRRKEQERSFRITFDXXXXXXXXX
Carbonylation Site:
Non-carbonylation Site:
>sp|P37198|NUP62_HUMAN Nuclear pore glycoprotein p62 OS=Homo sapiens OX=9606 GN=NUP62 PE=1 SV=3 Postion:9 is T XXXXXMSGFNFGGTGAPTGGFTFGTAK
>sp|P37198|NUP62_HUMAN Nuclear pore glycoprotein p62 OS=Homo sapiens OX=9606 GN=NUP62 PE=1 SV=3 Postion:13 is T XMSGFNFGGTGAPTGGFTFGTAKTATT
>sp|P37198|NUP62_HUMAN Nuclear pore glycoprotein p62 OS=Homo sapiens OX=9606 GN=NUP62 PE=1 SV=3 Postion:17 is T FNFGGTGAPTGGFTFGTAKTATTTPAT
>sp|P37198|NUP62_HUMAN Nuclear pore glycoprotein p62 OS=Homo sapiens OX=9606 GN=NUP62 PE=1 SV=3 Postion:20 is T GGTGAPTGGFTFGTAKTATTTPATGFS
>sp|P37198|NUP62_HUMAN Nuclear pore glycoprotein p62 OS=Homo sapiens OX=9606 GN=NUP62 PE=1 SV=3 Postion:23 is T GAPTGGFTFGTAKTATTTPATGFSFST
>sp|P37198|NUP62_HUMAN Nuclear pore glycoprotein p62 OS=Homo sapiens OX=9606 GN=NUP62 PE=1 SV=3 Postion:25 is T PTGGFTFGTAKTATTTPATGFSFSTSG
>sp|P37198|NUP62_HUMAN Nuclear pore glycoprotein p62 OS=Homo sapiens OX=9606 GN=NUP62 PE=1 SV=3 Postion:26 is T TGGFTFGTAKTATTTPATGFSFSTSGT
>sp|P37198|NUP62_HUMAN Nuclear pore glycoprotein p62 OS=Homo sapiens OX=9606 GN=NUP62 PE=1 SV=3 Postion:27 is T GGFTFGTAKTATTTPATGFSFSTSGTG
>sp|P37198|NUP62_HUMAN Nuclear pore glycoprotein p62 OS=Homo sapiens OX=9606 GN=NUP62 PE=1 SV=3 Postion:30 is T TFGTAKTATTTPATGFSFSTSGTGGFN
>sp|P37198|NUP62_HUMAN Nuclear pore glycoprotein p62 OS=Homo sapiens OX=9606 GN=NUP62 PE=1 SV=3 Postion:36 is T TATTTPATGFSFSTSGTGGFNFGAPFQ
>sp|P37198|NUP62_HUMAN Nuclear pore glycoprotein p62 OS=Homo sapiens OX=9606 GN=NUP62 PE=1 SV=3 Postion:39 is T TTPATGFSFSTSGTGGFNFGAPFQPAT
>sp|P37198|NUP62_HUMAN Nuclear pore glycoprotein p62 OS=Homo sapiens OX=9606 GN=NUP62 PE=1 SV=3 Postion:52 is T TGGFNFGAPFQPATSTPSTGLFXXXXX
>sp|P37198|NUP62_HUMAN Nuclear pore glycoprotein p62 OS=Homo sapiens OX=9606 GN=NUP62 PE=1 SV=3 Postion:54 is T GFNFGAPFQPATSTPSTGLFXXXXXXX
>sp|P37198|NUP62_HUMAN Nuclear pore glycoprotein p62 OS=Homo sapiens OX=9606 GN=NUP62 PE=1 SV=3 Postion:57 is T FGAPFQPATSTPSTGLFXXXXXXXXXX
>sp|P37198|NUP62_HUMAN Nuclear pore glycoprotein p62 OS=Homo sapiens OX=9606 GN=NUP62 PE=1 SV=3 Postion:4 is T XXXXXXXXXXSLATQTPATQTTGFTFG
>sp|P37198|NUP62_HUMAN Nuclear pore glycoprotein p62 OS=Homo sapiens OX=9606 GN=NUP62 PE=1 SV=3 Postion:6 is T XXXXXXXXSLATQTPATQTTGFTFGTA
>sp|P37198|NUP62_HUMAN Nuclear pore glycoprotein p62 OS=Homo sapiens OX=9606 GN=NUP62 PE=1 SV=3 Postion:9 is T XXXXXSLATQTPATQTTGFTFGTATLA
>sp|P37198|NUP62_HUMAN Nuclear pore glycoprotein p62 OS=Homo sapiens OX=9606 GN=NUP62 PE=1 SV=3 Postion:11 is T XXXSLATQTPATQTTGFTFGTATLASG
>sp|P37198|NUP62_HUMAN Nuclear pore glycoprotein p62 OS=Homo sapiens OX=9606 GN=NUP62 PE=1 SV=3 Postion:12 is T XXSLATQTPATQTTGFTFGTATLASGG
>sp|P37198|NUP62_HUMAN Nuclear pore glycoprotein p62 OS=Homo sapiens OX=9606 GN=NUP62 PE=1 SV=3 Postion:15 is T LATQTPATQTTGFTFGTATLASGGTGF
>sp|P37198|NUP62_HUMAN Nuclear pore glycoprotein p62 OS=Homo sapiens OX=9606 GN=NUP62 PE=1 SV=3 Postion:18 is T QTPATQTTGFTFGTATLASGGTGFSLG
>sp|P37198|NUP62_HUMAN Nuclear pore glycoprotein p62 OS=Homo sapiens OX=9606 GN=NUP62 PE=1 SV=3 Postion:20 is T PATQTTGFTFGTATLASGGTGFSLGIG
>sp|P37198|NUP62_HUMAN Nuclear pore glycoprotein p62 OS=Homo sapiens OX=9606 GN=NUP62 PE=1 SV=3 Postion:26 is T GFTFGTATLASGGTGFSLGIGASKLNL
>sp|P37198|NUP62_HUMAN Nuclear pore glycoprotein p62 OS=Homo sapiens OX=9606 GN=NUP62 PE=1 SV=3 Postion:42 is T SLGIGASKLNLSNTAATPAMANPSGFG
>sp|P37198|NUP62_HUMAN Nuclear pore glycoprotein p62 OS=Homo sapiens OX=9606 GN=NUP62 PE=1 SV=3 Postion:45 is T IGASKLNLSNTAATPAMANPSGFGLGS
>sp|P37198|NUP62_HUMAN Nuclear pore glycoprotein p62 OS=Homo sapiens OX=9606 GN=NUP62 PE=1 SV=3 Postion:2 is T XXXXXXXXXXXXLTNAISSTVTSSQGT
>sp|P37198|NUP62_HUMAN Nuclear pore glycoprotein p62 OS=Homo sapiens OX=9606 GN=NUP62 PE=1 SV=3 Postion:8 is T XXXXXXLTNAISSTVTSSQGTAPTGFV
>sp|P37198|NUP62_HUMAN Nuclear pore glycoprotein p62 OS=Homo sapiens OX=9606 GN=NUP62 PE=1 SV=3 Postion:10 is T XXXXLTNAISSTVTSSQGTAPTGFVFG
>sp|P37198|NUP62_HUMAN Nuclear pore glycoprotein p62 OS=Homo sapiens OX=9606 GN=NUP62 PE=1 SV=3 Postion:15 is T TNAISSTVTSSQGTAPTGFVFGPSTTS
>sp|P37198|NUP62_HUMAN Nuclear pore glycoprotein p62 OS=Homo sapiens OX=9606 GN=NUP62 PE=1 SV=3 Postion:18 is T ISSTVTSSQGTAPTGFVFGPSTTSVAP
>sp|P37198|NUP62_HUMAN Nuclear pore glycoprotein p62 OS=Homo sapiens OX=9606 GN=NUP62 PE=1 SV=3 Postion:26 is T QGTAPTGFVFGPSTTSVAPATTSGGFS
>sp|P37198|NUP62_HUMAN Nuclear pore glycoprotein p62 OS=Homo sapiens OX=9606 GN=NUP62 PE=1 SV=3 Postion:27 is T GTAPTGFVFGPSTTSVAPATTSGGFSF
>sp|P37198|NUP62_HUMAN Nuclear pore glycoprotein p62 OS=Homo sapiens OX=9606 GN=NUP62 PE=1 SV=3 Postion:33 is T FVFGPSTTSVAPATTSGGFSFTGGSTA
>sp|P37198|NUP62_HUMAN Nuclear pore glycoprotein p62 OS=Homo sapiens OX=9606 GN=NUP62 PE=1 SV=3 Postion:34 is T VFGPSTTSVAPATTSGGFSFTGGSTAQ
>sp|P37198|NUP62_HUMAN Nuclear pore glycoprotein p62 OS=Homo sapiens OX=9606 GN=NUP62 PE=1 SV=3 Postion:41 is T SVAPATTSGGFSFTGGSTAQPSGFNIG
>sp|P37198|NUP62_HUMAN Nuclear pore glycoprotein p62 OS=Homo sapiens OX=9606 GN=NUP62 PE=1 SV=3 Postion:45 is T ATTSGGFSFTGGSTAQPSGFNIGSAGN
>sp|P37198|NUP62_HUMAN Nuclear pore glycoprotein p62 OS=Homo sapiens OX=9606 GN=NUP62 PE=1 SV=3 Postion:3 is T XXXXXXXXXXXQPTAPATLPFTPATPA
>sp|P37198|NUP62_HUMAN Nuclear pore glycoprotein p62 OS=Homo sapiens OX=9606 GN=NUP62 PE=1 SV=3 Postion:7 is T XXXXXXXQPTAPATLPFTPATPAATTA
>sp|P37198|NUP62_HUMAN Nuclear pore glycoprotein p62 OS=Homo sapiens OX=9606 GN=NUP62 PE=1 SV=3 Postion:11 is T XXXQPTAPATLPFTPATPAATTAGATQ
>sp|P37198|NUP62_HUMAN Nuclear pore glycoprotein p62 OS=Homo sapiens OX=9606 GN=NUP62 PE=1 SV=3 Postion:14 is T QPTAPATLPFTPATPAATTAGATQPAA
>sp|P37198|NUP62_HUMAN Nuclear pore glycoprotein p62 OS=Homo sapiens OX=9606 GN=NUP62 PE=1 SV=3 Postion:18 is T PATLPFTPATPAATTAGATQPAAPTPT
>sp|P37198|NUP62_HUMAN Nuclear pore glycoprotein p62 OS=Homo sapiens OX=9606 GN=NUP62 PE=1 SV=3 Postion:19 is T ATLPFTPATPAATTAGATQPAAPTPTA
>sp|P37198|NUP62_HUMAN Nuclear pore glycoprotein p62 OS=Homo sapiens OX=9606 GN=NUP62 PE=1 SV=3 Postion:23 is T FTPATPAATTAGATQPAAPTPTATITS
>sp|P37198|NUP62_HUMAN Nuclear pore glycoprotein p62 OS=Homo sapiens OX=9606 GN=NUP62 PE=1 SV=3 Postion:29 is T AATTAGATQPAAPTPTATITSTGPSLF
>sp|P37198|NUP62_HUMAN Nuclear pore glycoprotein p62 OS=Homo sapiens OX=9606 GN=NUP62 PE=1 SV=3 Postion:31 is T TTAGATQPAAPTPTATITSTGPSLFAS
>sp|P37198|NUP62_HUMAN Nuclear pore glycoprotein p62 OS=Homo sapiens OX=9606 GN=NUP62 PE=1 SV=3 Postion:33 is T AGATQPAAPTPTATITSTGPSLFASIA
>sp|P37198|NUP62_HUMAN Nuclear pore glycoprotein p62 OS=Homo sapiens OX=9606 GN=NUP62 PE=1 SV=3 Postion:35 is T ATQPAAPTPTATITSTGPSLFASIATA
>sp|P37198|NUP62_HUMAN Nuclear pore glycoprotein p62 OS=Homo sapiens OX=9606 GN=NUP62 PE=1 SV=3 Postion:37 is T QPAAPTPTATITSTGPSLFASIATAPT
>sp|P37198|NUP62_HUMAN Nuclear pore glycoprotein p62 OS=Homo sapiens OX=9606 GN=NUP62 PE=1 SV=3 Postion:47 is T ITSTGPSLFASIATAPTSSATTGLSLC
>sp|P37198|NUP62_HUMAN Nuclear pore glycoprotein p62 OS=Homo sapiens OX=9606 GN=NUP62 PE=1 SV=3 Postion:50 is T TGPSLFASIATAPTSSATTGLSLCXXX
>sp|P37198|NUP62_HUMAN Nuclear pore glycoprotein p62 OS=Homo sapiens OX=9606 GN=NUP62 PE=1 SV=3 Postion:54 is T LFASIATAPTSSATTGLSLCXXXXXXX
>sp|P37198|NUP62_HUMAN Nuclear pore glycoprotein p62 OS=Homo sapiens OX=9606 GN=NUP62 PE=1 SV=3 Postion:55 is T FASIATAPTSSATTGLSLCXXXXXXXX
>sp|P37198|NUP62_HUMAN Nuclear pore glycoprotein p62 OS=Homo sapiens OX=9606 GN=NUP62 PE=1 SV=3 Postion:1 is T XXXXXXXXXXXXXTPVTTAGAPTAGTQ
>sp|P37198|NUP62_HUMAN Nuclear pore glycoprotein p62 OS=Homo sapiens OX=9606 GN=NUP62 PE=1 SV=3 Postion:4 is T XXXXXXXXXXTPVTTAGAPTAGTQGFS
>sp|P37198|NUP62_HUMAN Nuclear pore glycoprotein p62 OS=Homo sapiens OX=9606 GN=NUP62 PE=1 SV=3 Postion:5 is T XXXXXXXXXTPVTTAGAPTAGTQGFSL
>sp|P37198|NUP62_HUMAN Nuclear pore glycoprotein p62 OS=Homo sapiens OX=9606 GN=NUP62 PE=1 SV=3 Postion:10 is T XXXXTPVTTAGAPTAGTQGFSLKAPGA
>sp|P37198|NUP62_HUMAN Nuclear pore glycoprotein p62 OS=Homo sapiens OX=9606 GN=NUP62 PE=1 SV=3 Postion:13 is T XTPVTTAGAPTAGTQGFSLKAPGAASG
>sp|P37198|NUP62_HUMAN Nuclear pore glycoprotein p62 OS=Homo sapiens OX=9606 GN=NUP62 PE=1 SV=3 Postion:27 is T QGFSLKAPGAASGTSTTTSTAATATAT
>sp|P37198|NUP62_HUMAN Nuclear pore glycoprotein p62 OS=Homo sapiens OX=9606 GN=NUP62 PE=1 SV=3 Postion:29 is T FSLKAPGAASGTSTTTSTAATATATTT
>sp|P37198|NUP62_HUMAN Nuclear pore glycoprotein p62 OS=Homo sapiens OX=9606 GN=NUP62 PE=1 SV=3 Postion:30 is T SLKAPGAASGTSTTTSTAATATATTTS
>sp|P37198|NUP62_HUMAN Nuclear pore glycoprotein p62 OS=Homo sapiens OX=9606 GN=NUP62 PE=1 SV=3 Postion:31 is T LKAPGAASGTSTTTSTAATATATTTSS
>sp|P37198|NUP62_HUMAN Nuclear pore glycoprotein p62 OS=Homo sapiens OX=9606 GN=NUP62 PE=1 SV=3 Postion:33 is T APGAASGTSTTTSTAATATATTTSSSS
>sp|P37198|NUP62_HUMAN Nuclear pore glycoprotein p62 OS=Homo sapiens OX=9606 GN=NUP62 PE=1 SV=3 Postion:36 is T AASGTSTTTSTAATATATTTSSSSTTG
>sp|P37198|NUP62_HUMAN Nuclear pore glycoprotein p62 OS=Homo sapiens OX=9606 GN=NUP62 PE=1 SV=3 Postion:38 is T SGTSTTTSTAATATATTTSSSSTTGFA
>sp|P37198|NUP62_HUMAN Nuclear pore glycoprotein p62 OS=Homo sapiens OX=9606 GN=NUP62 PE=1 SV=3 Postion:40 is T TSTTTSTAATATATTTSSSSTTGFALN
>sp|P37198|NUP62_HUMAN Nuclear pore glycoprotein p62 OS=Homo sapiens OX=9606 GN=NUP62 PE=1 SV=3 Postion:41 is T STTTSTAATATATTTSSSSTTGFALNL
>sp|P37198|NUP62_HUMAN Nuclear pore glycoprotein p62 OS=Homo sapiens OX=9606 GN=NUP62 PE=1 SV=3 Postion:42 is T TTTSTAATATATTTSSSSTTGFALNLK
>sp|P37198|NUP62_HUMAN Nuclear pore glycoprotein p62 OS=Homo sapiens OX=9606 GN=NUP62 PE=1 SV=3 Postion:47 is T AATATATTTSSSSTTGFALNLKPLAPA
>sp|P37198|NUP62_HUMAN Nuclear pore glycoprotein p62 OS=Homo sapiens OX=9606 GN=NUP62 PE=1 SV=3 Postion:6 is T XXXXXXXXGIPSNTAAAVTAPPGPGAA
>sp|P37198|NUP62_HUMAN Nuclear pore glycoprotein p62 OS=Homo sapiens OX=9606 GN=NUP62 PE=1 SV=3 Postion:11 is T XXXGIPSNTAAAVTAPPGPGAAAGAAA
>sp|P37198|NUP62_HUMAN Nuclear pore glycoprotein p62 OS=Homo sapiens OX=9606 GN=NUP62 PE=1 SV=3 Postion:29 is T PGAAAGAAASSAMTYAQLESLINKWSL
>sp|P37198|NUP62_HUMAN Nuclear pore glycoprotein p62 OS=Homo sapiens OX=9606 GN=NUP62 PE=1 SV=3 Postion:56 is T ELEDQERHFLQQATQVNAXXXXXXXXX
>sp|P37198|NUP62_HUMAN Nuclear pore glycoprotein p62 OS=Homo sapiens OX=9606 GN=NUP62 PE=1 SV=3 Postion:4 is T XXXXXXXXXXWDRTLIENGEKITSLHR
>sp|P37198|NUP62_HUMAN Nuclear pore glycoprotein p62 OS=Homo sapiens OX=9606 GN=NUP62 PE=1 SV=3 Postion:13 is T XWDRTLIENGEKITSLHREVEKVKLDQ
>sp|P37198|NUP62_HUMAN Nuclear pore glycoprotein p62 OS=Homo sapiens OX=9606 GN=NUP62 PE=1 SV=3 Postion:60 is T LSPLEELVKEQSGTXXXXXXXXXXXXX
>sp|P37198|NUP62_HUMAN Nuclear pore glycoprotein p62 OS=Homo sapiens OX=9606 GN=NUP62 PE=1 SV=3 Postion:13 is T XIYLQHADEEREKTYKLAENIDAQLKR
>sp|P37198|NUP62_HUMAN Nuclear pore glycoprotein p62 OS=Homo sapiens OX=9606 GN=NUP62 PE=1 SV=3 Postion:40 is T MAQDLKDIIEHLNTSGAPADTSDPLQQ
>sp|P37198|NUP62_HUMAN Nuclear pore glycoprotein p62 OS=Homo sapiens OX=9606 GN=NUP62 PE=1 SV=3 Postion:47 is T IIEHLNTSGAPADTSDPLQQICKILNA
>sp|P37198|NUP62_HUMAN Nuclear pore glycoprotein p62 OS=Homo sapiens OX=9606 GN=NUP62 PE=1 SV=3 Postion:23 is T QNSALLQRKVEEVTKVCEGRRKEQERS
>sp|P37198|NUP62_HUMAN Nuclear pore glycoprotein p62 OS=Homo sapiens OX=9606 GN=NUP62 PE=1 SV=3 Postion:40 is T EGRRKEQERSFRITFDXXXXXXXXXXX

[truncated: 4 more sheets: NUP43, NUP58, TPR, TFEB]
